# Supplementary material for: Emergence of Catalytic Activity in VRK3: Phosphoproteomic Insights into the Regulatory Network of a Former Pseudokinase
Source: Proteomes. 2026 Mar 18;14(1):14. doi: 10.3390/proteomes14010014 (PMC13030254; doi:10.3390/proteomes14010014)
Supplement: Supplementary file 1 [file proteomes-14-00014-s001.zip]

Archive with 1 entries (1 files):
- proteomes-4090753-supplementary.xlsx
