# Supplementary material for: Emergence of Catalytic Activity in VRK3: Phosphoproteomic Insights into the Regulatory Network of a Former Pseudokinase
Source: Proteomes. 2026 Mar 18;14(1):14. doi: 10.3390/proteomes14010014 (PMC13030254; doi:10.3390/proteomes14010014)
Supplement: Supplementary file 1 [file proteomes-14-00014-s001.zip › proteomes-4090753-supplementary.xlsx]

## Sheet: Supplementary Information
Emergence of Catalytic Activity in VRK3: Phosphoproteomic Insights into the Regulatory Network of a Former Pseudokinase
Ayadathil Sujina1, Amal Fahma1, Suhail Subair1, Rajesh Raju*1 and Poornima Ramesh*1
1Centre for Integrative Omics Data Science (CIODS), Yenepoya (Deemed to be University), Mangalore, Karnataka, 575018, India.
Table of contents
Supplementary Table S1: VRK3_Profiling_data
Supplementary Table S2: VRK3_Differential_data
Supplementary Table S3: Proteins co-regulated with the major phosphorylation sites of VRK3
Supplementary Table S4: Upstream kinases that phosphorylate major phosphorylation sites of VRK3

## Sheet: Supplementary Table S1
Supplementary Table S1: VRK3_profiling_data. *Dataset: By considering protein phosphorylation at different time points under various biological and experimental conditions, data from115 studies was further categorized into 635 human cellular phosphoproteomics profiling datasets.
PubMed	Experimental condition (Datasets)	Quantification	Enrichment	Mass spectrometry	Mapped_genesymbol	Mapped_accession	Mapped_phosphosite	Sequence window	Modified sequence	Context of study
20363803	Ang II(15min)@AT1R-HEK cell line	SILAC	TIO2	LTQ-Orbitrap	VRK3	Q8IV63	T119	RKSPQVTRGSPQK	SPQVT(ph)RGSPQK		Signaling network
20363803	Ang II(15min)@AT1R-HEK cell line	SILAC	TIO2	LTQ-Orbitrap	VRK3	Q8IV63	S115	PQKTRKSPQVTRG	S(ph)PQVTRGS(ph)PQK		Signaling network
20363803	Ang II(153min)@AT1R-HEK cell line	SILAC	TIO2	LTQ-Orbitrap	VRK3	Q8IV63	T119	RKSPQVTRGSPQK	SPQVT(ph)RGSPQK		Signaling network
20363803	Ang II(153min)@AT1R-HEK cell line	SILAC	TIO2	LTQ-Orbitrap	VRK3	Q8IV63	S115	PQKTRKSPQVTRG	S(ph)PQVTRGS(ph)PQK		Signaling network
20363803	SII Ang II(15min)@AT1R-HEK cell line	SILAC	TIO2	LTQ-Orbitrap	VRK3	Q8IV63	T119	RKSPQVTRGSPQK	SPQVT(ph)RGSPQK		Signaling network
20363803	SII Ang II(15min)@AT1R-HEK cell line	SILAC	TIO2	LTQ-Orbitrap	VRK3	Q8IV63	S115	PQKTRKSPQVTRG	S(ph)PQVTRGS(ph)PQK		Signaling network
20363803	SII Ang II(3min)@AT1R-HEK cell line	SILAC	TIO2	LTQ-Orbitrap	VRK3	Q8IV63	T119	RKSPQVTRGSPQK	SPQVT(ph)RGSPQK		Signaling network
20363803	SII Ang II(3min)@AT1R-HEK cell line	SILAC	TIO2	LTQ-Orbitrap	VRK3	Q8IV63	S115	PQKTRKSPQVTRG	S(ph)PQVTRGS(ph)PQK		Signaling network
20873877	Collisional induced dissociation-CID1@HeLa S3 cells	Label free	TiO2	LTQ-Orbitrap Velos instrument	VRK3	Q8IV63	S85	DGDSSESEDTLSS	LSLFSDGDSS(ph)ES(ph)EDTLSSSER		No Disease
20873877	Collisional induced dissociation-CID1@HeLa S3 cells	Label free	TiO2	LTQ-Orbitrap Velos instrument	VRK3	Q8IV63	S336	AFRYCPSGKHVAY	YCPS(ph)GKHVAY(ph)VEGSR		No Disease
20873877	High collision dissociation fragment-HCD1@HeLa S3 cells	Label free	TiO2	LTQ-Orbitrap Velos instrument	VRK3	Q8IV63	S59	NSSFETSPKKVKW	GLNSSFETS(ph)PK		No disease
20873877	High collision dissociation fragment-HCD2@HeLa S3 cells	Label free	TiO2	LTQ-Orbitrap Velos instrument	VRK3	Q8IV63	S83	FSDGDSSESEDTL	LSLFSDGDSS(ph)ESEDTLSSSER		No Disease
21406692	NCM(1h)@HUES9 cell	Label free	TiO2	Q Exactive HF	VRK3	Q8IV63	S59	RGLNSSFETSPKK	RGLNSSFETS(ph)PKK		no disease
21406692	NCM(24h)@HUES9 cell	Label free	TiO2	Q Exactive HF	VRK3	Q8IV63	S59	RGLNSSFETSPKK	RGLNSSFETS(ph)PKK		no disease
21406692	NCM(6h)@HUES9 cell	Label free	TiO2	Q Exactive HF	VRK3	Q8IV63	S59	RGLNSSFETSPKK	RGLNSSFETS(ph)PKK		no disease
21406692	PMA(1h)@HUES9 cell	Label free	TiO2	Q Exactive HF	VRK3	Q8IV63	S59	RGLNSSFETSPKK	RGLNSSFETS(ph)PKK		no disease
21406692	PMA(24h)@HUES9 cell	Label free	TiO2	Q Exactive HF	VRK3	Q8IV63	S59	RGLNSSFETSPKK	RGLNSSFETS(ph)PKK		no disease
21406692	PMA(30min)@HUES9 cell	Label free	TiO2	Q Exactive HF	VRK3	Q8IV63	S59	RGLNSSFETSPKK	RGLNSSFETS(ph)PKK		no disease
21406692	PMA(6h)@HUES9 cell	Label free	TiO2	Q Exactive HF	VRK3	Q8IV63	S59	RGLNSSFETSPKK	RGLNSSFETS(ph)PKK		no disease
22424773	Etoposide(24h)@U2OS cells	SILAC	TiO2	LTQ Orbitrap	VRK3	Q8IV63	S59	NSSFETSPKKVKW	GLNSSFETS(ph)PK		DNA damage response
22424773	Etoposide(24h)@U2OS cells	SILAC	TiO2	LTQ Orbitrap	VRK3	Q8IV63	S85	DGDSSESEDTLSS	LSLFSDGDSS(ph)ES(ph)EDTLSSSER		DNA damage response
22424773	IR(1h)@U2OS cells	SILAC	TiO2	LTQ Orbitrap	VRK3	Q8IV63	S71	WSSTVTSPRLSLF	WSSTVTS(ph)PR		DNA damage response
22424773	DMSO (IR study)@U2OS cells	SILAC	TiO2	LTQ Orbitrap	VRK3	Q8IV63	S71	WSSTVTSPRLSLF	WSSTVTS(ph)PR		DNA damage response
22424773	DMSO@U2OS cells_22424773	SILAC	TiO2	LTQ Orbitrap	VRK3	Q8IV63	S59	NSSFETSPKKVKW	GLNSSFETS(ph)PK		DNA damage response
22424773	DMSO@U2OS cells_22424773	SILAC	TiO2	LTQ Orbitrap	VRK3	Q8IV63	S85	DGDSSESEDTLSS	LSLFSDGDSS(ph)ES(ph)EDTLSSSER		DNA damage response
23898821	Crizotinib@H3122 cell line	SILAC	IMAC	Q Exactive	VRK3	Q8IV63	S122	PQVTRGSPQKTSC	SPQVTRGS(ph)PQK		Lung cancer
23898821	Crizotinib@H3122 cell line	mTRAQ	IMAC	Q Exactive	VRK3	Q8IV63	S108	PPTPKSSPQKTRK	GSGSRPPT(ph)PKSS(ph)PQK		Lung cancer
23898821	Crizotinib@H3122 cell line	mTRAQ	IMAC	Q Exactive	VRK3	Q8IV63	S83	FSDGDSSESEDTL	LSLFSDGDS(ph)S(ph)ESEDTLSSSER		Lung cancer
23898821	Crizotinib@H3122 cell line	mTRAQ	IMAC	Q Exactive	VRK3	Q8IV63	S59	NSSFETSPKKVKW	RGLNSS(ph)FETS(ph)PKK		Lung cancer
24275748	Rapamycin(15min)@MCF7 cells	SILAC	TiO2	LTQ-Orbitrap XL	VRK3	Q8IV63	S83	FSDGDSSESEDTI			Autophagy
24275748	Rapamycin(2min)@MCF7 cells	SILAC	TiO2	LTQ-Orbitrap XL	VRK3	Q8IV63	S83	FSDGDSSESEDTI			Autophagy
24275748	Rapamycin(30min)@MCF7 cells	SILAC	TiO2	LTQ-Orbitrap XL	VRK3	Q8IV63	S83	FSDGDSSESEDTI			Autophagy
24275748	Rapamycin(7min)@MCF7 cells	SILAC	TiO2	LTQ-Orbitrap XL	VRK3	Q8IV63	S83	FSDGDSSESEDTI			Autophagy
24275748	Starvation(15min)@MCF7 cells	SILAC	TiO2	LTQ-Orbitrap XL	VRK3	Q8IV63	S83	FSDGDSSESEDTI			Autophagy
24275748	Starvation(2min)@MCF7 cells	SILAC	TiO2	LTQ-Orbitrap XL	VRK3	Q8IV63	S83	FSDGDSSESEDTI			Autophagy
24275748	Starvation(30min)@MCF7 cells	SILAC	TiO2	LTQ-Orbitrap XL	VRK3	Q8IV63	S83	FSDGDSSESEDTI			Autophagy
24275748	Starvation(7min)@MCF7 cells	SILAC	TiO2	LTQ-Orbitrap XL	VRK3	Q8IV63	S83	FSDGDSSESEDTI			Autophagy
24961811	BRAFV600E+OISb(3d)@HDF cells	Label free	Ti4+-IMAC	LTQ-Orbitrap Velos	VRK3	Q8IV63	S59	LNSSFETSPKKVKWS	RGLNSSFETS(ph)PK		Cancer
24961811	BRAFV600E+OIS(3d)@HDF cells	Label free	Ti4+-IMAC	LTQ-Orbitrap Velos	VRK3	Q8IV63	S59	LNSSFETSPKKVKWS	RGLNSSFETS(ph)PK		Cancer
24961811	Cycling control(3d)@HDF cells	Label free	Ti4+-IMAC	LTQ-Orbitrap Velos	VRK3	Q8IV63	S59	LNSSFETSPKKVKWS	RGLNSSFETS(ph)PK		Cancer
25003641	DMSO@HL-60 cells	SILAC	TiO2	Q Exactive	VRK3	Q8IV63	S71	FETSPKKVKWSSTVTSPRLSLFSDGDSSESE	WSSTVTS(ph)PR		leukemia
25003641	VE-821@HL-60 cells	SILAC	TiO2	Q Exactive	VRK3	Q8IV63	S71	FETSPKKVKWSSTVTSPRLSLFSDGDSSESE	WSSTVTS(ph)PR		leukemia
25159151	Nocodazole(pY)@Hela cell line	label-free	pY	Q Exactive	VRK3	Q8IV63	S136	GSPQKTSCSPQKTRQSPQTLKRSRVTTSLEA			Cancer
25159151	Nocodazole(pY)@Hela cell line	label-free	pY	Q Exactive	VRK3	Q8IV63	T119	TPKSSPQKTRKSPQVTRGSPQKTSCSPQKTR			Cancer
25159151	Nocodazole(pY)@Hela cell line	label-free	pY	Q Exactive	VRK3	Q8IV63	S71	FETSPKKVKWSSTVTSPRLSLFSDGDSSESE			Cancer
25159151	Nocodazole(pY)@Hela cell line	label-free	pY	Q Exactive	VRK3	Q8IV63	S54	NPHVSSFQGSKRGLNSSFETSPKKVKWSSTV			Cancer
25159151	Pervanadate@Hela cell line_25159151	label-free	pY	Q Exactive	VRK3	Q8IV63	S136	GSPQKTSCSPQKTRQSPQTLKRSRVTTSLEA			Cancer
25159151	Pervanadate@Hela cell line_25159151	label-free	pY	Q Exactive	VRK3	Q8IV63	T119	TPKSSPQKTRKSPQVTRGSPQKTSCSPQKTR			Cancer
25159151	Pervanadate@Hela cell line_25159151	label-free	pY	Q Exactive	VRK3	Q8IV63	S71	FETSPKKVKWSSTVTSPRLSLFSDGDSSESE			Cancer
25159151	Pervanadate@Hela cell line_25159151	label-free	pY	Q Exactive	VRK3	Q8IV63	S54	NPHVSSFQGSKRGLNSSFETSPKKVKWSSTV			Cancer
25159151	EGF(15min)@HeLa cell line	label-free	TiO2	Q Exactive mass spectrometer	VRK3	Q8IV63	S136	GSPQKTSCSPQKTRQSPQTLKRSRVTTSLEA			Cancer
25159151	EGF(15min)@HeLa cell line	label-free	TiO2	Q Exactive mass spectrometer	VRK3	Q8IV63	T119	TPKSSPQKTRKSPQVTRGSPQKTSCSPQKTR			Cancer
25159151	EGF(15min)@HeLa cell line	label-free	TiO2	Q Exactive mass spectrometer	VRK3	Q8IV63	S71	FETSPKKVKWSSTVTSPRLSLFSDGDSSESE			Cancer
25159151	EGF(15min)@HeLa cell line	label-free	TiO2	Q Exactive mass spectrometer	VRK3	Q8IV63	S54	NPHVSSFQGSKRGLNSSFETSPKKVKWSSTV			Cancer
25159151	EGF(5min)@HeLa cell line	label-free	pY	Q Exactive	VRK3	Q8IV63	S136	GSPQKTSCSPQKTRQSPQTLKRSRVTTSLEA			Cancer
25159151	EGF(5min)@HeLa cell line	label-free	pY	Q Exactive	VRK3	Q8IV63	T119	TPKSSPQKTRKSPQVTRGSPQKTSCSPQKTR			Cancer
25159151	EGF(5min)@HeLa cell line	label-free	pY	Q Exactive	VRK3	Q8IV63	S71	FETSPKKVKWSSTVTSPRLSLFSDGDSSESE			Cancer
25159151	EGF(5min)@HeLa cell line	label-free	pY	Q Exactive	VRK3	Q8IV63	S54	NPHVSSFQGSKRGLNSSFETSPKKVKWSSTV			Cancer
25159151	Nocodazole(TiO2)@Hela cell line	label-free	TiO2	Q Exactive mass spectrometer	VRK3	Q8IV63	S136	GSPQKTSCSPQKTRQSPQTLKRSRVTTSLEA			Cancer
25159151	Nocodazole(TiO2)@Hela cell line	label-free	TiO2	Q Exactive mass spectrometer	VRK3	Q8IV63	T119	TPKSSPQKTRKSPQVTRGSPQKTSCSPQKTR			Cancer
25159151	Nocodazole(TiO2)@Hela cell line	label-free	TiO2	Q Exactive mass spectrometer	VRK3	Q8IV63	S71	FETSPKKVKWSSTVTSPRLSLFSDGDSSESE			Cancer
25159151	Nocodazole(TiO2)@Hela cell line	label-free	TiO2	Q Exactive mass spectrometer	VRK3	Q8IV63	S54	NPHVSSFQGSKRGLNSSFETSPKKVKWSSTV			Cancer
25159151	Untreated@HeLa cell line	label-free	TiO2	Q Exactive mass spectrometer	VRK3	Q8IV63	S136	GSPQKTSCSPQKTRQSPQTLKRSRVTTSLEA			Cancer
25159151	Untreated@HeLa cell line	label-free	pY	Q Exactive	VRK3	Q8IV63	S136	GSPQKTSCSPQKTRQSPQTLKRSRVTTSLEA			Cancer
25159151	Untreated@HeLa cell line	label-free	TiO2	Q Exactive mass spectrometer	VRK3	Q8IV63	T119	TPKSSPQKTRKSPQVTRGSPQKTSCSPQKTR			Cancer
25159151	Untreated@HeLa cell line	label-free	pY	Q Exactive	VRK3	Q8IV63	T119	TPKSSPQKTRKSPQVTRGSPQKTSCSPQKTR			Cancer
25159151	Untreated@HeLa cell line	label-free	TiO2	Q Exactive mass spectrometer	VRK3	Q8IV63	S71	FETSPKKVKWSSTVTSPRLSLFSDGDSSESE			Cancer
25159151	Untreated@HeLa cell line	label-free	pY	Q Exactive	VRK3	Q8IV63	S71	FETSPKKVKWSSTVTSPRLSLFSDGDSSESE			Cancer
25159151	Untreated@HeLa cell line	label-free	TiO2	Q Exactive mass spectrometer	VRK3	Q8IV63	S54	NPHVSSFQGSKRGLNSSFETSPKKVKWSSTV			Cancer
25159151	Untreated@HeLa cell line	label-free	pY	Q Exactive	VRK3	Q8IV63	S54	NPHVSSFQGSKRGLNSSFETSPKKVKWSSTV			Cancer
25404012	EGF@H3255cell line	SILAC	TiO2	LTQ Orbitrap XL	VRK3	Q8IV63	S59		GLNSSFETS(ph)PK		lung cancer
25404012	EGF+Erlotinib@H1975 cell line	SILAC	TiO2	LTQ Orbitrap XL	VRK3	Q8IV63	S82		LSLFSDGDS(ph)S(ph)ESEDTLSSSER		lung cancer
25404012	Erlotinib@H1975 cell line_25404012	SILAC	TiO2	LTQ Orbitrap XL	VRK3	Q8IV63	S82		LSLFSDGDS(ph)S(ph)ESEDTLSSSER		lung cancer
25404012	EGF+Erlotinib@H3255cell line	SILAC	TiO2	LTQ Orbitrap XL	VRK3	Q8IV63	S59		GLNSSFETS(ph)PK		lung cancer
25404012	Untreated@H3255cell line	SILAC	TiO2	LTQ Orbitrap XL	VRK3	Q8IV63	S59		GLNSSFETS(ph)PK		lung cancer
25404012	Untreated@H1975 cell line	SILAC	TiO2	LTQ Orbitrap XL	VRK3	Q8IV63	S82		LSLFSDGDS(ph)S(ph)ESEDTLSSSER		lung cancer
25850435	Selumetinib(30nM)@WM239A cells	SILAC	TiO2	LTQ Orbitrap Velos	VRK3	Q8IV63	S59	SFQGSKRGLNSSFETSPKKVKWSSTVTSPRL	GLNSSFETS(ph)PK		Melanoma
25850435	Vemurafenib(30nM)@WM239A cells	SILAC	TiO2	LTQ Orbitrap Velos	VRK3	Q8IV63	S59	SFQGSKRGLNSSFETSPKKVKWSSTVTSPRL	GLNSSFETS(ph)PK		Melanoma
26265067	Serum starvation+Mock treatment@PaSC	TMT	TiO2	Orbitrap Fusion	VRK3	Q8IV63	S59	NSSFETSPKKVKW	GLNSSFETS(ph)PK		Pancreatic cancer
26265067	Serum starvation+Mock treatment@PaSC	TMT	TiO2	Orbitrap Fusion	VRK3	Q8IV63	S83	FSDGDSSESEDTL	LSLFSDGDSS(ph)ESEDTLSSSES		Pancreatic cancer
26572502	VE-821+Hydroxyurea@U2OS cells	SILAC	TiO2	Q-Exactive Plus	VRK3	Q8IV63	S83	FSDGDSSESEDTL	LSLFSDGDSS(ph)ESEDTLSSSER		Cancer
26572502	DMSO@U2OS cells_26572502	SILAC	TiO2	Q-Exactive Plus	VRK3	Q8IV63	S83	FSDGDSSESEDTL	LSLFSDGDSS(ph)ESEDTLSSSER		Cancer
26572502	Hydroxyurea@U2OS cells	SILAC	TiO2	Q-Exactive Plus	VRK3	Q8IV63	S83	FSDGDSSESEDTL	LSLFSDGDSS(ph)ESEDTLSSSER		Cancer
26853621	JHU-O22 HNSCC cell line	TMT	TiO2	LTQ-Orbitrap Velos	VRK3	Q8IV63	S71	WSSTVTSPR	WSSTVTsPR		Head and neck squamous cell carcinoma
26853621	JHU-O29 HNSCC cell line	TMT	TiO2	LTQ-Orbitrap Velos	VRK3	Q8IV63	S71	WSSTVTSPR	WSSTVTsPR		Head and neck squamous cell carcinoma
26853621	CAL27 HNSCC cell line	TMT	TiO2	LTQ-Orbitrap Velos	VRK3	Q8IV63	S71	WSSTVTSPR	WSSTVTsPR		Head and neck squamous cell carcinoma
26853621	FADU HNSCC cell line	TMT	TiO2	LTQ-Orbitrap Velos	VRK3	Q8IV63	S71	WSSTVTSPR	WSSTVTsPR		Head and neck squamous cell carcinoma
26853621	JHU-O11 HNSCC cell line	TMT	TiO2	LTQ-Orbitrap Velos	VRK3	Q8IV63	S71	WSSTVTSPR	WSSTVTsPR		Head and neck squamous cell carcinoma
26853621	JHU-O28 HNSCC cell line	TMT	TiO2	LTQ-Orbitrap Velos	VRK3	Q8IV63	S71	WSSTVTSPR	WSSTVTsPR		Head and neck squamous cell carcinoma
26853621	OKF6/TERT1 Normal cell line	TMT	TiO2	LTQ-Orbitrap Velos	VRK3	Q8IV63	S71	WSSTVTSPR	WSSTVTsPR		Head and neck squamous cell carcinoma
27050516	Cortistatin A@HCT116 cells	SILAC	TiO2	Orbitrap LTQ	VRK3	Q8IV63	S71	FETSPKKVKWSSTVTSPRLSLFSDGDSSESE	WSSTVTS(ph)PR		Inflammation
27050516	Cortistatin A@HCT116 cells	SILAC	TiO2	Orbitrap LTQ	VRK3	Q8IV63	S59	SFQGSKRGLNSSFETSPKKVKWSSTVTSPRL	RGLNSSFETS(ph)PK		Inflammation
27050516	DMSO@HCT116 cells_27050516	SILAC	TiO2	Orbitrap LTQ	VRK3	Q8IV63	S71	FETSPKKVKWSSTVTSPRLSLFSDGDSSESE	WSSTVTS(ph)PR		Inflammation
27050516	DMSO@HCT116 cells_27050516	SILAC	TiO2	Orbitrap LTQ	VRK3	Q8IV63	S59	SFQGSKRGLNSSFETSPKKVKWSSTVTSPRL	RGLNSSFETS(ph)PK		Inflammation
27067055	IL2@Kit225 T cells	SILAC	TiO2	Q Exactive HF	VRK3	Q8IV63	S82		LSLFSDGDS(ph)S(ph)ESEDTLSSSERSK		Cytokine stimulation
27067055	Untreated@Kit225 T cells	SILAC	TiO2	Q Exactive HF	VRK3	Q8IV63	S82		LSLFSDGDS(ph)S(ph)ESEDTLSSSERSK		Cytokine stimulation
27642862	Sequential enrichment(4G10/SB)A1S2-S2	Label-free	Src-superbinder or sequencial enrichment	LTQ-Orbitrap Velos	VRK3	Q8IV63	Y181	WKLKSFQTRDNQGILYEAAPTSTLTCDSGPQ	DNQGILY(ph)EAAPTSTLTCDSGPQK		Enrichment-study
27732954	Crizotinib@NB1643 cell-line	SILAC	IMAC	LTQ-Orbitrap Elite	VRK3	Q8IV63	S85	TSPRLSLFSDGDSSESEDTLSSSERSKGSGS	LSLFSDGDS(ph)SES(ph)EDTLSSSER		Inhibition
27732954	Crizotinib@SHSY5Y cell-line	SILAC	IMAC	LTQ-Orbitrap Elite	VRK3	Q8IV63	S83	TVTSPRLSLFSDGDSSESEDTLSSSERSKGS	LSLFSDGDSS(ph)ESEDTLSSSER		Inhibition
27732954	DMSO@NB1643 cell-line	SILAC	IMAC	LTQ-Orbitrap Elite	VRK3	Q8IV63	S85	TSPRLSLFSDGDSSESEDTLSSSERSKGSGS	LSLFSDGDS(ph)SES(ph)EDTLSSSER		Inhibition
27732954	DMSO@SHSY5Y cell-line	SILAC	IMAC	LTQ-Orbitrap Elite	VRK3	Q8IV63	S83	TVTSPRLSLFSDGDSSESEDTLSSSERSKGS	LSLFSDGDSS(ph)ESEDTLSSSER		Inhibition
28188228	Vemurafenib@HCT116 cell line	SILAC	TiO2	Q-Exactive plus	VRK3	Q8IV63	S59		GLNSSFETS(ph)PK		Colon cancer
28188228	Vemurafenib@Colo205 cell line	SILAC	TiO2	Q-Exactive plus	VRK3	Q8IV63	S59		GLNSSFETS(ph)PK		Colon cancer
29083192	SCX@HeLa cell line R1	TMT	TiO2	LTQ Orbitrap Velos	VRK3	Q8IV63	S55	PHVSSFQGSKRGLNSSFETSPKKVKWSSTVT	GLNSS(ph)FETS(ph)PK		Fractionation-study
29523821	PF-3644022+IR-UV@U2OS cells	SILAC	TiO2	Q Exactive or Q Exactive Plus	VRK3	Q8IV63	S82	STVTSPRLSLFSDGDSSESEDTLSSSERSKG	LSLFSDGDS(ph)S(ph)ESEDTLSSSER		Stimuli
29523821	PF-3644022+IR-UV@U2OS cells	SILAC	TiO2	Q Exactive or Q Exactive Plus	VRK3	Q8IV63	S83	TVTSPRLSLFSDGDSSESEDTLSSSERSKGS	LSLFSDGDS(ph)S(ph)ESEDTLSSSER		Stimuli
29523821	SB203580+IR-UV@U2OS cells	SILAC	TiO2	Q Exactive or Q Exactive Plus	VRK3	Q8IV63	S82	STVTSPRLSLFSDGDSSESEDTLSSSERSKG	LSLFSDGDS(ph)S(ph)ESEDTLSSSER		Stimuli
29523821	SB203580+IR-UV@U2OS cells	SILAC	TiO2	Q Exactive or Q Exactive Plus	VRK3	Q8IV63	S83	TVTSPRLSLFSDGDSSESEDTLSSSERSKGS	LSLFSDGDS(ph)S(ph)ESEDTLSSSER		Stimuli
29622655	Tofactinib (1.5h)@MM.1S cells	not mentioned	IMAC	Q-Exactive Plus	VRK3	Q8IV63	S83	TVTSPRLSLFSDGDSSESEDTLSSSERSKGS	LSLFSDGDS(ph)S(ph)ESEDTLSSSER		Multiple myeloma
29967110	DMSO@PC9 cell line	Label free	Fe3+-IMAC	Orbitrap Q-Exactive HF	VRK3	Q8IV63	S59	SFQGSKRGLNSSFETSPKKVKWSSTVTSPRL			Lung Cancer
29967110	Afatinib (30min)@PC9 cell line	Label free	Fe3+-IMAC	Orbitrap Q-Exactive HF	VRK3	Q8IV63	S59	SFQGSKRGLNSSFETSPKKVKWSSTVTSPRL			Lung Cancer
29967110	Afatinib (2d)@PC9 cell line	Label free	Fe3+-IMAC	Orbitrap Q-Exactive HF	VRK3	Q8IV63	S59	SFQGSKRGLNSSFETSPKKVKWSSTVTSPRL			Lung Cancer
29967110	Afatinib (5d)@PC9 cell line	Label free	Fe3+-IMAC	Orbitrap Q-Exactive HF	VRK3	Q8IV63	S59	SFQGSKRGLNSSFETSPKKVKWSSTVTSPRL			Lung Cancer
30177828	Mock(24h)@SK-N-BE2 cells	Label free	EasyPhos	LTQ-Orbitrap XL + Orbitrap Q Exactive HF	VRK3	Q8IV63	S85	TSPRLSLFSDGDSSESEDTLSSSERSKGSGS	LSLFSDGDSSES(ph)EDTLSSSER		Infection
30177828	Mock(48h)@SK-N-BE2 cells	Label free	EasyPhos	LTQ-Orbitrap XL + Orbitrap Q Exactive HF	VRK3	Q8IV63	S85	TSPRLSLFSDGDSSESEDTLSSSERSKGSGS	LSLFSDGDSSES(ph)EDTLSSSER		Infection
30177828	Mock(72h)@SK-N-BE2 cells	Label free	EasyPhos	LTQ-Orbitrap XL + Orbitrap Q Exactive HF	VRK3	Q8IV63	S85	TSPRLSLFSDGDSSESEDTLSSSERSKGSGS	LSLFSDGDSSES(ph)EDTLSSSER		Infection
30177828	ZIKV(24h)@SK-N-BE2 cells	Label free	EasyPhos	LTQ-Orbitrap XL + Orbitrap Q Exactive HF	VRK3	Q8IV63	S85	TSPRLSLFSDGDSSESEDTLSSSERSKGSGS	LSLFSDGDSSES(ph)EDTLSSSER		Infection
30177828	ZIKV(48h)@SK-N-BE2 cells	Label free	EasyPhos	LTQ-Orbitrap XL + Orbitrap Q Exactive HF	VRK3	Q8IV63	S85	TSPRLSLFSDGDSSESEDTLSSSERSKGSGS	LSLFSDGDSSES(ph)EDTLSSSER		Infection
30177828	ZIKV(72h)@SK-N-BE2 cells	Label free	EasyPhos	LTQ-Orbitrap XL + Orbitrap Q Exactive HF	VRK3	Q8IV63	S85	TSPRLSLFSDGDSSESEDTLSSSERSKGSGS	LSLFSDGDSSES(ph)EDTLSSSER		Infection
30843680	Untreated@Human islet cells	TMT	IMAC-Fe3+	Orbitrap fusion lumos tribrid	VRK3	Q8IV63	S83	TVTSPRLSLFSDGDSSESEDTLSSSERSKGS			breast cancer
30843680	Untreated@Human islet cells	TMT	IMAC-Fe3+	Orbitrap fusion lumos tribrid	VRK3	Q8IV63	S122	SSPQKTRKSPQVTRGSPQKTSCSPQKTRQSP			breast cancer
30843680	Untreated@Human islet cells	TMT	IMAC-Fe3+	Orbitrap fusion lumos tribrid	VRK3	Q8IV63	S83	TVTSPRLSLFSDGDSSESEDTLSSSERSKGS			breast cancer
30843680	With boosting channel@AML cells	TMT	IMAC-Fe3+	Orbitrap fusion lumos tribrid	VRK3	Q8IV63	S55	PHVSSFQGSKRGLNSSFETSPKKVKWSSTVT			breast cancer
30843680	With boosting channel@AML cells	TMT	IMAC-Fe3+	Orbitrap fusion lumos tribrid	VRK3	Q8IV63	S129	KSPQVTRGSPQKTSCSPQKTRQSPQTLKRSR			breast cancer
30843680	Cytokine(IL-1beta,IFN-gama)@Human islet cells	TMT	IMAC-Fe3+	Orbitrap fusion lumos tribrid	VRK3	Q8IV63	S83	TVTSPRLSLFSDGDSSESEDTLSSSERSKGS			breast cancer
30843680	Cytokine(IL-1beta,IFN-gama)@Human islet cells	TMT	IMAC-Fe3+	Orbitrap fusion lumos tribrid	VRK3	Q8IV63	S122	SSPQKTRKSPQVTRGSPQKTSCSPQKTRQSP			breast cancer
30843680	Cytokine(IL-1beta,IFN-gama)@Human islet cells	TMT	IMAC-Fe3+	Orbitrap fusion lumos tribrid	VRK3	Q8IV63	S122	SSPQKTRKSPQVTRGSPQKTSCSPQKTRQSP			breast cancer
30843680	Cytokine(IL-1beta,IFN-gama)@Human islet cells	TMT	IMAC-Fe3+	Orbitrap fusion lumos tribrid	VRK3	Q8IV63	S83	TVTSPRLSLFSDGDSSESEDTLSSSERSKGS			breast cancer
31665227	KO-SGK3@HEK293	TMT	TiO2	Orbitrap Fusion Tribrid	VRK3	Q8IV63	S71	FETSPKKVKWSSTVTSPRLSLFSDGDSSESE			Cancer
31665227	KO-SGK3@HEK293	TMT	TiO2	Orbitrap Fusion Tribrid	VRK3	Q8IV63	S83	TVTSPRLSLFSDGDSSESEDTLSSSERSKGS			Cancer
31665227	WT-SGK3@HEK293	TMT	TiO2	Orbitrap Fusion Tribrid	VRK3	Q8IV63	S71	FETSPKKVKWSSTVTSPRLSLFSDGDSSESE			Cancer
31665227	WT-SGK3@HEK293	TMT	TiO2	Orbitrap Fusion Tribrid	VRK3	Q8IV63	S83	TVTSPRLSLFSDGDSSESEDTLSSSERSKGS			Cancer
31859329	Monacolin K(0.5mM)(24h)@MDA-MB-231 cells	TMT	IMAC(Fe-NTA)	Q Exactive Plus Hybrid Quadrupole-Orbitrap	VRK3	Q8IV63	S59	SFQGSKRGLNSSFETSPKKVKWSSTVTSPRL	LNS(ph)S(ph)FET(ph)S(ph)PKKVKWS(ph)		Breast Cancer
31859329	Monacolin K(0.5mM)(30min)@MDA-MB-231 cells	TMT	IMAC(Fe-NTA)	Q Exactive Plus Hybrid Quadrupole-Orbitrap	VRK3	Q8IV63	S59	SFQGSKRGLNSSFETSPKKVKWSSTVTSPRL	LNS(ph)S(ph)FET(ph)S(ph)PKKVKWS(ph)		Breast Cancer
31859329	Monacolin K(0.5mM)(6h)@MDA-MB-231 cells	TMT	IMAC(Fe-NTA)	Q Exactive Plus Hybrid Quadrupole-Orbitrap	VRK3	Q8IV63	S59	SFQGSKRGLNSSFETSPKKVKWSSTVTSPRL	LNS(ph)S(ph)FET(ph)S(ph)PKKVKWS(ph)		Breast Cancer
31859329	Monacolin K(5mM)(24h)@MDA-MB-231 cells	TMT	IMAC(Fe-NTA)	Q Exactive Plus Hybrid Quadrupole-Orbitrap	VRK3	Q8IV63	S59	SFQGSKRGLNSSFETSPKKVKWSSTVTSPRL	LNS(ph)S(ph)FET(ph)S(ph)PKKVKWS(ph)		Breast Cancer
31859329	Monacolin K(5mM)(30min)@MDA-MB-231 cells	TMT	IMAC(Fe-NTA)	Q Exactive Plus Hybrid Quadrupole-Orbitrap	VRK3	Q8IV63	S59	SFQGSKRGLNSSFETSPKKVKWSSTVTSPRL	LNS(ph)S(ph)FET(ph)S(ph)PKKVKWS(ph)		Breast Cancer
31859329	Monacolin K(5mM)(6h)@MDA-MB-231 cells	TMT	IMAC(Fe-NTA)	Q Exactive Plus Hybrid Quadrupole-Orbitrap	VRK3	Q8IV63	S59	SFQGSKRGLNSSFETSPKKVKWSSTVTSPRL	LNS(ph)S(ph)FET(ph)S(ph)PKKVKWS(ph)		Breast Cancer
32314919	HU+SCH 900776 CF1@HEK293A cell	SILAC	TiO2	Orbitrap Elite MS	VRK3	Q8IV63	S85	TSPRLSLFSDGDSSESEDTLSSSERSKGSGS	LSLFSDGDSSES(ph)EDTLSSSER		Inhibitors of checkpoint kinase 1 (CHK1)
32314919	HU+SCH 900776 CF1@HEK293A cell	SILAC	TiO2	Orbitrap Elite MS	VRK3	Q8IV63	S78	VKWSSTVTSPRLSLFSDGDSSESEDTLSSSE	LSLFS(ph)DGDSSESEDTLSSSER		Inhibitors of checkpoint kinase 1 (CHK1)
32314919	HU CF1@HEK293A cell	SILAC	TiO2	Orbitrap Elite MS	VRK3	Q8IV63	S85	TSPRLSLFSDGDSSESEDTLSSSERSKGSGS	LSLFSDGDSSES(ph)EDTLSSSER		Inhibitors of checkpoint kinase 1 (CHK1)
32314919	HU CF1@HEK293A cell	SILAC	TiO2	Orbitrap Elite MS	VRK3	Q8IV63	S78	VKWSSTVTSPRLSLFSDGDSSESEDTLSSSE	LSLFS(ph)DGDSSESEDTLSSSER		Inhibitors of checkpoint kinase 1 (CHK1)
32501498	G95R PLK4+Tetracycline+Centrinone@U2OS cells	SILAC	TiO2	Orbitrap Fusion Tribrid	VRK3	Q8IV63	S59	SFQGSKRGLNSSFETSPKKVKWSSTVTSPRL			Polo-like kinase 4 (PLK4) Kinase analysis
32501498	G95R PLK4+Tetracycline+DMSO@U2OS cells	SILAC	TiO2	Orbitrap Fusion Tribrid	VRK3	Q8IV63	S59	SFQGSKRGLNSSFETSPKKVKWSSTVTSPRL			Polo-like kinase 4 (PLK4) Kinase analysis
33259812	Mock infection(24h)@iPSC cell line	TMT	Q-Exactive HF-X	Fe-NTA	VRK3	Q8IV63	S129	KSPQVTRGSPQKTSCSPQKTRQSPQTLKRSR			Pluripotent stem
33259812	SARS-CoV-2(24h)@iPSC cell line	TMT	Q-Exactive HF-X	Fe-NTA	VRK3	Q8IV63	S129	KSPQVTRGSPQKTSCSPQKTRQSPQTLKRSR			Pluripotent stem
33357429	Unstimulated@Th-1 cells	SILAC	Ti-IMAC	Q Exactive Plus	VRK3	Q8IV63	S71	FETSPKKVKWSSTVTSPRLSLFSDGDSSESE	WSSTVTS(ph)PR		Cytokine stimulation
33357429	HyIL6@Th-1 cells	SILAC	Ti-IMAC	Q Exactive Plus	VRK3	Q8IV63	S71	FETSPKKVKWSSTVTSPRLSLFSDGDSSESE	WSSTVTS(ph)PR		Cytokine stimulation
33357429	HyIL6+MSC@Th-1 cells	SILAC	Ti-IMAC	Q Exactive Plus	VRK3	Q8IV63	S71	FETSPKKVKWSSTVTSPRLSLFSDGDSSESE	WSSTVTS(ph)PR		Cytokine stimulation
33619172	ARS1620(24h)@H358 cell line IMAC	TMT	IMAC	Q Exactive HF-X	VRK3	Q8IV63	S59	SFQGSKRGLNSSFETSPKKVKWSSTVTSPRL	GLNSSFETS(ph)PK		Signalling-study
33619172	ARS1620(24h)@H358 cell line IMAC	TMT	IMAC	Q Exactive HF-X	VRK3	Q8IV63	S71	FETSPKKVKWSSTVTSPRLSLFSDGDSSESE	WSSTVTS(ph)PR		Signalling-study
33619172	ARS1620(24h)@Calu1 cell line IMAC	TMT	IMAC	Q Exactive HF-X	VRK3	Q8IV63	S59	SFQGSKRGLNSSFETSPKKVKWSSTVTSPRL	GLNSSFETS(ph)PK		Signalling-study
33619172	ARS1620(6h)@H358 cell line IMAC	TMT	IMAC	Q Exactive HF-X	VRK3	Q8IV63	S59	SFQGSKRGLNSSFETSPKKVKWSSTVTSPRL	GLNSSFETS(ph)PK		Signalling-study
33619172	ARS1620(6h)@H358 cell line IMAC	TMT	IMAC	Q Exactive HF-X	VRK3	Q8IV63	S71	FETSPKKVKWSSTVTSPRLSLFSDGDSSESE	WSSTVTS(ph)PR		Signalling-study
33619172	ARS1620(6h)@Calu1 cell line IMAC	TMT	IMAC	Q Exactive HF-X	VRK3	Q8IV63	S59	SFQGSKRGLNSSFETSPKKVKWSSTVTSPRL	GLNSSFETS(ph)PK		Signalling-study
33619172	ARS1620(24h)@H1792 cell line IMAC	TMT	IMAC	Q Exactive HF-X	VRK3	Q8IV63	S59	SFQGSKRGLNSSFETSPKKVKWSSTVTSPRL	GLNSSFETS(ph)PK		Signalling-study
33619172	ARS1620(24h)@H1792 cell line IMAC	TMT	IMAC	Q Exactive HF-X	VRK3	Q8IV63	S71	FETSPKKVKWSSTVTSPRLSLFSDGDSSESE	WSSTVTS(ph)PR		Signalling-study
33619172	ARS1620(6h)@H1792 cell line IMAC	TMT	IMAC	Q Exactive HF-X	VRK3	Q8IV63	S59	SFQGSKRGLNSSFETSPKKVKWSSTVTSPRL	GLNSSFETS(ph)PK		Signalling-study
33619172	ARS1620(6h)@H1792 cell line IMAC	TMT	IMAC	Q Exactive HF-X	VRK3	Q8IV63	S71	FETSPKKVKWSSTVTSPRLSLFSDGDSSESE	WSSTVTS(ph)PR		Signalling-study
33889818	Untreated@SH-SY5Y cell line	TMT	Ti02	QExactive HF	VRK3	Q8IV63	T58	SSFQGSKRGLNSSFETSPKKVKWSSTVTSPR			Neuroblastoma cancer
33889818	CBLsKD@SH-SY5Y cell line	TMT	Ti02	QExactive HF	VRK3	Q8IV63	T58	SSFQGSKRGLNSSFETSPKKVKWSSTVTSPR			Neuroblastoma cancer
33889818	Retinoic acid@SH-SY5Y cell line	TMT	Ti02	QExactive HF	VRK3	Q8IV63	T58	SSFQGSKRGLNSSFETSPKKVKWSSTVTSPR			Neuroblastoma cancer
34343000	ERK1 KO(0d)@BRAFMUT 451Lu cells	Label free	IMAC(Fe(III)-NTA)	Orbitrap Q Exactive HF	VRK3	Q8IV63	S59	SFQGSKRGLNSSFETSPKKVKWSSTVTSPRL			Melanoma
34343000	ERK1 KO(1d)@BRAFMUT 451Lu cells	Label free	IMAC(Fe(III)-NTA)	Orbitrap Q Exactive HF	VRK3	Q8IV63	S59	SFQGSKRGLNSSFETSPKKVKWSSTVTSPRL			Melanoma
34343000	ERK1 KO(3d)@BRAFMUT 451Lu cells	Label free	IMAC(Fe(III)-NTA)	Orbitrap Q Exactive HF	VRK3	Q8IV63	S59	SFQGSKRGLNSSFETSPKKVKWSSTVTSPRL			Melanoma
34343000	ERK2 KO(0d)@BRAFMUT 451Lu cells	Label free	IMAC(Fe(III)-NTA)	Orbitrap Q Exactive HF	VRK3	Q8IV63	S59	SFQGSKRGLNSSFETSPKKVKWSSTVTSPRL			Melanoma
34343000	ERK2 KO(1d)@BRAFMUT 451Lu cells	Label free	IMAC(Fe(III)-NTA)	Orbitrap Q Exactive HF	VRK3	Q8IV63	S59	SFQGSKRGLNSSFETSPKKVKWSSTVTSPRL			Melanoma
34343000	ERK2 KO(3d)@BRAFMUT 451Lu cells	Label free	IMAC(Fe(III)-NTA)	Orbitrap Q Exactive HF	VRK3	Q8IV63	S59	SFQGSKRGLNSSFETSPKKVKWSSTVTSPRL			Melanoma
34343000	JUNB KO(0d)@BRAFMUT 451Lu cells	Label free	IMAC(Fe(III)-NTA)	Orbitrap Q Exactive HF	VRK3	Q8IV63	S59	SFQGSKRGLNSSFETSPKKVKWSSTVTSPRL			Melanoma
34343000	JUNB KO(1d)@BRAFMUT 451Lu cells	Label free	IMAC(Fe(III)-NTA)	Orbitrap Q Exactive HF	VRK3	Q8IV63	S59	SFQGSKRGLNSSFETSPKKVKWSSTVTSPRL			Melanoma
34343000	JUNB KO(3d)@BRAFMUT 451Lu cells	Label free	IMAC(Fe(III)-NTA)	Orbitrap Q Exactive HF	VRK3	Q8IV63	S59	SFQGSKRGLNSSFETSPKKVKWSSTVTSPRL			Melanoma
34343000	WT(0d)@BRAFMUT 451Lu cells	Label free	IMAC(Fe(III)-NTA)	Orbitrap Q Exactive HF	VRK3	Q8IV63	S59	SFQGSKRGLNSSFETSPKKVKWSSTVTSPRL			Melanoma
34343000	WT(1d)@BRAFMUT 451Lu cells	Label free	IMAC(Fe(III)-NTA)	Orbitrap Q Exactive HF	VRK3	Q8IV63	S59	SFQGSKRGLNSSFETSPKKVKWSSTVTSPRL			Melanoma
34343000	WT(3d)@BRAFMUT 451Lu cells	Label free	IMAC(Fe(III)-NTA)	Orbitrap Q Exactive HF	VRK3	Q8IV63	S59	SFQGSKRGLNSSFETSPKKVKWSSTVTSPRL			Melanoma
34689152	DMSO(15min)@HEK293T cell line	SILAC	Orbitrap Fusion and Q Exactive HF-X Hybrid Quadrupole-Orbitrap Mass Spectrometer	TiO2	VRK3	Q8IV63	S59	SFQGSKRGLNSSFETSPKKVKWSSTVTSPRL	LNSSFETS(ph)PKKVKWS		Embryonic-Kidney
34689152	DMSO(2h)@HEK293T cell line	SILAC	Orbitrap Fusion and Q Exactive HF-X Hybrid Quadrupole-Orbitrap Mass Spectrometer	TiO2	VRK3	Q8IV63	S59	SFQGSKRGLNSSFETSPKKVKWSSTVTSPRL	LNSSFETS(ph)PKKVKWS		Embryonic-Kidney
34689152	DMSO(30min)@HEK293T cell line	SILAC	Orbitrap Fusion and Q Exactive HF-X Hybrid Quadrupole-Orbitrap Mass Spectrometer	TiO2	VRK3	Q8IV63	S59	SFQGSKRGLNSSFETSPKKVKWSSTVTSPRL	LNSSFETS(ph)PKKVKWS		Embryonic-Kidney
34689152	DMSO(4h)@HEK293T cell line	SILAC	Orbitrap Fusion and Q Exactive HF-X Hybrid Quadrupole-Orbitrap Mass Spectrometer	TiO2	VRK3	Q8IV63	S59	SFQGSKRGLNSSFETSPKKVKWSSTVTSPRL	LNSSFETS(ph)PKKVKWS		Embryonic-Kidney
34689152	TNF+Nec1s(15min)@HEK293T cell line	SILAC	Orbitrap Fusion and Q Exactive HF-X Hybrid Quadrupole-Orbitrap Mass Spectrometer	TiO2	VRK3	Q8IV63	S59	SFQGSKRGLNSSFETSPKKVKWSSTVTSPRL	LNSSFETS(ph)PKKVKWS		Embryonic-Kidney
34689152	TNF(15min)@HEK293T cell line	SILAC	Orbitrap Fusion and Q Exactive HF-X Hybrid Quadrupole-Orbitrap Mass Spectrometer	TiO2	VRK3	Q8IV63	S59	SFQGSKRGLNSSFETSPKKVKWSSTVTSPRL	LNSSFETS(ph)PKKVKWS		Embryonic-Kidney
34689152	TNF+Nec1s(2h)@HEK293T cell line	SILAC	Orbitrap Fusion and Q Exactive HF-X Hybrid Quadrupole-Orbitrap Mass Spectrometer	TiO2	VRK3	Q8IV63	S59	SFQGSKRGLNSSFETSPKKVKWSSTVTSPRL	LNSSFETS(ph)PKKVKWS		Embryonic-Kidney
34689152	TNF(2h)@HEK293T cell line	SILAC	Orbitrap Fusion and Q Exactive HF-X Hybrid Quadrupole-Orbitrap Mass Spectrometer	TiO2	VRK3	Q8IV63	S59	SFQGSKRGLNSSFETSPKKVKWSSTVTSPRL	LNSSFETS(ph)PKKVKWS		Embryonic-Kidney
34689152	TNF+Nec1s(30min)@HEK293T cell line	SILAC	Orbitrap Fusion and Q Exactive HF-X Hybrid Quadrupole-Orbitrap Mass Spectrometer	TiO2	VRK3	Q8IV63	S59	SFQGSKRGLNSSFETSPKKVKWSSTVTSPRL	LNSSFETS(ph)PKKVKWS		Embryonic-Kidney
34689152	TNF(30min)@HEK293T cell line	SILAC	Orbitrap Fusion and Q Exactive HF-X Hybrid Quadrupole-Orbitrap Mass Spectrometer	TiO2	VRK3	Q8IV63	S59	SFQGSKRGLNSSFETSPKKVKWSSTVTSPRL	LNSSFETS(ph)PKKVKWS		Embryonic-Kidney
34689152	TNF+Nec1s(4h)@HEK293T cell line	SILAC	Orbitrap Fusion and Q Exactive HF-X Hybrid Quadrupole-Orbitrap Mass Spectrometer	TiO2	VRK3	Q8IV63	S59	SFQGSKRGLNSSFETSPKKVKWSSTVTSPRL	LNSSFETS(ph)PKKVKWS		Embryonic-Kidney
34689152	TNF(4h)@HEK293T cell line	SILAC	Orbitrap Fusion and Q Exactive HF-X Hybrid Quadrupole-Orbitrap Mass Spectrometer	TiO2	VRK3	Q8IV63	S59	SFQGSKRGLNSSFETSPKKVKWSSTVTSPRL	LNSSFETS(ph)PKKVKWS		Embryonic-Kidney
34771457	Untreated control(0h)@IMR5 Cell line	Labelfree	TiO2	Q Exactive HF	VRK3	Q8IV63	S83				Neuroblastoma
34771457	Untreated control(0h)@IMR5 Cell line	Labelfree	TiO2	Q Exactive HF	VRK3	Q8IV63	S55				Neuroblastoma
34771457	Untreated control(10min)@IMR5 Cell line	Label free	TiO2	Q Exactive HF	VRK3	Q8IV63	S83				Neuroblastoma
34771457	Untreated control(10min)@IMR5 Cell line	Label free	TiO2	Q Exactive HF	VRK3	Q8IV63	S55				Neuroblastoma
34771457	Untreated control(12h)@IMR5 Cell line	Label free	TiO2	Q Exactive HF	VRK3	Q8IV63	S83				Neuroblastoma
34771457	Untreated control(12h)@IMR5 Cell line	Label free	TiO2	Q Exactive HF	VRK3	Q8IV63	S55				Neuroblastoma
34771457	Untreated control(1h)@IMR5 Cell line	Label free	TiO2	Q Exactive HF	VRK3	Q8IV63	S83				Neuroblastoma
34771457	Untreated control(1h)@IMR5 Cell line	Label free	TiO2	Q Exactive HF	VRK3	Q8IV63	S55				Neuroblastoma
34771457	Untreated control(24h)@IMR5 Cell line	Label free	TiO2	Q Exactive HF	VRK3	Q8IV63	S83				Neuroblastoma
34771457	Untreated control(24h)@IMR5 Cell line	Label free	TiO2	Q Exactive HF	VRK3	Q8IV63	S55				Neuroblastoma
34771457	Untreated control(4h)@IMR5 Cell line	Label free	TiO2	Q Exactive HF	VRK3	Q8IV63	S83				Neuroblastoma
34771457	Untreated control(4h)@IMR5 Cell line	Label free	TiO2	Q Exactive HF	VRK3	Q8IV63	S55				Neuroblastoma
34771457	NGF(0h)@IMR5 Cell line	Label free	TiO2	Q Exactive HF	VRK3	Q8IV63	S83				Neuroblastoma
34771457	NGF(0h)@IMR5 Cell line	Label free	TiO2	Q Exactive HF	VRK3	Q8IV63	S55				Neuroblastoma
34771457	NGF(10min)@IMR5 Cell line	Label free	TiO2	Q Exactive HF	VRK3	Q8IV63	S83				Neuroblastoma
34771457	NGF(10min)@IMR5 Cell line	Label free	TiO2	Q Exactive HF	VRK3	Q8IV63	S55				Neuroblastoma
34771457	NGF(12h)@IMR5 Cell line	Label free	TiO2	Q Exactive HF	VRK3	Q8IV63	S83				Neuroblastoma
34771457	NGF(12h)@IMR5 Cell line	Label free	TiO2	Q Exactive HF	VRK3	Q8IV63	S55				Neuroblastoma
34771457	NGF(1h)@IMR5 Cell line	Label free	TiO2	Q Exactive HF	VRK3	Q8IV63	S83				Neuroblastoma
34771457	NGF(1h)@IMR5 Cell line	Label free	TiO2	Q Exactive HF	VRK3	Q8IV63	S55				Neuroblastoma
34771457	NGF(24h)@IMR5 Cell line	Label free	TiO2	Q Exactive HF	VRK3	Q8IV63	S83				Neuroblastoma
34771457	NGF(24h)@IMR5 Cell line	Label free	TiO2	Q Exactive HF	VRK3	Q8IV63	S55				Neuroblastoma
34771457	NGF(4h)@IMR5 Cell line	Label free	TiO2	Q Exactive HF	VRK3	Q8IV63	S83				Neuroblastoma
34771457	NGF(4h)@IMR5 Cell line	Label free	TiO2	Q Exactive HF	VRK3	Q8IV63	S55				Neuroblastoma
34974192	CCP(0h)@C431A-Parkin HeLa cells	Dimethyl Labeling	IMAC	Q Exactive HF	VRK3	Q8IV63	S136	GSPQKTSCSPQKTRQSPQTLKRSRVTTSLEA	TRQS(ph)PQTLK		Mitophagy
34974192	CCP(0h)@WT Parkin HeLa cells	Dimethyl Labeling	IMAC	Q Exactive HF	VRK3	Q8IV63	S136	GSPQKTSCSPQKTRQSPQTLKRSRVTTSLEA	TRQS(ph)PQTLK		Mitophagy
34974192	CCP(12h)@C431A-Parkin HeLa cells	Dimethyl Labeling	IMAC	Q Exactive HF	VRK3	Q8IV63	S136	GSPQKTSCSPQKTRQSPQTLKRSRVTTSLEA	TRQS(ph)PQTLK		Mitophagy
34974192	CCP(12h)@WT Parkin HeLa cells	Dimethyl Labeling	IMAC	Q Exactive HF	VRK3	Q8IV63	S136	GSPQKTSCSPQKTRQSPQTLKRSRVTTSLEA	TRQS(ph)PQTLK		Mitophagy
34974192	CCP(18h)@C431A-Parkin HeLa cells	Dimethyl Labeling	IMAC	Q Exactive HF	VRK3	Q8IV63	S136	GSPQKTSCSPQKTRQSPQTLKRSRVTTSLEA	TRQS(ph)PQTLK		Mitophagy
34974192	CCP(18h)@WT Parkin HeLa cells	Dimethyl Labeling	IMAC	Q Exactive HF	VRK3	Q8IV63	S136	GSPQKTSCSPQKTRQSPQTLKRSRVTTSLEA	TRQS(ph)PQTLK		Mitophagy
34974192	CCP(2h)@C431A-Parkin HeLa cells	Dimethyl Labeling	IMAC	Q Exactive HF	VRK3	Q8IV63	S136	GSPQKTSCSPQKTRQSPQTLKRSRVTTSLEA	TRQS(ph)PQTLK		Mitophagy
34974192	CCP(2h)@WT Parkin HeLa cells	Dimethyl Labeling	IMAC	Q Exactive HF	VRK3	Q8IV63	S136	GSPQKTSCSPQKTRQSPQTLKRSRVTTSLEA	TRQS(ph)PQTLK		Mitophagy
34974192	CCP(6h)@C431A-Parkin HeLa cells	Dimethyl Labeling	IMAC	Q Exactive HF	VRK3	Q8IV63	S136	GSPQKTSCSPQKTRQSPQTLKRSRVTTSLEA	TRQS(ph)PQTLK		Mitophagy
34974192	CCP(6h)@WT Parkin HeLa cells	Dimethyl Labeling	IMAC	Q Exactive HF	VRK3	Q8IV63	S136	GSPQKTSCSPQKTRQSPQTLKRSRVTTSLEA	TRQS(ph)PQTLK		Mitophagy
35022314	DMSO@H1299 cell line	TMT10plex	IMAC	Q Exactive Plus	VRK3	Q8IV63	S82		LSLFSDGDS(ph)S(ph)ESEDTLSSSER		Kinase-Signalling
35022314	RXDX-106(30min)@H1299 cell line IMAC	TMT10plex	IMAC	Q Exactive Plus	VRK3	Q8IV63	S82		LSLFSDGDS(ph)S(ph)ESEDTLSSSER		Kinase-Signalling
35022314	RXDX-106(4h)@H1299 cell line IMAC	TMT10plex	IMAC	Q Exactive Plus	VRK3	Q8IV63	S82		LSLFSDGDS(ph)S(ph)ESEDTLSSSER		Kinase-Signalling
35608653	Mock(12h)@Calu-3 cells	Labelling not mention	Enrichment (no details)	OrbiMS not mention	VRK3	Q8IV63	S136	GSPQKTSCSPQKTRQSPQTLKRSRVTTSLEA			SARS-CoV-2 r
35608653	Mock(4h)@Calu-3 cells	Labelling not mention	Enrichment (no details)	OrbiMS not mention	VRK3	Q8IV63	S136	GSPQKTSCSPQKTRQSPQTLKRSRVTTSLEA			SARS-CoV-2 r
35608653	SARS2(12h)@Calu-3 cells	Labelling not mention	Enrichment (no details)	OrbiMS not mention	VRK3	Q8IV63	S136	GSPQKTSCSPQKTRQSPQTLKRSRVTTSLEA			SARS-CoV-2 r
35608653	SARS2(4h)@Calu-3 cells	Labelling not mention	Enrichment (no details)	OrbiMS not mention	VRK3	Q8IV63	S136	GSPQKTSCSPQKTRQSPQTLKRSRVTTSLEA			SARS-CoV-2 r
35608653	SARS2(8h)@Calu-3 cells	Labelling not mention	Enrichment (no details)	OrbiMS not mention	VRK3	Q8IV63	S136	GSPQKTSCSPQKTRQSPQTLKRSRVTTSLEA			SARS-CoV-2 r
35688186	Coumarin(0Î¼M)@HepG2 cells	label-free		Orbitrap Lumos	VRK3	Q8IV63	S78	VKWSSTVTSPRLSLFSDGDSSESEDTLSSSE	LSLFS(ph)DGDSSESEDTLSSSER		Signaling
35688186	Coumarin(0Î¼M)@HepG2 cells	label-free	Enrichment (no details)	Orbitrap Lumos	VRK3	Q8IV63	S82	STVTSPRLSLFSDGDSSESEDTLSSSERSKG	LSLFSDGDS(ph)SESEDTLSSSER		Signaling
35688186	Coumarin(0Î¼M)@HepG2 cells	label-free	Enrichment (no details)	Orbitrap Lumos	VRK3	Q8IV63	S85	TSPRLSLFSDGDSSESEDTLSSSERSKGSGS	LSLFS(ph)DGDSSES(ph)EDTLSSSER		Signaling
35688186	Coumarin(0.001Î¼M)@HepG2 cells	label-free		Orbitrap Lumos	VRK3	Q8IV63	S78	VKWSSTVTSPRLSLFSDGDSSESEDTLSSSE	LSLFS(ph)DGDSSESEDTLSSSER		Signaling
35688186	Coumarin(0.001Î¼M)@HepG2 cells	label-free	Enrichment (no details)	Orbitrap Lumos	VRK3	Q8IV63	S82	STVTSPRLSLFSDGDSSESEDTLSSSERSKG	LSLFSDGDS(ph)SESEDTLSSSER		Signaling
35688186	Coumarin(0.001Î¼M)@HepG2 cells	label-free	Enrichment (no details)	Orbitrap Lumos	VRK3	Q8IV63	S85	TSPRLSLFSDGDSSESEDTLSSSERSKGSGS	LSLFS(ph)DGDSSES(ph)EDTLSSSER		Signaling
35688186	Coumarin(0.01Î¼M)@HepG2 cells	label-free		Orbitrap Lumos	VRK3	Q8IV63	S78	VKWSSTVTSPRLSLFSDGDSSESEDTLSSSE	LSLFS(ph)DGDSSESEDTLSSSER		Signaling
35688186	Coumarin(0.01Î¼M)@HepG2 cells	label-free	Enrichment (no details)	Orbitrap Lumos	VRK3	Q8IV63	S82	STVTSPRLSLFSDGDSSESEDTLSSSERSKG	LSLFSDGDS(ph)SESEDTLSSSER		Signaling
35688186	Coumarin(0.01Î¼M)@HepG2 cells	label-free	Enrichment (no details)	Orbitrap Lumos	VRK3	Q8IV63	S85	TSPRLSLFSDGDSSESEDTLSSSERSKGSGS	LSLFS(ph)DGDSSES(ph)EDTLSSSER		Signaling
35688186	Caffeine(0.01Î¼M)@HepG2 cells	label-free	Enrichment (no details)	Orbitrap Lumos	VRK3	Q8IV63	S59	SFQGSKRGLNSSFETSPKKVKWSSTVTSPRL	GLNSSFETS(ph)PK		Signaling
35688186	Caffeine(0.01Î¼M)@HepG2 cells	label-free	Enrichment (no details)	Orbitrap Lumos	VRK3	Q8IV63	S82	STVTSPRLSLFSDGDSSESEDTLSSSERSKG	LSLFSDGDS(ph)SESEDTLSSSER		Signaling
35688186	Caffeine(0.01Î¼M)@HepG2 cells	label-free	Enrichment (no details)	Orbitrap Lumos	VRK3	Q8IV63	S54	NPHVSSFQGSKRGLNSSFETSPKKVKWSSTV	GLNS(ph)SFETSPKK		Signaling
35688186	Caffeine(0.01Î¼M)@HepG2 cells	label-free	Enrichment (no details)	Orbitrap Lumos	VRK3	Q8IV63	S83	TVTSPRLSLFSDGDSSESEDTLSSSERSKGS	LSLFSDGDSS(ph)ESEDTLSSSER		Signaling
35688186	Coumarin(0.1Î¼M)@HepG2 cells	label-free		Orbitrap Lumos	VRK3	Q8IV63	S78	VKWSSTVTSPRLSLFSDGDSSESEDTLSSSE	LSLFS(ph)DGDSSESEDTLSSSER		Signaling
35688186	Coumarin(0.1Î¼M)@HepG2 cells	label-free	Enrichment (no details)	Orbitrap Lumos	VRK3	Q8IV63	S82	STVTSPRLSLFSDGDSSESEDTLSSSERSKG	LSLFSDGDS(ph)SESEDTLSSSER		Signaling
35688186	Coumarin(0.1Î¼M)@HepG2 cells	label-free	Enrichment (no details)	Orbitrap Lumos	VRK3	Q8IV63	S85	TSPRLSLFSDGDSSESEDTLSSSERSKGSGS	LSLFS(ph)DGDSSES(ph)EDTLSSSER		Signaling
35688186	Caffeine(0.1Î¼M)@HepG2 cells	label-free	Enrichment (no details)	Orbitrap Lumos	VRK3	Q8IV63	S59	SFQGSKRGLNSSFETSPKKVKWSSTVTSPRL	GLNSSFETS(ph)PK		Signaling
35688186	Caffeine(0.1Î¼M)@HepG2 cells	label-free	Enrichment (no details)	Orbitrap Lumos	VRK3	Q8IV63	S82	STVTSPRLSLFSDGDSSESEDTLSSSERSKG	LSLFSDGDS(ph)SESEDTLSSSER		Signaling
35688186	Caffeine(0.1Î¼M)@HepG2 cells	label-free	Enrichment (no details)	Orbitrap Lumos	VRK3	Q8IV63	S54	NPHVSSFQGSKRGLNSSFETSPKKVKWSSTV	GLNS(ph)SFETSPKK		Signaling
35688186	Caffeine(0.1Î¼M)@HepG2 cells	label-free	Enrichment (no details)	Orbitrap Lumos	VRK3	Q8IV63	S83	TVTSPRLSLFSDGDSSESEDTLSSSERSKGS	LSLFSDGDSS(ph)ESEDTLSSSER		Signaling
35688186	Coumarin(1Î¼M)@HepG2 cells	label-free		Orbitrap Lumos	VRK3	Q8IV63	S78	VKWSSTVTSPRLSLFSDGDSSESEDTLSSSE	LSLFS(ph)DGDSSESEDTLSSSER		Signaling
35688186	Coumarin(1Î¼M)@HepG2 cells	label-free	Enrichment (no details)	Orbitrap Lumos	VRK3	Q8IV63	S82	STVTSPRLSLFSDGDSSESEDTLSSSERSKG	LSLFSDGDS(ph)SESEDTLSSSER		Signaling
35688186	Coumarin(1Î¼M)@HepG2 cells	label-free	Enrichment (no details)	Orbitrap Lumos	VRK3	Q8IV63	S85	TSPRLSLFSDGDSSESEDTLSSSERSKGSGS	LSLFS(ph)DGDSSES(ph)EDTLSSSER		Signaling
35688186	Caffeine(1Î¼M)@HepG2 cells	label-free	Enrichment (no details)	Orbitrap Lumos	VRK3	Q8IV63	S59	SFQGSKRGLNSSFETSPKKVKWSSTVTSPRL	GLNSSFETS(ph)PK		Signaling
35688186	Caffeine(1Î¼M)@HepG2 cells	label-free	Enrichment (no details)	Orbitrap Lumos	VRK3	Q8IV63	S82	STVTSPRLSLFSDGDSSESEDTLSSSERSKG	LSLFSDGDS(ph)SESEDTLSSSER		Signaling
35688186	Caffeine(1Î¼M)@HepG2 cells	label-free	Enrichment (no details)	Orbitrap Lumos	VRK3	Q8IV63	S54	NPHVSSFQGSKRGLNSSFETSPKKVKWSSTV	GLNS(ph)SFETSPKK		Signaling
35688186	Caffeine(1Î¼M)@HepG2 cells	label-free	Enrichment (no details)	Orbitrap Lumos	VRK3	Q8IV63	S83	TVTSPRLSLFSDGDSSESEDTLSSSERSKGS	LSLFSDGDSS(ph)ESEDTLSSSER		Signaling
35688186	Coumarin(10Î¼M)@HepG2 cells	label-free		Orbitrap Lumos	VRK3	Q8IV63	S78	VKWSSTVTSPRLSLFSDGDSSESEDTLSSSE	LSLFS(ph)DGDSSESEDTLSSSER		Signaling
35688186	Coumarin(10Î¼M)@HepG2 cells	label-free	Enrichment (no details)	Orbitrap Lumos	VRK3	Q8IV63	S82	STVTSPRLSLFSDGDSSESEDTLSSSERSKG	LSLFSDGDS(ph)SESEDTLSSSER		Signaling
35688186	Coumarin(10Î¼M)@HepG2 cells	label-free	Enrichment (no details)	Orbitrap Lumos	VRK3	Q8IV63	S85	TSPRLSLFSDGDSSESEDTLSSSERSKGSGS	LSLFS(ph)DGDSSES(ph)EDTLSSSER		Signaling
35688186	Caffeine(10Î¼M)@HepG2 cells	label-free	Enrichment (no details)	Orbitrap Lumos	VRK3	Q8IV63	S59	SFQGSKRGLNSSFETSPKKVKWSSTVTSPRL	GLNSSFETS(ph)PK		Signaling
35688186	Caffeine(10Î¼M)@HepG2 cells	label-free	Enrichment (no details)	Orbitrap Lumos	VRK3	Q8IV63	S82	STVTSPRLSLFSDGDSSESEDTLSSSERSKG	LSLFSDGDS(ph)SESEDTLSSSER		Signaling
35688186	Caffeine(10Î¼M)@HepG2 cells	label-free	Enrichment (no details)	Orbitrap Lumos	VRK3	Q8IV63	S54	NPHVSSFQGSKRGLNSSFETSPKKVKWSSTV	GLNS(ph)SFETSPKK		Signaling
35688186	Caffeine(10Î¼M)@HepG2 cells	label-free	Enrichment (no details)	Orbitrap Lumos	VRK3	Q8IV63	S83	TVTSPRLSLFSDGDSSESEDTLSSSERSKGS	LSLFSDGDSS(ph)ESEDTLSSSER		Signaling
35688186	Coumarin(100Î¼M)@HepG2 cells	label-free		Orbitrap Lumos	VRK3	Q8IV63	S78	VKWSSTVTSPRLSLFSDGDSSESEDTLSSSE	LSLFS(ph)DGDSSESEDTLSSSER		Signaling
35688186	Coumarin(100Î¼M)@HepG2 cells	label-free	Enrichment (no details)	Orbitrap Lumos	VRK3	Q8IV63	S82	STVTSPRLSLFSDGDSSESEDTLSSSERSKG	LSLFSDGDS(ph)SESEDTLSSSER		Signaling
35688186	Coumarin(100Î¼M)@HepG2 cells	label-free	Enrichment (no details)	Orbitrap Lumos	VRK3	Q8IV63	S85	TSPRLSLFSDGDSSESEDTLSSSERSKGSGS	LSLFS(ph)DGDSSES(ph)EDTLSSSER		Signaling
35688186	Caffeine(100Î¼M)@HepG2 cells	label-free	Enrichment (no details)	Orbitrap Lumos	VRK3	Q8IV63	S59	SFQGSKRGLNSSFETSPKKVKWSSTVTSPRL	GLNSSFETS(ph)PK		Signaling
35688186	Caffeine(100Î¼M)@HepG2 cells	label-free	Enrichment (no details)	Orbitrap Lumos	VRK3	Q8IV63	S82	STVTSPRLSLFSDGDSSESEDTLSSSERSKG	LSLFSDGDS(ph)SESEDTLSSSER		Signaling
35688186	Caffeine(100Î¼M)@HepG2 cells	label-free	Enrichment (no details)	Orbitrap Lumos	VRK3	Q8IV63	S54	NPHVSSFQGSKRGLNSSFETSPKKVKWSSTV	GLNS(ph)SFETSPKK		Signaling
35688186	Caffeine(100Î¼M)@HepG2 cells	label-free	Enrichment (no details)	Orbitrap Lumos	VRK3	Q8IV63	S83	TVTSPRLSLFSDGDSSESEDTLSSSERSKGS	LSLFSDGDSS(ph)ESEDTLSSSER		Signaling
35688186	Caffeine(1000Î¼M)@HepG2 cells	label-free	Enrichment (no details)	Orbitrap Lumos	VRK3	Q8IV63	S59	SFQGSKRGLNSSFETSPKKVKWSSTVTSPRL	GLNSSFETS(ph)PK		Signaling
35688186	Caffeine(1000Î¼M)@HepG2 cells	label-free	Enrichment (no details)	Orbitrap Lumos	VRK3	Q8IV63	S82	STVTSPRLSLFSDGDSSESEDTLSSSERSKG	LSLFSDGDS(ph)SESEDTLSSSER		Signaling
35688186	Caffeine(1000Î¼M)@HepG2 cells	label-free	Enrichment (no details)	Orbitrap Lumos	VRK3	Q8IV63	S54	NPHVSSFQGSKRGLNSSFETSPKKVKWSSTV	GLNS(ph)SFETSPKK		Signaling
35688186	Caffeine(1000Î¼M)@HepG2 cells	label-free	Enrichment (no details)	Orbitrap Lumos	VRK3	Q8IV63	S83	TVTSPRLSLFSDGDSSESEDTLSSSERSKGS	LSLFSDGDSS(ph)ESEDTLSSSER		Signaling
35688186	Quercetin(10Î¼M)@HepG2 cells	label-free	Enrichment (no details)	Orbitrap Lumos	VRK3	Q8IV63	S59	SFQGSKRGLNSSFETSPKKVKWSSTVTSPRL	GLNSSFETS(ph)PK		Signaling
35688186	Quercetin(10Î¼M)@HepG2 cells	label-free	Enrichment (no details)	Orbitrap Lumos	VRK3	Q8IV63	S82	STVTSPRLSLFSDGDSSESEDTLSSSERSKG	LSLFSDGDS(ph)SESEDTLSSSER		Signaling
35688186	Quercetin(10Î¼M)@HepG2 cells	label-free	Enrichment (no details)	Orbitrap Lumos	VRK3	Q8IV63	S54	NPHVSSFQGSKRGLNSSFETSPKKVKWSSTV	GLNS(ph)SFETSPKK		Signaling
35688186	Quercetin(10Î¼M)@HepG2 cells	label-free	Enrichment (no details)	Orbitrap Lumos	VRK3	Q8IV63	S83	TVTSPRLSLFSDGDSSESEDTLSSSERSKGS	LSLFSDGDSS(ph)ESEDTLSSSER		Signaling
35947955	MK2206@PL21 cell line F1 CC	TMT	TiO2	Q Exactive HF-X	VRK3	Q8IV63	T58	GLNSSFETSPKKVKW	GLNssFEtsPKKVKW		Blood-cancer
35947955	MK2206@PL21 cell line F1 CC	TMT	TiO2	Q Exactive HF-X	VRK3	Q8IV63	S71	KWSSTVTSPRLSLFS	KWssTVtsPRLSLFS		Blood-cancer
35947955	Selinexor+MK2206@PL21 cell line F1 CC	TMT	TiO2	Q Exactive HF-X	VRK3	Q8IV63	T58	GLNSSFETSPKKVKW	GLNssFEtsPKKVKW		Blood-cancer
35947955	Selinexor+MK2206@PL21 cell line F1 CC	TMT	TiO2	Q Exactive HF-X	VRK3	Q8IV63	S71	KWSSTVTSPRLSLFS	KWssTVtsPRLSLFS		Blood-cancer
35947955	Selinexor@PL21 cell line F1 CC	TMT	TiO2	Q Exactive HF-X	VRK3	Q8IV63	T58	GLNSSFETSPKKVKW	GLNssFEtsPKKVKW		Blood-cancer
35947955	Selinexor@PL21 cell line F1 CC	TMT	TiO2	Q Exactive HF-X	VRK3	Q8IV63	S71	KWSSTVTSPRLSLFS	KWssTVtsPRLSLFS		Blood-cancer
35947955	MK2206@PL21 cell line F4 MBO	TMT	TiO2	Q Exactive HF-X	VRK3	Q8IV63	T58	GLNSSFETSPKKVKW	GLNssFEtsPKKVKW		Blood-cancer
35947955	MK2206@PL21 cell line F4 MBO	TMT	TiO2	Q Exactive HF-X	VRK3	Q8IV63	S82	SLFSDGDSSESEDTL	SLFSDGDssEsEDTL		Blood-cancer
35947955	MK2206@PL21 cell line F2 CC	TMT	TiO2	Q Exactive HF-X	VRK3	Q8IV63	T58	GLNSSFETSPKKVKW	GLNssFEtsPKKVKW		Blood-cancer
35947955	MK2206@PL21 cell line F2 CC	TMT	TiO2	Q Exactive HF-X	VRK3	Q8IV63	S82	SLFSDGDSSESEDTL	SLFSDGDssEsEDTL		Blood-cancer
35947955	MK2206@PL21 cell line F5 NN	TMT	TiO2	Q Exactive HF-X	VRK3	Q8IV63	T58	GLNSSFETSPKKVKW	GLNssFEtsPKKVKW		Blood-cancer
35947955	MK2206@PL21 cell line F5 NN	TMT	TiO2	Q Exactive HF-X	VRK3	Q8IV63	S82	SLFSDGDSSESEDTL	SLFSDGDssEsEDTL		Blood-cancer
35947955	Selinexor+MK2206@PL21 cell line F4 MBO	TMT	TiO2	Q Exactive HF-X	VRK3	Q8IV63	T58	GLNSSFETSPKKVKW	GLNssFEtsPKKVKW		Blood-cancer
35947955	Selinexor+MK2206@PL21 cell line F4 MBO	TMT	TiO2	Q Exactive HF-X	VRK3	Q8IV63	S82	SLFSDGDSSESEDTL	SLFSDGDssEsEDTL		Blood-cancer
35947955	Selinexor+MK2206@PL21 cell line F2 CC	TMT	TiO2	Q Exactive HF-X	VRK3	Q8IV63	T58	GLNSSFETSPKKVKW	GLNssFEtsPKKVKW		Blood-cancer
35947955	Selinexor+MK2206@PL21 cell line F2 CC	TMT	TiO2	Q Exactive HF-X	VRK3	Q8IV63	S82	SLFSDGDSSESEDTL	SLFSDGDssEsEDTL		Blood-cancer
35947955	Selinexor+MK2206@PL21 cell line F5 NN	TMT	TiO2	Q Exactive HF-X	VRK3	Q8IV63	T58	GLNSSFETSPKKVKW	GLNssFEtsPKKVKW		Blood-cancer
35947955	Selinexor+MK2206@PL21 cell line F5 NN	TMT	TiO2	Q Exactive HF-X	VRK3	Q8IV63	S82	SLFSDGDSSESEDTL	SLFSDGDssEsEDTL		Blood-cancer
35947955	Selinexor@PL21 cell line F4 MBO	TMT	TiO2	Q Exactive HF-X	VRK3	Q8IV63	T58	GLNSSFETSPKKVKW	GLNssFEtsPKKVKW		Blood-cancer
35947955	Selinexor@PL21 cell line F4 MBO	TMT	TiO2	Q Exactive HF-X	VRK3	Q8IV63	S82	SLFSDGDSSESEDTL	SLFSDGDssEsEDTL		Blood-cancer
35947955	Selinexor@PL21 cell line F2 CC	TMT	TiO2	Q Exactive HF-X	VRK3	Q8IV63	T58	GLNSSFETSPKKVKW	GLNssFEtsPKKVKW		Blood-cancer
35947955	Selinexor@PL21 cell line F2 CC	TMT	TiO2	Q Exactive HF-X	VRK3	Q8IV63	S82	SLFSDGDSSESEDTL	SLFSDGDssEsEDTL		Blood-cancer
35947955	DMSO@PL21 cell line F4 MBO	TMT	TiO2	Q Exactive HF-X	VRK3	Q8IV63	T58	GLNSSFETSPKKVKW	GLNssFEtsPKKVKW		Blood-cancer
35947955	DMSO@PL21 cell line F4 MBO	TMT	TiO2	Q Exactive HF-X	VRK3	Q8IV63	S82	SLFSDGDSSESEDTL	SLFSDGDssEsEDTL		Blood-cancer
35947955	DMSO@MV4-11 cell line F1 CC	TMT	TiO2	Q Exactive HF-X	VRK3	Q8IV63	S83	LFSDGDSSESEDTLS	LFSDGDssEsEDTLs		Blood-cancer
35947955	DMSO@MV4-11 cell line F1 CC	TMT	TiO2	Q Exactive HF-X	VRK3	Q8IV63	S85	SDGDSSESEDTLSSS	SDGDssEsEDTLsSS		Blood-cancer
35947955	DMSO@PL21 cell line F1 CC	TMT	TiO2	Q Exactive HF-X	VRK3	Q8IV63	T58	GLNSSFETSPKKVKW	GLNssFEtsPKKVKW		Blood-cancer
35947955	DMSO@PL21 cell line F1 CC	TMT	TiO2	Q Exactive HF-X	VRK3	Q8IV63	S71	KWSSTVTSPRLSLFS	KWssTVtsPRLSLFS		Blood-cancer
35947955	DMSO@PL21 cell line F2 CC	TMT	TiO2	Q Exactive HF-X	VRK3	Q8IV63	T58	GLNSSFETSPKKVKW	GLNssFEtsPKKVKW		Blood-cancer
35947955	DMSO@PL21 cell line F2 CC	TMT	TiO2	Q Exactive HF-X	VRK3	Q8IV63	S82	SLFSDGDSSESEDTL	SLFSDGDssEsEDTL		Blood-cancer
35947955	DMSO@PL21 cell line F5 NN	TMT	TiO2	Q Exactive HF-X	VRK3	Q8IV63	T58	GLNSSFETSPKKVKW	GLNssFEtsPKKVKW		Blood-cancer
35947955	DMSO@PL21 cell line F5 NN	TMT	TiO2	Q Exactive HF-X	VRK3	Q8IV63	S82	SLFSDGDSSESEDTL	SLFSDGDssEsEDTL		Blood-cancer
35947955	Selinexor@PL21 cell line F5 NN	TMT	TiO2	Q Exactive HF-X	VRK3	Q8IV63	T58	GLNSSFETSPKKVKW	GLNssFEtsPKKVKW		Blood-cancer
35947955	Selinexor@PL21 cell line F5 NN	TMT	TiO2	Q Exactive HF-X	VRK3	Q8IV63	S82	SLFSDGDSSESEDTL	SLFSDGDssEsEDTL		Blood-cancer
35947955	MK2206@MV4-11 cell line F1 CC	TMT	TiO2	Q Exactive HF-X	VRK3	Q8IV63	S83	LFSDGDSSESEDTLS	LFSDGDssEsEDTLs		Blood-cancer
35947955	MK2206@MV4-11 cell line F1 CC	TMT	TiO2	Q Exactive HF-X	VRK3	Q8IV63	S85	SDGDSSESEDTLSSS	SDGDssEsEDTLsSS		Blood-cancer
35947955	MK2206@MV4-11 cell line F2 CC	TMT	TiO2	Q Exactive HF-X	VRK3	Q8IV63	S71	KWSSTVTSPRLSLFS	KWssTVtsPRLSLFS		Blood-cancer
35947955	MK2206@MV4-11 cell line F2 CC	TMT	TiO2	Q Exactive HF-X	VRK3	Q8IV63	S83	LFSDGDSSESEDTLS	LFSDGDssEsEDTLs		Blood-cancer
35947955	MK2206@MV4-11 cell line F2 CC	TMT	TiO2	Q Exactive HF-X	VRK3	Q8IV63	S85	SDGDSSESEDTLSSS	SDGDssEsEDTLsSS		Blood-cancer
35947955	MK2206@MV4-11 cell line F3 MBO	TMT	TiO2	Q Exactive HF-X	VRK3	Q8IV63	S83	LFSDGDSSESEDTLS	LFSDGDssEsEDTLs		Blood-cancer
35947955	MK2206@MV4-11 cell line F3 MBO	TMT	TiO2	Q Exactive HF-X	VRK3	Q8IV63	S85	SDGDSSESEDTLSSS	SDGDssEsEDTLsSS		Blood-cancer
35947955	MK2206@MV4-11 cell line F4 MBO	TMT	TiO2	Q Exactive HF-X	VRK3	Q8IV63	S83	LFSDGDSSESEDTLS	LFSDGDssEsEDTLs		Blood-cancer
35947955	MK2206@MV4-11 cell line F4 MBO	TMT	TiO2	Q Exactive HF-X	VRK3	Q8IV63	S85	SDGDSSESEDTLSSS	SDGDssEsEDTLsSS		Blood-cancer
35947955	MK2206@MV4-11 cell line F5 NN	TMT	TiO2	Q Exactive HF-X	VRK3	Q8IV63	S71	KWSSTVTSPRLSLFS	KWssTVtsPRLSLFS		Blood-cancer
35947955	MK2206@MV4-11 cell line F5 NN	TMT	TiO2	Q Exactive HF-X	VRK3	Q8IV63	S83	LFSDGDSSESEDTLS	LFSDGDssEsEDTLs		Blood-cancer
35947955	MK2206@MV4-11 cell line F5 NN	TMT	TiO2	Q Exactive HF-X	VRK3	Q8IV63	S85	SDGDSSESEDTLSSS	SDGDssEsEDTLsSS		Blood-cancer
35947955	Selinexor@MV4-11 cell line F1 CC	TMT	TiO2	Q Exactive HF-X	VRK3	Q8IV63	S83	LFSDGDSSESEDTLS	LFSDGDssEsEDTLs		Blood-cancer
35947955	Selinexor@MV4-11 cell line F1 CC	TMT	TiO2	Q Exactive HF-X	VRK3	Q8IV63	S85	SDGDSSESEDTLSSS	SDGDssEsEDTLsSS		Blood-cancer
35947955	Selinexor+MK2206@MV4-11 cell line F1 CC	TMT	TiO2	Q Exactive HF-X	VRK3	Q8IV63	S83	LFSDGDSSESEDTLS	LFSDGDssEsEDTLs		Blood-cancer
35947955	Selinexor+MK2206@MV4-11 cell line F1 CC	TMT	TiO2	Q Exactive HF-X	VRK3	Q8IV63	S85	SDGDSSESEDTLSSS	SDGDssEsEDTLsSS		Blood-cancer
35947955	Selinexor+MK2206@MV4-11 cell line F2 CC	TMT	TiO2	Q Exactive HF-X	VRK3	Q8IV63	S71	KWSSTVTSPRLSLFS	KWssTVtsPRLSLFS		Blood-cancer
35947955	Selinexor+MK2206@MV4-11 cell line F2 CC	TMT	TiO2	Q Exactive HF-X	VRK3	Q8IV63	S83	LFSDGDSSESEDTLS	LFSDGDssEsEDTLs		Blood-cancer
35947955	Selinexor+MK2206@MV4-11 cell line F2 CC	TMT	TiO2	Q Exactive HF-X	VRK3	Q8IV63	S85	SDGDSSESEDTLSSS	SDGDssEsEDTLsSS		Blood-cancer
35947955	Selinexor+MK2206@MV4-11 cell line F3 MBO	TMT	TiO2	Q Exactive HF-X	VRK3	Q8IV63	S83	LFSDGDSSESEDTLS	LFSDGDssEsEDTLs		Blood-cancer
35947955	Selinexor+MK2206@MV4-11 cell line F3 MBO	TMT	TiO2	Q Exactive HF-X	VRK3	Q8IV63	S85	SDGDSSESEDTLSSS	SDGDssEsEDTLsSS		Blood-cancer
35947955	Selinexor+MK2206@MV4-11 cell line F4 MBO	TMT	TiO2	Q Exactive HF-X	VRK3	Q8IV63	S83	LFSDGDSSESEDTLS	LFSDGDssEsEDTLs		Blood-cancer
35947955	Selinexor+MK2206@MV4-11 cell line F4 MBO	TMT	TiO2	Q Exactive HF-X	VRK3	Q8IV63	S85	SDGDSSESEDTLSSS	SDGDssEsEDTLsSS		Blood-cancer
35947955	Selinexor+MK2206@MV4-11 cell line F5 NN	TMT	TiO2	Q Exactive HF-X	VRK3	Q8IV63	S71	KWSSTVTSPRLSLFS	KWssTVtsPRLSLFS		Blood-cancer
35947955	Selinexor+MK2206@MV4-11 cell line F5 NN	TMT	TiO2	Q Exactive HF-X	VRK3	Q8IV63	S83	LFSDGDSSESEDTLS	LFSDGDssEsEDTLs		Blood-cancer
35947955	Selinexor+MK2206@MV4-11 cell line F5 NN	TMT	TiO2	Q Exactive HF-X	VRK3	Q8IV63	S85	SDGDSSESEDTLSSS	SDGDssEsEDTLsSS		Blood-cancer
35947955	Selinexor@MV4-11 cell line F2 CC	TMT	TiO2	Q Exactive HF-X	VRK3	Q8IV63	S71	KWSSTVTSPRLSLFS	KWssTVtsPRLSLFS		Blood-cancer
35947955	Selinexor@MV4-11 cell line F2 CC	TMT	TiO2	Q Exactive HF-X	VRK3	Q8IV63	S83	LFSDGDSSESEDTLS	LFSDGDssEsEDTLs		Blood-cancer
35947955	Selinexor@MV4-11 cell line F2 CC	TMT	TiO2	Q Exactive HF-X	VRK3	Q8IV63	S85	SDGDSSESEDTLSSS	SDGDssEsEDTLsSS		Blood-cancer
35947955	Selinexor@MV4-11 cell line F3 MBO	TMT	TiO2	Q Exactive HF-X	VRK3	Q8IV63	S83	LFSDGDSSESEDTLS	LFSDGDssEsEDTLs		Blood-cancer
35947955	Selinexor@MV4-11 cell line F3 MBO	TMT	TiO2	Q Exactive HF-X	VRK3	Q8IV63	S85	SDGDSSESEDTLSSS	SDGDssEsEDTLsSS		Blood-cancer
35947955	Selinexor@MV4-11 cell line F4 MBO	TMT	TiO2	Q Exactive HF-X	VRK3	Q8IV63	S83	LFSDGDSSESEDTLS	LFSDGDssEsEDTLs		Blood-cancer
35947955	Selinexor@MV4-11 cell line F4 MBO	TMT	TiO2	Q Exactive HF-X	VRK3	Q8IV63	S85	SDGDSSESEDTLSSS	SDGDssEsEDTLsSS		Blood-cancer
35947955	Selinexor@MV4-11 cell line F1 CC	TMT	TiO2	Q Exactive HF-X	VRK3	Q8IV63	S71	KWSSTVTSPRLSLFS	KWssTVtsPRLSLFS		Blood-cancer
35947955	Selinexor@MV4-11 cell line F1 CC	TMT	TiO2	Q Exactive HF-X	VRK3	Q8IV63	S83	LFSDGDSSESEDTLS	LFSDGDssEsEDTLs		Blood-cancer
35947955	Selinexor@MV4-11 cell line F1 CC	TMT	TiO2	Q Exactive HF-X	VRK3	Q8IV63	S85	SDGDSSESEDTLSSS	SDGDssEsEDTLsSS		Blood-cancer
35947955	DMSO@MV4-11 cell line F3 MBO	TMT	TiO2	Q Exactive HF-X	VRK3	Q8IV63	S83	LFSDGDSSESEDTLS	LFSDGDssEsEDTLs		Blood-cancer
35947955	DMSO@MV4-11 cell line F3 MBO	TMT	TiO2	Q Exactive HF-X	VRK3	Q8IV63	S85	SDGDSSESEDTLSSS	SDGDssEsEDTLsSS		Blood-cancer
35947955	DMSO@MV4-11 cell line F2 CC	TMT	TiO2	Q Exactive HF-X	VRK3	Q8IV63	S71	KWSSTVTSPRLSLFS	KWssTVtsPRLSLFS		Blood-cancer
35947955	DMSO@MV4-11 cell line F2 CC	TMT	TiO2	Q Exactive HF-X	VRK3	Q8IV63	S83	LFSDGDSSESEDTLS	LFSDGDssEsEDTLs		Blood-cancer
35947955	DMSO@MV4-11 cell line F2 CC	TMT	TiO2	Q Exactive HF-X	VRK3	Q8IV63	S85	SDGDSSESEDTLSSS	SDGDssEsEDTLsSS		Blood-cancer
35947955	DMSO@MV4-11 cell line F4 MBO	TMT	TiO2	Q Exactive HF-X	VRK3	Q8IV63	S83	LFSDGDSSESEDTLS	LFSDGDssEsEDTLs		Blood-cancer
35947955	DMSO@MV4-11 cell line F4 MBO	TMT	TiO2	Q Exactive HF-X	VRK3	Q8IV63	S85	SDGDSSESEDTLSSS	SDGDssEsEDTLsSS		Blood-cancer
35947955	DMSO@MV4-11 cell line F5 NN	TMT	TiO2	Q Exactive HF-X	VRK3	Q8IV63	S71	KWSSTVTSPRLSLFS	KWssTVtsPRLSLFS		Blood-cancer
35947955	DMSO@MV4-11 cell line F5 NN	TMT	TiO2	Q Exactive HF-X	VRK3	Q8IV63	S83	LFSDGDSSESEDTLS	LFSDGDssEsEDTLs		Blood-cancer
35947955	DMSO@MV4-11 cell line F5 NN	TMT	TiO2	Q Exactive HF-X	VRK3	Q8IV63	S85	SDGDSSESEDTLSSS	SDGDssEsEDTLsSS		Blood-cancer
36183837	DMSO@UWB cells	TMT	IMAC	Q Exactive	VRK3	Q8IV63	S71	FETSPKKVKWSSTVTSPRLSLFSDGDSSESE	WSSTVTS(ph)PR		Malignant neoplasm of ovary
36183837	DMSO@UWB cells	TMT	IMAC	Q Exactive	VRK3	Q8IV63	S83	TVTSPRLSLFSDGDSSESEDTLSSSERSKGS	LSLFSDGDSS(ph)ES(ph)EDTLSSSER		Malignant neoplasm of ovary
36183837	DMSO@UWB+B cells	TMT	IMAC	Q Exactive	VRK3	Q8IV63	S71	FETSPKKVKWSSTVTSPRLSLFSDGDSSESE	WSSTVTS(ph)PR		Malignant neoplasm of ovary
36183837	DMSO@UWB+B cells	TMT	IMAC	Q Exactive	VRK3	Q8IV63	S83	TVTSPRLSLFSDGDSSESEDTLSSSERSKGS	LSLFSDGDSS(ph)ES(ph)EDTLSSSER		Malignant neoplasm of ovary
36183837	Rucaparib@UWB cells	TMT	IMAC	Q Exactive	VRK3	Q8IV63	S71	FETSPKKVKWSSTVTSPRLSLFSDGDSSESE	WSSTVTS(ph)PR		Malignant neoplasm of ovary
36183837	Rucaparib@UWB cells	TMT	IMAC	Q Exactive	VRK3	Q8IV63	S83	TVTSPRLSLFSDGDSSESEDTLSSSERSKGS	LSLFSDGDSS(ph)ES(ph)EDTLSSSER		Malignant neoplasm of ovary
36183837	Rucaparib@UWB+B cells	TMT	IMAC	Q Exactive	VRK3	Q8IV63	S71	FETSPKKVKWSSTVTSPRLSLFSDGDSSESE	WSSTVTS(ph)PR		Malignant neoplasm of ovary
36183837	Rucaparib@UWB+B cells	TMT	IMAC	Q Exactive	VRK3	Q8IV63	S83	TVTSPRLSLFSDGDSSESEDTLSSSERSKGS	LSLFSDGDSS(ph)ES(ph)EDTLSSSER		Malignant neoplasm of ovary
36357940	JPH203 (15min)@KKU-100-BTC cell line	TMT	IMAC	Q-Exactive-orbitrap	VRK3	Q8IV63	T70				Signaling
36357940	JPH203 (15min)@KKU-213-BTC cell line	TMT	IMAC	Q-Exactive-orbitrap	VRK3	Q8IV63	S136				Signaling
36357940	JPH203 (30min)@KKU-100-BTC cell line	TMT	IMAC	Q-Exactive-orbitrap	VRK3	Q8IV63	S71				Signaling
36357940	JPH203 (30min)@KKU-213-BTC cell line	TMT	IMAC	Q-Exactive-orbitrap	VRK3	Q8IV63	T58				Signaling
36357940	JPH203 (30min)@KKU-213-BTC cell line	TMT	IMAC	Q-Exactive-orbitrap	VRK3	Q8IV63	S83				Signaling
36357940	DMSO@KKU-100-BTC cell line	TMT	IMAC	Q-Exactive-orbitrap	VRK3	Q8IV63	T70				Signaling
36357940	DMSO@KKU-100-BTC cell line	TMT	IMAC	Q-Exactive-orbitrap	VRK3	Q8IV63	S71				Signaling
36357940	DMSO@KKU-213-BTC cell line	TMT	IMAC	Q-Exactive-orbitrap	VRK3	Q8IV63	T58				Signaling
36357940	DMSO@KKU-213-BTC cell line	TMT	IMAC	Q-Exactive-orbitrap	VRK3	Q8IV63	S83				Signaling
36357940	DMSO@KKU-213-BTC cell line	TMT	IMAC	Q-Exactive-orbitrap	VRK3	Q8IV63	S136				Signaling
36477497	WT+Salmonella@HeLa cells	Label-free	Enrichment (no details)	Orbitrap	VRK3	Q8IV63	S136		TRQS(ph)PQTLK		Salmonella infection
36477497	ipaJ+Salmonella@HeLa cells	Label-free	Enrichment (no details)	Orbitrap	VRK3	Q8IV63	S136		TRQS(ph)PQTLK		Salmonella infection
36645220	DMSO@KYSE150 cells_36645220	Not mentioned	IMAC	Not mentioned	VRK3	Q8IV63	T58		GLNSSFET(ph)SPK		Esophageal squamous cell carcinoma
36645220	Daurisoline@KYSE150 cells	Not mentioned	IMAC	Not mentioned	VRK3	Q8IV63	T58		GLNSSFET(ph)SPK		Esophageal squamous cell carcinoma
29514088	TGF-beta@RPE-1 cell line	SILAC	TiO2	Orbitrap HF	VRK3	Q8IV63-2	S59	SFQGSKRGLNSSFETSPKKVKWSSTVTSPRL	RGLNSSFETS(ph)PK		Retinal pigment epithelial
29514088	Unstimulated@RPE-1 cell line	SILAC	TiO2	Orbitrap HF	VRK3	Q8IV63-2	S59	SFQGSKRGLNSSFETSPKKVKWSSTVTSPRL	RGLNSSFETS(ph)PK		Retinal pigment epithelial
33755436	DMSO@BT-474 cell line R3	TMT	LTQ Orbitrap Elite	Fe-IMAC	VRK3	Q8IV63-2	S59	LNSSFETSPKKVKWS	LNSSFETs(ph)PKKVKWS		Breast cancer
33755436	DMSO@BT-474 cell line R3	TMT	LTQ Orbitrap Elite	Fe-IMAC	VRK3	Q8IV63-2	S59	LNSSFETSPKKVKWS	LNSSFETs(ph)PKKVKWS		Breast cancer
33755436	DMSO@BT-474 cell line R4	TMT	LTQ Orbitrap Elite	Fe-IMAC	VRK3	Q8IV63-2	S82	SLFSDGDSSESEDTL	SLFSDGDs(ph)SESEDTL		Breast cancer
33755436	AZD5363@BT-474 cell line R3	TMT	LTQ Orbitrap Elite	Fe-IMAC	VRK3	Q8IV63-2	S59	LNSSFETSPKKVKWS	LNSSFETs(ph)PKKVKWS		Breast cancer
33755436	AZD5363@BT-474 cell line R3	TMT	LTQ Orbitrap Elite	Fe-IMAC	VRK3	Q8IV63-2	S59	LNSSFETSPKKVKWS	LNSSFETs(ph)PKKVKWS		Breast cancer
33755436	AZD5363@BT-474 cell line R4	TMT	LTQ Orbitrap Elite	Fe-IMAC	VRK3	Q8IV63-2	S82	SLFSDGDSSESEDTL	SLFSDGDs(ph)SESEDTL		Breast cancer
33755436	GSK2110183@BT-474 cell line R3	TMT	LTQ Orbitrap Elite	Fe-IMAC	VRK3	Q8IV63-2	S59	LNSSFETSPKKVKWS	LNSSFETs(ph)PKKVKWS		Breast cancer
33755436	GSK2110183@BT-474 cell line R3	TMT	LTQ Orbitrap Elite	Fe-IMAC	VRK3	Q8IV63-2	S59	LNSSFETSPKKVKWS	LNSSFETs(ph)PKKVKWS		Breast cancer
33755436	GSK2110183@BT-474 cell line R4	TMT	LTQ Orbitrap Elite	Fe-IMAC	VRK3	Q8IV63-2	S82	SLFSDGDSSESEDTL	SLFSDGDs(ph)SESEDTL		Breast cancer
33755436	GSK690693@BT-474 cell line R3	TMT	LTQ Orbitrap Elite	Fe-IMAC	VRK3	Q8IV63-2	S59	LNSSFETSPKKVKWS	LNSSFETs(ph)PKKVKWS		Breast cancer
33755436	GSK690693@BT-474 cell line R3	TMT	LTQ Orbitrap Elite	Fe-IMAC	VRK3	Q8IV63-2	S59	LNSSFETSPKKVKWS	LNSSFETs(ph)PKKVKWS		Breast cancer
33755436	GSK690693@BT-474 cell line R4	TMT	LTQ Orbitrap Elite	Fe-IMAC	VRK3	Q8IV63-2	S82	SLFSDGDSSESEDTL	SLFSDGDs(ph)SESEDTL		Breast cancer
33755436	Ipatasertib@BT-474 cell line R3	TMT	LTQ Orbitrap Elite	Fe-IMAC	VRK3	Q8IV63-2	S59	LNSSFETSPKKVKWS	LNSSFETs(ph)PKKVKWS		Breast cancer
33755436	Ipatasertib@BT-474 cell line R3	TMT	LTQ Orbitrap Elite	Fe-IMAC	VRK3	Q8IV63-2	S59	LNSSFETSPKKVKWS	LNSSFETs(ph)PKKVKWS		Breast cancer
33755436	Ipatasertib@BT-474 cell line R4	TMT	LTQ Orbitrap Elite	Fe-IMAC	VRK3	Q8IV63-2	S82	SLFSDGDSSESEDTL	SLFSDGDs(ph)SESEDTL		Breast cancer
33755436	MK-2206@BT-474 cell line R3	TMT	LTQ Orbitrap Elite	Fe-IMAC	VRK3	Q8IV63-2	S59	LNSSFETSPKKVKWS	LNSSFETs(ph)PKKVKWS		Breast cancer
33755436	MK-2206@BT-474 cell line R3	TMT	LTQ Orbitrap Elite	Fe-IMAC	VRK3	Q8IV63-2	S59	LNSSFETSPKKVKWS	LNSSFETs(ph)PKKVKWS		Breast cancer
33755436	MK-2206@BT-474 cell line R4	TMT	LTQ Orbitrap Elite	Fe-IMAC	VRK3	Q8IV63-2	S82	SLFSDGDSSESEDTL	SLFSDGDs(ph)SESEDTL		Breast cancer
28539327	Birinipant(15min)+TNF-alpha(10min)@H1299 cells	TMT	TiO2	Orbitrap Fusion	VRK3	Q8IV63	S59	NSSFETSPKKVKW	GLNSSFETS(ph)PK		Lung carcinoma
28539327	DMSO@H1299 cells	TMT	TiO2	Orbitrap Fusion	VRK3	Q8IV63	S59	NSSFETSPKKVKW	GLNSSFETS(ph)PK		Lung carcinoma
28539327	TNF-alpha@H1299 cells	TMT	TiO2	Orbitrap Fusion	VRK3	Q8IV63	S59	NSSFETSPKKVKW	GLNSSFETS(ph)PK		Lung carcinoma
29449344	Optimised cell lysis@HeLa cells		Fe3+-IMAC	Orbitrap Q- Exactive HF	VRK3	Q8IV63	S82	STVTSPRLSLFSDGDSSESEDTLSSSERSKG	LSLFSDGDS(ph)S(ph)ESEDTLSSSER		Benzonase digestion
30624053	SCX-RPLC-CZE-MS/MS@HCT116 cell	Not mentioned	TiO2	Q-Exactive HF	VRK3	Q8IV63	S82		LSLFSDGDS(ph)SESEDTLSSSER		Colon carcinoma
34356831	CIGB-300@HL-60 cells	Isotopic labeling	TiO2Â	QExactive HF	VRK3	Q8IV63	S122	SSPQKTRKSPQVTRGSPQKTSCSPQKTRQSP			Acute myeloid leukemiaÂ
27794612	Gefitinib+FGF2@A431cell line	TMT	Fe IMAC	Q Exactive	VRK3	Q8IV63	S100		GSGS(ph)RPPT(ph)PK		Squamous cell carcinoma
27794612	Gefitinib+FGF2@A431cell line	TMT	Fe IMAC	Q Exactive	VRK3	Q8IV63	T104		GSGS(ph)RPPT(ph)PK		Squamous cell carcinoma
27794612	Gefitinib@A431cell line	TMT	Fe IMAC	Q Exactive	VRK3	Q8IV63	S100		GSGS(ph)RPPT(ph)PK		Squamous cell carcinoma
27794612	Gefitinib@A431cell line	TMT	Fe IMAC	Q Exactive	VRK3	Q8IV63	T104		GSGS(ph)RPPT(ph)PK		Squamous cell carcinoma
27794612	DMSO@A431cell line	TMT	Fe IMAC	Q Exactive	VRK3	Q8IV63	S100		GSGS(ph)RPPT(ph)PK		Squamous cell carcinoma
27794612	DMSO@A431cell line	TMT	Fe IMAC	Q Exactive	VRK3	Q8IV63	T104		GSGS(ph)RPPT(ph)PK		Squamous cell carcinoma
29154753	Mitotic arrest@RPE-1 cell	SILAC	TiO2	Q-Exactive Plus	VRK3	Q8IV63	S55		RGLNSS(ph)FETS(ph)PK		Stimuli
29154753	Mitotic arrest@RPE-1 cell	SILAC	TiO2	Q-Exactive Plus	VRK3	Q8IV63	S59		RGLNSS(ph)FETS(ph)PK		Stimuli
20873877	Collisional induced dissociation-CID1@HeLa S3 cells	Label free	TiO2	LTQ-Orbitrap Velos instrument	VRK3	Q8IV63	S59	NSSFETSPKKVKW	GLNSSFETS(ph)PK		No Disease
23836654	sh-TBK1@A549 cell line	SILAC	IMAC	LTQ-Orbitrap	VRK3	Q8IV63	S59	GLNSSFETSPK	GLNSSFETS(ph)PK		Lung cancer
23836654	Untreated@A549 cell line	SILAC	IMAC	LTQ-Orbitrap	VRK3	Q8IV63	S59	GLNSSFETSPK	GLNSSFETS(ph)PK		Lung cancer
23898821	Untreated@H3122 cell line	mTRAQ	IMAC	Q Exactive	VRK3	Q8IV63	S107	RPPTPKSSPQKTR			Lung cancer
23898821	Untreated@H3122 cell line	mTRAQ	IMAC	Q Exactive	VRK3	Q8IV63	S108	PPTPKSSPQKTRK			Lung cancer
23898821	Untreated@H3122 cell line	mTRAQ	IMAC	Q Exactive	VRK3	Q8IV63	S55	KRGLNSSFETSPK			Lung cancer
23898821	Untreated@H3122 cell line	mTRAQ	IMAC	Q Exactive	VRK3	Q8IV63	S59	NSSFETSPKKVKW			Lung cancer
23898821	Untreated@H3122 cell line	mTRAQ	IMAC	Q Exactive	VRK3	Q8IV63	S122	PQVTRGSPQKTSC			Lung cancer
23898821	Untreated@H3122 cell line	mTRAQ	IMAC	Q Exactive	VRK3	Q8IV63	S136	PQKTRQSPQTLKR			Lung cancer
23898821	Untreated@H3122 cell line	mTRAQ	IMAC	Q Exactive	VRK3	Q8IV63	T104	SGSRPPTPKSSPQ			Lung cancer
23898821	Untreated@H3122 cell line	mTRAQ	IMAC	Q Exactive	VRK3	Q8IV63	T119	RKSPQVTRGSPQK			Lung cancer
23898821	Untreated@H3122 cell line	mTRAQ	IMAC	Q Exactive	VRK3	Q8IV63	S82	LFSDGDSSESEDT			Lung cancer
23898821	Untreated@H3122 cell line	mTRAQ	IMAC	Q Exactive	VRK3	Q8IV63	S83	FSDGDSSESEDTL			Lung cancer
23898821	Untreated@H3122 cell line	mTRAQ	IMAC	Q Exactive	VRK3	Q8IV63	S115	PQKTRKSPQVTRG			Lung cancer
23898821	Untreated@H3122 cell line	SILAC	IMAC	Q Exactive	VRK3	Q8IV63	S107	RPPTPKSSPQKTR			Lung cancer
23898821	Untreated@H3122 cell line	SILAC	IMAC	Q Exactive	VRK3	Q8IV63	S108	PPTPKSSPQKTRK			Lung cancer
23898821	Untreated@H3122 cell line	SILAC	IMAC	Q Exactive	VRK3	Q8IV63	S55	KRGLNSSFETSPK			Lung cancer
23898821	Untreated@H3122 cell line	SILAC	IMAC	Q Exactive	VRK3	Q8IV63	S59	NSSFETSPKKVKW			Lung cancer
23898821	Untreated@H3122 cell line	SILAC	IMAC	Q Exactive	VRK3	Q8IV63	S122	PQVTRGSPQKTSC			Lung cancer
23898821	Untreated@H3122 cell line	SILAC	IMAC	Q Exactive	VRK3	Q8IV63	S136	PQKTRQSPQTLKR			Lung cancer
23898821	Untreated@H3122 cell line	SILAC	IMAC	Q Exactive	VRK3	Q8IV63	T104	SGSRPPTPKSSPQ			Lung cancer
23898821	Untreated@H3122 cell line	SILAC	IMAC	Q Exactive	VRK3	Q8IV63	T119	RKSPQVTRGSPQK			Lung cancer
23898821	Untreated@H3122 cell line	SILAC	IMAC	Q Exactive	VRK3	Q8IV63	S82	LFSDGDSSESEDT			Lung cancer
23898821	Untreated@H3122 cell line	SILAC	IMAC	Q Exactive	VRK3	Q8IV63	S83	FSDGDSSESEDTL			Lung cancer
23898821	Untreated@H3122 cell line	SILAC	IMAC	Q Exactive	VRK3	Q8IV63	S115	PQKTRKSPQVTRG			Lung cancer
23898821	Crizotinib@H3122 cell line	SILAC	IMAC	Q Exactive	VRK3	Q8IV63	S59	NSSFETSPKKVKW	RGLNSSFETS(ph)PKK		Lung cancer
23898821	Crizotinib@H3122 cell line	mTRAQ	IMAC	Q Exactive	VRK3	Q8IV63	S107	RPPTPKSSPQKTR			Lung cancer
23898821	Crizotinib@H3122 cell line	mTRAQ	IMAC	Q Exactive	VRK3	Q8IV63	S108	PPTPKSSPQKTRK			Lung cancer
23898821	Crizotinib@H3122 cell line	mTRAQ	IMAC	Q Exactive	VRK3	Q8IV63	S55	KRGLNSSFETSPK			Lung cancer
23898821	Crizotinib@H3122 cell line	mTRAQ	IMAC	Q Exactive	VRK3	Q8IV63	S59	NSSFETSPKKVKW			Lung cancer
23898821	Crizotinib@H3122 cell line	mTRAQ	IMAC	Q Exactive	VRK3	Q8IV63	S122	PQVTRGSPQKTSC			Lung cancer
23898821	Crizotinib@H3122 cell line	mTRAQ	IMAC	Q Exactive	VRK3	Q8IV63	S136	PQKTRQSPQTLKR			Lung cancer
23898821	Crizotinib@H3122 cell line	mTRAQ	IMAC	Q Exactive	VRK3	Q8IV63	T104	SGSRPPTPKSSPQ			Lung cancer
23898821	Crizotinib@H3122 cell line	mTRAQ	IMAC	Q Exactive	VRK3	Q8IV63	T119	RKSPQVTRGSPQK			Lung cancer
23898821	Crizotinib@H3122 cell line	mTRAQ	IMAC	Q Exactive	VRK3	Q8IV63	S82	LFSDGDSSESEDT			Lung cancer
23898821	Crizotinib@H3122 cell line	mTRAQ	IMAC	Q Exactive	VRK3	Q8IV63	S83	FSDGDSSESEDTL			Lung cancer
23898821	Crizotinib@H3122 cell line	mTRAQ	IMAC	Q Exactive	VRK3	Q8IV63	S115	PQKTRKSPQVTRG			Lung cancer
23898821	Crizotinib@H3122 cell line	SILAC	IMAC	Q Exactive	VRK3	Q8IV63	S107	RPPTPKSSPQKTR			Lung cancer
23898821	Crizotinib@H3122 cell line	SILAC	IMAC	Q Exactive	VRK3	Q8IV63	S108	PPTPKSSPQKTRK			Lung cancer
23898821	Crizotinib@H3122 cell line	SILAC	IMAC	Q Exactive	VRK3	Q8IV63	S55	KRGLNSSFETSPK			Lung cancer
23898821	Crizotinib@H3122 cell line	SILAC	IMAC	Q Exactive	VRK3	Q8IV63	S59	NSSFETSPKKVKW			Lung cancer
23898821	Crizotinib@H3122 cell line	SILAC	IMAC	Q Exactive	VRK3	Q8IV63	S122	PQVTRGSPQKTSC			Lung cancer
23898821	Crizotinib@H3122 cell line	SILAC	IMAC	Q Exactive	VRK3	Q8IV63	S136	PQKTRQSPQTLKR			Lung cancer
23898821	Crizotinib@H3122 cell line	SILAC	IMAC	Q Exactive	VRK3	Q8IV63	T104	SGSRPPTPKSSPQ			Lung cancer
23898821	Crizotinib@H3122 cell line	SILAC	IMAC	Q Exactive	VRK3	Q8IV63	T119	RKSPQVTRGSPQK			Lung cancer
23898821	Crizotinib@H3122 cell line	SILAC	IMAC	Q Exactive	VRK3	Q8IV63	S82	LFSDGDSSESEDT			Lung cancer
23898821	Crizotinib@H3122 cell line	SILAC	IMAC	Q Exactive	VRK3	Q8IV63	S83	FSDGDSSESEDTL			Lung cancer
23898821	Crizotinib@H3122 cell line	SILAC	IMAC	Q Exactive	VRK3	Q8IV63	S115	PQKTRKSPQVTRG			Lung cancer
23898821	Crizotinib@H3122 cell line	SILAC	IMAC	Q Exactive	VRK3	Q8IV63	S55	KRGLNSSFETSPK	RGLNSS(ph)FETS(ph)PKK		Lung cancer
23898821	Crizotinib@H3122 cell line	mTRAQ	IMAC	Q Exactive	VRK3	Q8IV63	S55	KRGLNSSFETSPK	RGLNSS(ph)FETS(ph)PKK		Lung cancer
23898821	Crizotinib@H3122 cell line	mTRAQ	IMAC	Q Exactive	VRK3	Q8IV63	T104	SGSRPPTPKSSPQ	GSGS(ph)RPPT(ph)PKS(ph)SPQK		Lung cancer
24850871	PGE2(10min)-MS1@Jurkat T cells	Label Free	Ti-IMAC	LTQ-Orbitrap Elite	VRK3	Q8IV63	S82	STVTSPRLSLFSDGDSSESEDTLSSSERSKG	_LSLFSDGDS(ph)S(ph)ESEDTLSSSER_		T cells stimulated with PGE2
24850871	PGE2(10min)-MS1@Jurkat T cells	Label Free	Ti-IMAC	LTQ-Orbitrap Elite	VRK3	Q8IV63	S85	TSPRLSLFSDGDSSESEDTLSSSERSKGSGS	_LSLFSDGDSSES(ph)EDTLSSSER_		T cells stimulated with PGE2
24850871	PGE2(10min)-MS1@Jurkat T cells	Label Free	Ti-IMAC	LTQ-Orbitrap Elite	VRK3	Q8IV63	S82	STVTSPRLSLFSDGDSSESEDTLSSSERSKG	_LSLFSDGDS(ph)S(ph)ESEDTLSSSER_		T cells stimulated with PGE2
24850871	PGE2(10min)-MS1@Jurkat T cells	Label Free	Ti-IMAC	LTQ-Orbitrap Elite	VRK3	Q8IV63	S55	PHVSSFQGSKRGLNSSFETSPKKVKWSSTVT	_RGLNSS(ph)FET(ph)SPKK_		T cells stimulated with PGE2
24850871	PGE2(10min)-MS1@Jurkat T cells	Label Free	Ti-IMAC	LTQ-Orbitrap Elite	VRK3	Q8IV63	S78	VKWSSTVTSPRLSLFSDGDSSESEDTLSSSE	LSLFS(ph)DGDS(ph)SESEDTLSSSER		T cells stimulated with PGE2
24850871	PGE2(10min)-MS1@Jurkat T cells	Label Free	Ti-IMAC	LTQ-Orbitrap Elite	VRK3	Q8IV63	T88	RLSLFSDGDSSESEDTLSSSERSKGSGSRPP	LSLFSDGDSSES(ph)EDT(ph)LSSSER		T cells stimulated with PGE2
24850871	PGE2(10min)-MS2@Jurkat T cells	Label Free	Ti-IMAC	LTQ-Orbitrap Elite	VRK3	Q8IV63	S82	STVTSPRLSLFSDGDSSESEDTLSSSERSKG	_LSLFSDGDS(ph)S(ph)ESEDTLSSSER_		T cells stimulated with PGE2
24850871	PGE2(10min)-MS2@Jurkat T cells	Label Free	Ti-IMAC	LTQ-Orbitrap Elite	VRK3	Q8IV63	S85	TSPRLSLFSDGDSSESEDTLSSSERSKGSGS	_LSLFSDGDSSES(ph)EDTLSSSER_		T cells stimulated with PGE2
24850871	PGE2(10min)-MS2@Jurkat T cells	Label Free	Ti-IMAC	LTQ-Orbitrap Elite	VRK3	Q8IV63	S82	STVTSPRLSLFSDGDSSESEDTLSSSERSKG	_LSLFSDGDS(ph)S(ph)ESEDTLSSSER_		T cells stimulated with PGE2
24850871	PGE2(10min)-MS2@Jurkat T cells	Label Free	Ti-IMAC	LTQ-Orbitrap Elite	VRK3	Q8IV63	S55	PHVSSFQGSKRGLNSSFETSPKKVKWSSTVT	_RGLNSS(ph)FET(ph)SPKK_		T cells stimulated with PGE2
24850871	PGE2(10min)-MS2@Jurkat T cells	Label Free	Ti-IMAC	LTQ-Orbitrap Elite	VRK3	Q8IV63	S78	VKWSSTVTSPRLSLFSDGDSSESEDTLSSSE	LSLFS(ph)DGDS(ph)SESEDTLSSSER		T cells stimulated with PGE2
24850871	PGE2(10min)-MS2@Jurkat T cells	Label Free	Ti-IMAC	LTQ-Orbitrap Elite	VRK3	Q8IV63	T88	RLSLFSDGDSSESEDTLSSSERSKGSGSRPP	LSLFSDGDSSES(ph)EDT(ph)LSSSER		T cells stimulated with PGE2
24850871	PGE2(20min)-MS1@Jurkat T cells	Label Free	Ti-IMAC	LTQ-Orbitrap Elite	VRK3	Q8IV63	S82	STVTSPRLSLFSDGDSSESEDTLSSSERSKG	_LSLFSDGDS(ph)S(ph)ESEDTLSSSER_		T cells stimulated with PGE2
24850871	PGE2(20min)-MS1@Jurkat T cells	Label Free	Ti-IMAC	LTQ-Orbitrap Elite	VRK3	Q8IV63	S85	TSPRLSLFSDGDSSESEDTLSSSERSKGSGS	_LSLFSDGDSSES(ph)EDTLSSSER_		T cells stimulated with PGE2
24850871	PGE2(20min)-MS1@Jurkat T cells	Label Free	Ti-IMAC	LTQ-Orbitrap Elite	VRK3	Q8IV63	S55	PHVSSFQGSKRGLNSSFETSPKKVKWSSTVT	_RGLNSS(ph)FET(ph)SPKK_		T cells stimulated with PGE2
24850871	PGE2(20min)-MS1@Jurkat T cells	Label Free	Ti-IMAC	LTQ-Orbitrap Elite	VRK3	Q8IV63	S78	VKWSSTVTSPRLSLFSDGDSSESEDTLSSSE	LSLFS(ph)DGDS(ph)SESEDTLSSSER		T cells stimulated with PGE2
24850871	PGE2(20min)-MS1@Jurkat T cells	Label Free	Ti-IMAC	LTQ-Orbitrap Elite	VRK3	Q8IV63	T88	RLSLFSDGDSSESEDTLSSSERSKGSGSRPP	LSLFSDGDSSES(ph)EDT(ph)LSSSER		T cells stimulated with PGE2
24850871	PGE2(20min)-MS2@Jurkat T cells	Label Free	Ti-IMAC	LTQ-Orbitrap Elite	VRK3	Q8IV63	S82	STVTSPRLSLFSDGDSSESEDTLSSSERSKG	_LSLFSDGDS(ph)S(ph)ESEDTLSSSER_		T cells stimulated with PGE2
24850871	PGE2(20min)-MS2@Jurkat T cells	Label Free	Ti-IMAC	LTQ-Orbitrap Elite	VRK3	Q8IV63	S85	TSPRLSLFSDGDSSESEDTLSSSERSKGSGS	_LSLFSDGDSSES(ph)EDTLSSSER_		T cells stimulated with PGE2
24850871	PGE2(20min)-MS2@Jurkat T cells	Label Free	Ti-IMAC	LTQ-Orbitrap Elite	VRK3	Q8IV63	S82	STVTSPRLSLFSDGDSSESEDTLSSSERSKG	_LSLFSDGDS(ph)S(ph)ESEDTLSSSER_		T cells stimulated with PGE2
24850871	PGE2(20min)-MS2@Jurkat T cells	Label Free	Ti-IMAC	LTQ-Orbitrap Elite	VRK3	Q8IV63	S85	TSPRLSLFSDGDSSESEDTLSSSERSKGSGS	_LSLFSDGDSSES(ph)EDTLSSSER_		T cells stimulated with PGE2
24850871	PGE2(20min)-MS2@Jurkat T cells	Label Free	Ti-IMAC	LTQ-Orbitrap Elite	VRK3	Q8IV63	S55	PHVSSFQGSKRGLNSSFETSPKKVKWSSTVT	_RGLNSS(ph)FET(ph)SPKK_		T cells stimulated with PGE2
24850871	PGE2(20min)-MS2@Jurkat T cells	Label Free	Ti-IMAC	LTQ-Orbitrap Elite	VRK3	Q8IV63	S78	VKWSSTVTSPRLSLFSDGDSSESEDTLSSSE	LSLFS(ph)DGDS(ph)SESEDTLSSSER		T cells stimulated with PGE2
24850871	PGE2(20min)-MS2@Jurkat T cells	Label Free	Ti-IMAC	LTQ-Orbitrap Elite	VRK3	Q8IV63	T88	RLSLFSDGDSSESEDTLSSSERSKGSGSRPP	LSLFSDGDSSES(ph)EDT(ph)LSSSER		T cells stimulated with PGE2
24850871	PGE2(30min)-MS1@Jurkat T cells	Label Free	Ti-IMAC	LTQ-Orbitrap Elite	VRK3	Q8IV63	S82	STVTSPRLSLFSDGDSSESEDTLSSSERSKG	_LSLFSDGDS(ph)S(ph)ESEDTLSSSER_		T cells stimulated with PGE2
24850871	PGE2(30min)-MS1@Jurkat T cells	Label Free	Ti-IMAC	LTQ-Orbitrap Elite	VRK3	Q8IV63	S85	TSPRLSLFSDGDSSESEDTLSSSERSKGSGS	_LSLFSDGDSSES(ph)EDTLSSSER_		T cells stimulated with PGE2
24850871	PGE2(30min)-MS1@Jurkat T cells	Label Free	Ti-IMAC	LTQ-Orbitrap Elite	VRK3	Q8IV63	S82	STVTSPRLSLFSDGDSSESEDTLSSSERSKG	_LSLFSDGDS(ph)S(ph)ESEDTLSSSER_		T cells stimulated with PGE2
24850871	PGE2(30min)-MS1@Jurkat T cells	Label Free	Ti-IMAC	LTQ-Orbitrap Elite	VRK3	Q8IV63	S85	TSPRLSLFSDGDSSESEDTLSSSERSKGSGS	_LSLFSDGDSSES(ph)EDTLSSSER_		T cells stimulated with PGE2
24850871	PGE2(30min)-MS1@Jurkat T cells	Label Free	Ti-IMAC	LTQ-Orbitrap Elite	VRK3	Q8IV63	S55	PHVSSFQGSKRGLNSSFETSPKKVKWSSTVT	_RGLNSS(ph)FET(ph)SPKK_		T cells stimulated with PGE2
24850871	PGE2(30min)-MS1@Jurkat T cells	Label Free	Ti-IMAC	LTQ-Orbitrap Elite	VRK3	Q8IV63	S78	VKWSSTVTSPRLSLFSDGDSSESEDTLSSSE	LSLFS(ph)DGDS(ph)SESEDTLSSSER		T cells stimulated with PGE2
24850871	PGE2(30min)-MS1@Jurkat T cells	Label Free	Ti-IMAC	LTQ-Orbitrap Elite	VRK3	Q8IV63	T88	RLSLFSDGDSSESEDTLSSSERSKGSGSRPP	LSLFSDGDSSES(ph)EDT(ph)LSSSER		T cells stimulated with PGE2
24850871	PGE2(30min)-MS2@Jurkat T cells	Label Free	Ti-IMAC	LTQ-Orbitrap Elite	VRK3	Q8IV63	S82	STVTSPRLSLFSDGDSSESEDTLSSSERSKG	_LSLFSDGDS(ph)S(ph)ESEDTLSSSER_		T cells stimulated with PGE2
24850871	PGE2(30min)-MS2@Jurkat T cells	Label Free	Ti-IMAC	LTQ-Orbitrap Elite	VRK3	Q8IV63	S85	TSPRLSLFSDGDSSESEDTLSSSERSKGSGS	_LSLFSDGDSSES(ph)EDTLSSSER_		T cells stimulated with PGE2
24850871	PGE2(30min)-MS2@Jurkat T cells	Label Free	Ti-IMAC	LTQ-Orbitrap Elite	VRK3	Q8IV63	S82	STVTSPRLSLFSDGDSSESEDTLSSSERSKG	_LSLFSDGDS(ph)S(ph)ESEDTLSSSER_		T cells stimulated with PGE2
24850871	PGE2(30min)-MS2@Jurkat T cells	Label Free	Ti-IMAC	LTQ-Orbitrap Elite	VRK3	Q8IV63	S55	PHVSSFQGSKRGLNSSFETSPKKVKWSSTVT	_RGLNSS(ph)FET(ph)SPKK_		T cells stimulated with PGE2
24850871	PGE2(30min)-MS2@Jurkat T cells	Label Free	Ti-IMAC	LTQ-Orbitrap Elite	VRK3	Q8IV63	S78	VKWSSTVTSPRLSLFSDGDSSESEDTLSSSE	LSLFS(ph)DGDS(ph)SESEDTLSSSER		T cells stimulated with PGE2
24850871	PGE2(30min)-MS2@Jurkat T cells	Label Free	Ti-IMAC	LTQ-Orbitrap Elite	VRK3	Q8IV63	T88	RLSLFSDGDSSESEDTLSSSERSKGSGSRPP	LSLFSDGDSSES(ph)EDT(ph)LSSSER		T cells stimulated with PGE2
24850871	PGE2(5min)-MS1@Jurkat T cells	Label Free	Ti-IMAC	LTQ-Orbitrap Elite	VRK3	Q8IV63	S82	STVTSPRLSLFSDGDSSESEDTLSSSERSKG	_LSLFSDGDS(ph)S(ph)ESEDTLSSSER_		T cells stimulated with PGE2
24850871	PGE2(5min)-MS1@Jurkat T cells	Label Free	Ti-IMAC	LTQ-Orbitrap Elite	VRK3	Q8IV63	S85	TSPRLSLFSDGDSSESEDTLSSSERSKGSGS	_LSLFSDGDSSES(ph)EDTLSSSER_		T cells stimulated with PGE2
24850871	PGE2(5min)-MS1@Jurkat T cells	Label Free	Ti-IMAC	LTQ-Orbitrap Elite	VRK3	Q8IV63	S82	STVTSPRLSLFSDGDSSESEDTLSSSERSKG	_LSLFSDGDS(ph)S(ph)ESEDTLSSSER_		T cells stimulated with PGE2
24850871	PGE2(5min)-MS1@Jurkat T cells	Label Free	Ti-IMAC	LTQ-Orbitrap Elite	VRK3	Q8IV63	S55	PHVSSFQGSKRGLNSSFETSPKKVKWSSTVT	_RGLNSS(ph)FET(ph)SPKK_		T cells stimulated with PGE2
24850871	PGE2(5min)-MS1@Jurkat T cells	Label Free	Ti-IMAC	LTQ-Orbitrap Elite	VRK3	Q8IV63	S78	VKWSSTVTSPRLSLFSDGDSSESEDTLSSSE	LSLFS(ph)DGDS(ph)SESEDTLSSSER		T cells stimulated with PGE2
24850871	PGE2(5min)-MS1@Jurkat T cells	Label Free	Ti-IMAC	LTQ-Orbitrap Elite	VRK3	Q8IV63	T88	RLSLFSDGDSSESEDTLSSSERSKGSGSRPP	LSLFSDGDSSES(ph)EDT(ph)LSSSER		T cells stimulated with PGE2
24850871	PGE2(5min)-MS2@Jurkat T cells	Label Free	Ti-IMAC	LTQ-Orbitrap Elite	VRK3	Q8IV63	S82	STVTSPRLSLFSDGDSSESEDTLSSSERSKG	_LSLFSDGDS(ph)S(ph)ESEDTLSSSER_		T cells stimulated with PGE2
24850871	PGE2(5min)-MS2@Jurkat T cells	Label Free	Ti-IMAC	LTQ-Orbitrap Elite	VRK3	Q8IV63	S85	TSPRLSLFSDGDSSESEDTLSSSERSKGSGS	_LSLFSDGDSSES(ph)EDTLSSSER_		T cells stimulated with PGE2
24850871	PGE2(5min)-MS2@Jurkat T cells	Label Free	Ti-IMAC	LTQ-Orbitrap Elite	VRK3	Q8IV63	S82	STVTSPRLSLFSDGDSSESEDTLSSSERSKG	_LSLFSDGDS(ph)S(ph)ESEDTLSSSER_		T cells stimulated with PGE2
24850871	PGE2(5min)-MS2@Jurkat T cells	Label Free	Ti-IMAC	LTQ-Orbitrap Elite	VRK3	Q8IV63	S85	TSPRLSLFSDGDSSESEDTLSSSERSKGSGS	_LSLFSDGDSSES(ph)EDTLSSSER_		T cells stimulated with PGE2
24850871	PGE2(5min)-MS2@Jurkat T cells	Label Free	Ti-IMAC	LTQ-Orbitrap Elite	VRK3	Q8IV63	S55	PHVSSFQGSKRGLNSSFETSPKKVKWSSTVT	_RGLNSS(ph)FET(ph)SPKK_		T cells stimulated with PGE2
24850871	PGE2(5min)-MS2@Jurkat T cells	Label Free	Ti-IMAC	LTQ-Orbitrap Elite	VRK3	Q8IV63	S78	VKWSSTVTSPRLSLFSDGDSSESEDTLSSSE	LSLFS(ph)DGDS(ph)SESEDTLSSSER		T cells stimulated with PGE2
24850871	PGE2(5min)-MS2@Jurkat T cells	Label Free	Ti-IMAC	LTQ-Orbitrap Elite	VRK3	Q8IV63	T88	RLSLFSDGDSSESEDTLSSSERSKGSGSRPP	LSLFSDGDSSES(ph)EDT(ph)LSSSER		T cells stimulated with PGE2
24850871	PGE2(60min)-MS1@Jurkat T cells	Label Free	Ti-IMAC	LTQ-Orbitrap Elite	VRK3	Q8IV63	S82	STVTSPRLSLFSDGDSSESEDTLSSSERSKG	_LSLFSDGDS(ph)S(ph)ESEDTLSSSER_		T cells stimulated with PGE2
24850871	PGE2(60min)-MS1@Jurkat T cells	Label Free	Ti-IMAC	LTQ-Orbitrap Elite	VRK3	Q8IV63	S85	TSPRLSLFSDGDSSESEDTLSSSERSKGSGS	_LSLFSDGDSSES(ph)EDTLSSSER_		T cells stimulated with PGE2
24850871	PGE2(60min)-MS1@Jurkat T cells	Label Free	Ti-IMAC	LTQ-Orbitrap Elite	VRK3	Q8IV63	S82	STVTSPRLSLFSDGDSSESEDTLSSSERSKG	_LSLFSDGDS(ph)S(ph)ESEDTLSSSER_		T cells stimulated with PGE2
24850871	PGE2(60min)-MS1@Jurkat T cells	Label Free	Ti-IMAC	LTQ-Orbitrap Elite	VRK3	Q8IV63	S55	PHVSSFQGSKRGLNSSFETSPKKVKWSSTVT	_RGLNSS(ph)FET(ph)SPKK_		T cells stimulated with PGE2
24850871	PGE2(60min)-MS1@Jurkat T cells	Label Free	Ti-IMAC	LTQ-Orbitrap Elite	VRK3	Q8IV63	S78	VKWSSTVTSPRLSLFSDGDSSESEDTLSSSE	LSLFS(ph)DGDS(ph)SESEDTLSSSER		T cells stimulated with PGE2
24850871	PGE2(60min)-MS1@Jurkat T cells	Label Free	Ti-IMAC	LTQ-Orbitrap Elite	VRK3	Q8IV63	T88	RLSLFSDGDSSESEDTLSSSERSKGSGSRPP	LSLFSDGDSSES(ph)EDT(ph)LSSSER		T cells stimulated with PGE2
24850871	PGE2(60min)-MS2@Jurkat T cells	Label Free	Ti-IMAC	LTQ-Orbitrap Elite	VRK3	Q8IV63	S82	STVTSPRLSLFSDGDSSESEDTLSSSERSKG	_LSLFSDGDS(ph)S(ph)ESEDTLSSSER_		T cells stimulated with PGE2
24850871	PGE2(60min)-MS2@Jurkat T cells	Label Free	Ti-IMAC	LTQ-Orbitrap Elite	VRK3	Q8IV63	S85	TSPRLSLFSDGDSSESEDTLSSSERSKGSGS	_LSLFSDGDSSES(ph)EDTLSSSER_		T cells stimulated with PGE2
24850871	PGE2(60min)-MS2@Jurkat T cells	Label Free	Ti-IMAC	LTQ-Orbitrap Elite	VRK3	Q8IV63	S82	STVTSPRLSLFSDGDSSESEDTLSSSERSKG	_LSLFSDGDS(ph)S(ph)ESEDTLSSSER_		T cells stimulated with PGE2
24850871	PGE2(60min)-MS2@Jurkat T cells	Label Free	Ti-IMAC	LTQ-Orbitrap Elite	VRK3	Q8IV63	S85	TSPRLSLFSDGDSSESEDTLSSSERSKGSGS	_LSLFSDGDSSES(ph)EDTLSSSER_		T cells stimulated with PGE2
24850871	PGE2(60min)-MS2@Jurkat T cells	Label Free	Ti-IMAC	LTQ-Orbitrap Elite	VRK3	Q8IV63	S55	PHVSSFQGSKRGLNSSFETSPKKVKWSSTVT	_RGLNSS(ph)FET(ph)SPKK_		T cells stimulated with PGE2
24850871	PGE2(60min)-MS2@Jurkat T cells	Label Free	Ti-IMAC	LTQ-Orbitrap Elite	VRK3	Q8IV63	S78	VKWSSTVTSPRLSLFSDGDSSESEDTLSSSE	LSLFS(ph)DGDS(ph)SESEDTLSSSER		T cells stimulated with PGE2
24850871	PGE2(60min)-MS2@Jurkat T cells	Label Free	Ti-IMAC	LTQ-Orbitrap Elite	VRK3	Q8IV63	T88	RLSLFSDGDSSESEDTLSSSERSKGSGSRPP	LSLFSDGDSSES(ph)EDT(ph)LSSSER		T cells stimulated with PGE2
24850871	PGE2(0min)-MS1@Jurkat T cells	Label Free	Ti-IMAC	LTQ-Orbitrap Elite	VRK3	Q8IV63	S82	STVTSPRLSLFSDGDSSESEDTLSSSERSKG	_LSLFSDGDS(ph)S(ph)ESEDTLSSSER_		T cells stimulated with PGE2
24850871	PGE2(0min)-MS1@Jurkat T cells	Label Free	Ti-IMAC	LTQ-Orbitrap Elite	VRK3	Q8IV63	S85	TSPRLSLFSDGDSSESEDTLSSSERSKGSGS	_LSLFSDGDSSES(ph)EDTLSSSER_		T cells stimulated with PGE2
24850871	PGE2(0min)-MS1@Jurkat T cells	Label Free	Ti-IMAC	LTQ-Orbitrap Elite	VRK3	Q8IV63	S82	STVTSPRLSLFSDGDSSESEDTLSSSERSKG	_LSLFSDGDS(ph)S(ph)ESEDTLSSSER_		T cells stimulated with PGE2
24850871	PGE2(0min)-MS1@Jurkat T cells	Label Free	Ti-IMAC	LTQ-Orbitrap Elite	VRK3	Q8IV63	S85	TSPRLSLFSDGDSSESEDTLSSSERSKGSGS	_LSLFSDGDSSES(ph)EDTLSSSER_		T cells stimulated with PGE2
24850871	PGE2(0min)-MS1@Jurkat T cells	Label Free	Ti-IMAC	LTQ-Orbitrap Elite	VRK3	Q8IV63	S55	PHVSSFQGSKRGLNSSFETSPKKVKWSSTVT	_RGLNSS(ph)FET(ph)SPKK_		T cells stimulated with PGE2
24850871	PGE2(0min)-MS1@Jurkat T cells	Label Free	Ti-IMAC	LTQ-Orbitrap Elite	VRK3	Q8IV63	S78	VKWSSTVTSPRLSLFSDGDSSESEDTLSSSE	LSLFS(ph)DGDS(ph)SESEDTLSSSER		T cells stimulated with PGE2
24850871	PGE2(0min)-MS1@Jurkat T cells	Label Free	Ti-IMAC	LTQ-Orbitrap Elite	VRK3	Q8IV63	T88	RLSLFSDGDSSESEDTLSSSERSKGSGSRPP	LSLFSDGDSSES(ph)EDT(ph)LSSSER		T cells stimulated with PGE2
24850871	PGE2(0min)-MS2@Jurkat T cells	Label Free	Ti-IMAC	LTQ-Orbitrap Elite	VRK3	Q8IV63	S82	STVTSPRLSLFSDGDSSESEDTLSSSERSKG	_LSLFSDGDS(ph)S(ph)ESEDTLSSSER_		T cells stimulated with PGE2
24850871	PGE2(0min)-MS2@Jurkat T cells	Label Free	Ti-IMAC	LTQ-Orbitrap Elite	VRK3	Q8IV63	S85	TSPRLSLFSDGDSSESEDTLSSSERSKGSGS	_LSLFSDGDSSES(ph)EDTLSSSER_		T cells stimulated with PGE2
24850871	PGE2(0min)-MS2@Jurkat T cells	Label Free	Ti-IMAC	LTQ-Orbitrap Elite	VRK3	Q8IV63	S82	STVTSPRLSLFSDGDSSESEDTLSSSERSKG	_LSLFSDGDS(ph)S(ph)ESEDTLSSSER_		T cells stimulated with PGE2
24850871	PGE2(0min)-MS2@Jurkat T cells	Label Free	Ti-IMAC	LTQ-Orbitrap Elite	VRK3	Q8IV63	S85	TSPRLSLFSDGDSSESEDTLSSSERSKGSGS	_LSLFSDGDSSES(ph)EDTLSSSER_		T cells stimulated with PGE2
24850871	PGE2(0min)-MS2@Jurkat T cells	Label Free	Ti-IMAC	LTQ-Orbitrap Elite	VRK3	Q8IV63	S55	PHVSSFQGSKRGLNSSFETSPKKVKWSSTVT	_RGLNSS(ph)FET(ph)SPKK_		T cells stimulated with PGE2
24850871	PGE2(0min)-MS2@Jurkat T cells	Label Free	Ti-IMAC	LTQ-Orbitrap Elite	VRK3	Q8IV63	S78	VKWSSTVTSPRLSLFSDGDSSESEDTLSSSE	LSLFS(ph)DGDS(ph)SESEDTLSSSER		T cells stimulated with PGE2
24850871	PGE2(0min)-MS2@Jurkat T cells	Label Free	Ti-IMAC	LTQ-Orbitrap Elite	VRK3	Q8IV63	T88	RLSLFSDGDSSESEDTLSSSERSKGSGSRPP	LSLFSDGDSSES(ph)EDT(ph)LSSSER		T cells stimulated with PGE2
24961811	BRAFV600E+OISb(3d)@HDF cells	Label free	Ti4+-IMAC	LTQ-Orbitrap Velos	VRK3	Q8IV63	S59	LNSSFETSPKKVKWS	RGLNSSFETS(ph)PKK		Cancer
24961811	BRAFV600E+OIS(3d)@HDF cells	Label free	Ti4+-IMAC	LTQ-Orbitrap Velos	VRK3	Q8IV63	S59	LNSSFETSPKKVKWS	RGLNSSFETS(ph)PKK		Cancer
24961811	BRAFV600E+OISb(9d)@HDF cells	Label free	Ti4+-IMAC	LTQ-Orbitrap Velos	VRK3	Q8IV63	S59	LNSSFETSPKKVKWS	RGLNSSFETS(ph)PKK		Cancer
24961811	BRAFV600E+OIS(9d)@HDF cells	Label free	Ti4+-IMAC	LTQ-Orbitrap Velos	VRK3	Q8IV63	S59	LNSSFETSPKKVKWS	RGLNSSFETS(ph)PKK		Cancer
24961811	Cycling control(3d)@HDF cells	Label free	Ti4+-IMAC	LTQ-Orbitrap Velos	VRK3	Q8IV63	S59	LNSSFETSPKKVKWS	RGLNSSFETS(ph)PKK		Cancer
24961811	Cycling control(9d)@HDF cells	Label free	Ti4+-IMAC	LTQ-Orbitrap Velos	VRK3	Q8IV63	S59	LNSSFETSPKKVKWS	RGLNSSFETS(ph)PKK		Cancer
25002506	PD184352+ PMA(30min)@HEK293 cells	SILAC	TiO2	Orbitrap	VRK3	Q8IV63	S83		LSLFSDGDSS(ph)ESEDTLSSSER		skin cancer
25002506	BI-D1870+ PMA(30min)@HEK293 cells	SILAC	TiO2	Orbitrap	VRK3	Q8IV63	S83		LSLFSDGDSS(ph)ESEDTLSSSER		skin cancer
25002506	BI-D1870(2h)@A375 cells	SILAC	TiO2	Orbitrap	VRK3	Q8IV63	S83		LSLFSDGDSS(ph)ESEDTLSSSER		skin cancer
25002506	Control RNAi@A375 cells	SILAC	TiO2	Orbitrap	VRK3	Q8IV63	S83		LSLFSDGDSS(ph)ESEDTLSSSER		skin cancer
25002506	Control RNAi + PMA(30min)@HEK293 cells	SILAC	TiO2	Orbitrap	VRK3	Q8IV63	S83		LSLFSDGDSS(ph)ESEDTLSSSER		skin cancer
25002506	DMSO@A375 cells	SILAC	TiO2	Orbitrap	VRK3	Q8IV63	S83		LSLFSDGDSS(ph)ESEDTLSSSER		skin cancer
25002506	PD184352(2h)@A375 cells	SILAC	TiO2	Orbitrap	VRK3	Q8IV63	S83		LSLFSDGDSS(ph)ESEDTLSSSER		skin cancer
25002506	PMA(30min)@HEK293 cells	SILAC	TiO2	Orbitrap	VRK3	Q8IV63	S83		LSLFSDGDSS(ph)ESEDTLSSSER		skin cancer
25002506	RSK1/2 RNAi@A375 cells	SILAC	TiO2	Orbitrap	VRK3	Q8IV63	S83		LSLFSDGDSS(ph)ESEDTLSSSER		skin cancer
25002506	RSK1/2 RNAi + PMA (30min)@HEK293 cells	SILAC	TiO2	Orbitrap	VRK3	Q8IV63	S83		LSLFSDGDSS(ph)ESEDTLSSSER		skin cancer
25003641	DMSO@HL-60 cells	SILAC	TiO2	Q Exactive	VRK3	Q8IV63	S83	TVTSPRLSLFSDGDSSESEDTLSSSERSKGS	LSLFSDGDSS(ph)ESEDTLSSSER		leukemia
25003641	VE-821@HL-60 cells	SILAC	TiO2	Q Exactive	VRK3	Q8IV63	S83	TVTSPRLSLFSDGDSSESEDTLSSSERSKGS	LSLFSDGDSS(ph)ESEDTLSSSER		leukemia
25159151	Nocodazole(pY)@Hela cell line	label-free	pY	Q Exactive	VRK3	Q8IV63	S82	STVTSPRLSLFSDGDSSESEDTLSSSERSKG			Cancer
25159151	Nocodazole(pY)@Hela cell line	label-free	pY	Q Exactive	VRK3	Q8IV63	T70	SFETSPKKVKWSSTVTSPRLSLFSDGDSSES			Cancer
25159151	Nocodazole(pY)@Hela cell line	label-free	pY	Q Exactive	VRK3	Q8IV63	S122	SSPQKTRKSPQVTRGSPQKTSCSPQKTRQSP			Cancer
25159151	Pervanadate@Hela cell line_25159151	label-free	pY	Q Exactive	VRK3	Q8IV63	S82	STVTSPRLSLFSDGDSSESEDTLSSSERSKG			Cancer
25159151	Pervanadate@Hela cell line_25159151	label-free	pY	Q Exactive	VRK3	Q8IV63	T70	SFETSPKKVKWSSTVTSPRLSLFSDGDSSES			Cancer
25159151	Pervanadate@Hela cell line_25159151	label-free	pY	Q Exactive	VRK3	Q8IV63	S122	SSPQKTRKSPQVTRGSPQKTSCSPQKTRQSP			Cancer
25159151	EGF(15min)@HeLa cell line	label-free	TiO2	Q Exactive mass spectrometer	VRK3	Q8IV63	S82	STVTSPRLSLFSDGDSSESEDTLSSSERSKG			Cancer
25159151	EGF(15min)@HeLa cell line	label-free	TiO2	Q Exactive mass spectrometer	VRK3	Q8IV63	T70	SFETSPKKVKWSSTVTSPRLSLFSDGDSSES			Cancer
25159151	EGF(15min)@HeLa cell line	label-free	TiO2	Q Exactive mass spectrometer	VRK3	Q8IV63	S122	SSPQKTRKSPQVTRGSPQKTSCSPQKTRQSP			Cancer
25159151	EGF(5min)@HeLa cell line	label-free	pY	Q Exactive	VRK3	Q8IV63	S82	STVTSPRLSLFSDGDSSESEDTLSSSERSKG			Cancer
25159151	EGF(5min)@HeLa cell line	label-free	pY	Q Exactive	VRK3	Q8IV63	T70	SFETSPKKVKWSSTVTSPRLSLFSDGDSSES			Cancer
25159151	EGF(5min)@HeLa cell line	label-free	pY	Q Exactive	VRK3	Q8IV63	S122	SSPQKTRKSPQVTRGSPQKTSCSPQKTRQSP			Cancer
25159151	Nocodazole(TiO2)@Hela cell line	label-free	TiO2	Q Exactive mass spectrometer	VRK3	Q8IV63	S82	STVTSPRLSLFSDGDSSESEDTLSSSERSKG			Cancer
25159151	Nocodazole(TiO2)@Hela cell line	label-free	TiO2	Q Exactive mass spectrometer	VRK3	Q8IV63	T70	SFETSPKKVKWSSTVTSPRLSLFSDGDSSES			Cancer
25159151	Nocodazole(TiO2)@Hela cell line	label-free	TiO2	Q Exactive mass spectrometer	VRK3	Q8IV63	S122	SSPQKTRKSPQVTRGSPQKTSCSPQKTRQSP			Cancer
25159151	Untreated@HeLa cell line	label-free	TiO2	Q Exactive mass spectrometer	VRK3	Q8IV63	S82	STVTSPRLSLFSDGDSSESEDTLSSSERSKG			Cancer
25159151	Untreated@HeLa cell line	label-free	pY	Q Exactive	VRK3	Q8IV63	S82	STVTSPRLSLFSDGDSSESEDTLSSSERSKG			Cancer
25159151	Untreated@HeLa cell line	label-free	TiO2	Q Exactive mass spectrometer	VRK3	Q8IV63	T70	SFETSPKKVKWSSTVTSPRLSLFSDGDSSES			Cancer
25159151	Untreated@HeLa cell line	label-free	pY	Q Exactive	VRK3	Q8IV63	T70	SFETSPKKVKWSSTVTSPRLSLFSDGDSSES			Cancer
25159151	Untreated@HeLa cell line	label-free	TiO2	Q Exactive mass spectrometer	VRK3	Q8IV63	S122	SSPQKTRKSPQVTRGSPQKTSCSPQKTRQSP			Cancer
25159151	Untreated@HeLa cell line	label-free	pY	Q Exactive	VRK3	Q8IV63	S122	SSPQKTRKSPQVTRGSPQKTSCSPQKTRQSP			Cancer
25404012	EGF+Erlotinib@H1975 cell line	SILAC	TiO2	LTQ Orbitrap XL	VRK3	Q8IV63	S83		LSLFSDGDS(ph)S(ph)ESEDTLSSSER		lung cancer
25404012	Erlotinib@H1975 cell line_25404012	SILAC	TiO2	LTQ Orbitrap XL	VRK3	Q8IV63	S83		LSLFSDGDS(ph)S(ph)ESEDTLSSSER		lung cancer
25404012	Untreated@H1975 cell line	SILAC	TiO2	LTQ Orbitrap XL	VRK3	Q8IV63	S83		LSLFSDGDS(ph)S(ph)ESEDTLSSSER		lung cancer
26434776	DMSO-CID1@H929 cells	SILAC	IMAC+pY-1000	LTQ-Orbitrap Elite	VRK3	Q8IV63	S82	STVTSPRLSLFSDGDSSESEDTLSSSERSKG	_LSLFSDGDS(ph)S(ph)ESEDTLSSSER_		Bone cancer
26434776	DMSO-CID1@H929 cells	SILAC	IMAC+pY-1000	LTQ-Orbitrap Elite	VRK3	Q8IV63	S82	STVTSPRLSLFSDGDSSESEDTLSSSERSKG	_LSLFSDGDS(ph)S(ph)ESEDTLSSSER_		Bone cancer
26434776	DMSO-HCD1@H929 cells	SILAC	IMAC+pY-1000	LTQ-Orbitrap Elite	VRK3	Q8IV63	S82	STVTSPRLSLFSDGDSSESEDTLSSSERSKG	_LSLFSDGDS(ph)S(ph)ESEDTLSSSER_		Bone cancer
26434776	DMSO-HCD1@H929 cells	SILAC	IMAC+pY-1000	LTQ-Orbitrap Elite	VRK3	Q8IV63	S82	STVTSPRLSLFSDGDSSESEDTLSSSERSKG	_LSLFSDGDS(ph)S(ph)ESEDTLSSSER_		Bone cancer
26434776	DMSO-HCDls2@H929 cells	SILAC	IMAC+pY-1000	LTQ-Orbitrap Elite	VRK3	Q8IV63	S82	STVTSPRLSLFSDGDSSESEDTLSSSERSKG	_LSLFSDGDS(ph)S(ph)ESEDTLSSSER_		Bone cancer
26434776	DMSO-HCDls2@H929 cells	SILAC	IMAC+pY-1000	LTQ-Orbitrap Elite	VRK3	Q8IV63	S82	STVTSPRLSLFSDGDSSESEDTLSSSERSKG	_LSLFSDGDS(ph)S(ph)ESEDTLSSSER_		Bone cancer
26434776	Imatinib-CID1@H929 cells	SILAC	IMAC+pY-1000	LTQ-Orbitrap Elite	VRK3	Q8IV63	S82	STVTSPRLSLFSDGDSSESEDTLSSSERSKG	_LSLFSDGDS(ph)S(ph)ESEDTLSSSER_		Bone cancer
26434776	Imatinib-CID1@H929 cells	SILAC	IMAC+pY-1000	LTQ-Orbitrap Elite	VRK3	Q8IV63	S82	STVTSPRLSLFSDGDSSESEDTLSSSERSKG	_LSLFSDGDS(ph)S(ph)ESEDTLSSSER_		Bone cancer
26434776	Imatinib-HCD1@H929 cells	SILAC	IMAC+pY-1000	LTQ-Orbitrap Elite	VRK3	Q8IV63	S82	STVTSPRLSLFSDGDSSESEDTLSSSERSKG	_LSLFSDGDS(ph)S(ph)ESEDTLSSSER_		Bone cancer
26434776	Imatinib-HCD1@H929 cells	SILAC	IMAC+pY-1000	LTQ-Orbitrap Elite	VRK3	Q8IV63	S82	STVTSPRLSLFSDGDSSESEDTLSSSERSKG	_LSLFSDGDS(ph)S(ph)ESEDTLSSSER_		Bone cancer
26434776	Imatinib-HCDls2@H929 cells	SILAC	IMAC+pY-1000	LTQ-Orbitrap Elite	VRK3	Q8IV63	S82	STVTSPRLSLFSDGDSSESEDTLSSSERSKG	_LSLFSDGDS(ph)S(ph)ESEDTLSSSER_		Bone cancer
26434776	Imatinib-HCDls2@H929 cells	SILAC	IMAC+pY-1000	LTQ-Orbitrap Elite	VRK3	Q8IV63	S82	STVTSPRLSLFSDGDSSESEDTLSSSERSKG	_LSLFSDGDS(ph)S(ph)ESEDTLSSSER_		Bone cancer
26434776	Imatinib@H929 cells	SILAC	IMAC+pY-1000	LTQ-Orbitrap Elite	VRK3	Q8IV63	S82	STVTSPRLSLFSDGDSSESEDTLSSSERSKG	_LSLFSDGDS(ph)S(ph)ESEDTLSSSER_		Bone cancer
26434776	Imatinib@H929 cells	SILAC	IMAC+pY-1000	LTQ-Orbitrap Elite	VRK3	Q8IV63	S82	STVTSPRLSLFSDGDSSESEDTLSSSERSKG	_LSLFSDGDS(ph)S(ph)ESEDTLSSSER_		Bone cancer
26434776	Bortezomib-CID1@H929 cells	SILAC	IMAC+pY-1000	LTQ-Orbitrap Elite	VRK3	Q8IV63	S82	STVTSPRLSLFSDGDSSESEDTLSSSERSKG	_LSLFSDGDS(ph)S(ph)ESEDTLSSSER_		Bone cancer
26434776	Bortezomib-CID1@H929 cells	SILAC	IMAC+pY-1000	LTQ-Orbitrap Elite	VRK3	Q8IV63	S82	STVTSPRLSLFSDGDSSESEDTLSSSERSKG	_LSLFSDGDS(ph)S(ph)ESEDTLSSSER_		Bone cancer
26434776	Bortezomib-HCD1@H929 cells	SILAC	IMAC+pY-1000	LTQ-Orbitrap Elite	VRK3	Q8IV63	S82	STVTSPRLSLFSDGDSSESEDTLSSSERSKG	_LSLFSDGDS(ph)S(ph)ESEDTLSSSER_		Bone cancer
26434776	Bortezomib-HCD1@H929 cells	SILAC	IMAC+pY-1000	LTQ-Orbitrap Elite	VRK3	Q8IV63	S82	STVTSPRLSLFSDGDSSESEDTLSSSERSKG	_LSLFSDGDS(ph)S(ph)ESEDTLSSSER_		Bone cancer
26434776	Bortezomib-HCDls2@H929 cells	SILAC	IMAC+pY-1000	LTQ-Orbitrap Elite	VRK3	Q8IV63	S82	STVTSPRLSLFSDGDSSESEDTLSSSERSKG	_LSLFSDGDS(ph)S(ph)ESEDTLSSSER_		Bone cancer
26434776	Bortezomib-HCDls2@H929 cells	SILAC	IMAC+pY-1000	LTQ-Orbitrap Elite	VRK3	Q8IV63	S82	STVTSPRLSLFSDGDSSESEDTLSSSERSKG	_LSLFSDGDS(ph)S(ph)ESEDTLSSSER_		Bone cancer
26434776	Bortezomib@H929 cells	SILAC	IMAC+pY-1000	LTQ-Orbitrap Elite	VRK3	Q8IV63	S82	STVTSPRLSLFSDGDSSESEDTLSSSERSKG	_LSLFSDGDS(ph)S(ph)ESEDTLSSSER_		Bone cancer
26434776	Bortezomib@H929 cells	SILAC	IMAC+pY-1000	LTQ-Orbitrap Elite	VRK3	Q8IV63	S82	STVTSPRLSLFSDGDSSESEDTLSSSERSKG	_LSLFSDGDS(ph)S(ph)ESEDTLSSSER_		Bone cancer
26434776	DMSO@H929 cells	SILAC	IMAC+pY-1000	LTQ-Orbitrap Elite	VRK3	Q8IV63	S82	STVTSPRLSLFSDGDSSESEDTLSSSERSKG	LSLFSDGDS(ph)S(ph)ESEDTLSSSER		Bone cancer
26434776	DMSO@H929 cells	SILAC	IMAC+pY-1000	LTQ-Orbitrap Elite	VRK3	Q8IV63	S82	STVTSPRLSLFSDGDSSESEDTLSSSERSKG	LSLFSDGDS(ph)S(ph)ESEDTLSSSER		Bone cancer
26471730	PINK1 KO@HEK293 cells	SILAC	TiO2	LTQ-Orbitrap Velos Pro	VRK3	Q8IV63	S83	FSDGDSSESEDTL	LSLFSDGDSS(ph)ESEDTLSSSER		Parkinson's disease (PD)
26471730	PINK1 WT@HEK293 cells	SILAC	TiO2	LTQ-Orbitrap Velos Pro	VRK3	Q8IV63	S83	FSDGDSSESEDTL	LSLFSDGDSS(ph)ESEDTLSSSER		Parkinson's disease (PD)
27067055	IL2@Kit225 T cells	SILAC	TiO2	Q Exactive HF	VRK3	Q8IV63	S59		RGLNSSFETS(ph)PKK		Cytokine stimulation
27067055	IL2@Kit225 T cells	SILAC	TiO2	Q Exactive HF	VRK3	Q8IV63	S83		LSLFSDGDS(ph)S(ph)ESEDTLSSSERSK		Cytokine stimulation
27067055	Untreated@Kit225 T cells	SILAC	TiO2	Q Exactive HF	VRK3	Q8IV63	S59		RGLNSSFETS(ph)PKK		Cytokine stimulation
27067055	Untreated@Kit225 T cells	SILAC	TiO2	Q Exactive HF	VRK3	Q8IV63	S83		LSLFSDGDS(ph)S(ph)ESEDTLSSSERSK		Cytokine stimulation
27135362	Metformin@MCF7 cells	Label free	TiO2	Q Exactive	VRK3	Q8IV63	S59	SFQGSKRGLNSSFETSPKKVKWSSTVTSPRL			Breast Cancer
27135362	Untreated@MCF7 cells	Label free	TiO2	Q Exactive	VRK3	Q8IV63	S59	SFQGSKRGLNSSFETSPKKVKWSSTVTSPRL			Breast Cancer
27642862	Sequential enrichment(4G10/SB)S1A2-S1	Label-free	Src-superbinder or sequencial enrichment	LTQ-Orbitrap Velos	VRK3	Q8IV63	Y181	WKLKSFQTRDNQGILYEAAPTSTLTCDSGPQ	DNQGILY(ph)EAAPTSTLTCDSGPQK		Enrichment-study
27642862	Sequential enrichment(4G10/SB)S1S2-S1	Label-free	Src-superbinder or sequencial enrichment	LTQ-Orbitrap Velos	VRK3	Q8IV63	Y181	WKLKSFQTRDNQGILYEAAPTSTLTCDSGPQ	DNQGILY(ph)EAAPTSTLTCDSGPQK		Enrichment-study
27690223	WT HIV@CEM-T4 T cells	TMT	TiO2	Orbitrap Fusion	VRK3	Q8IV63	S59	GLNSSFETSPK			Infection
27690223	HIV delta_Vif@CEM-T4 T cells	TMT	TiO2	Orbitrap Fusion	VRK3	Q8IV63	S59	GLNSSFETSPK			Infection
27690223	Mock infected@CEM-T4 T cells	TMT	TiO2	Orbitrap Fusion	VRK3	Q8IV63	S59	GLNSSFETSPK			Infection
28209619	Lapatinib@BT-474 cell Parental	dimethyl labeling	IMAC	Q Exactive	VRK3	Q8IV63	S136	GSPQKTSCSPQKTRQSPQTLKRSRVTTSLEA	_TRQS(ph)PQTLK_		Breast cancer
28209619	Lapatinib@BT-474 cell Parental	dimethyl labeling	IMAC	Q Exactive	VRK3	Q8IV63	S59	SFQGSKRGLNSSFETSPKKVKWSSTVTSPRL	_GLNSSFETS(ph)PK_		Breast cancer
28209619	Lapatinib@BT-474 cell Resistant	dimethyl labeling	IMAC	Q Exactive	VRK3	Q8IV63	S136	GSPQKTSCSPQKTRQSPQTLKRSRVTTSLEA	_TRQS(ph)PQTLK_		Breast cancer
28209619	Lapatinib@BT-474 cell Resistant	dimethyl labeling	IMAC	Q Exactive	VRK3	Q8IV63	S59	SFQGSKRGLNSSFETSPKKVKWSSTVTSPRL	_GLNSSFETS(ph)PK_		Breast cancer
28209619	Untreated@BT-474 cells Parental	dimethyl labeling	IMAC	Q Exactive	VRK3	Q8IV63	S136	GSPQKTSCSPQKTRQSPQTLKRSRVTTSLEA	_TRQS(ph)PQTLK_		Breast cancer
28209619	Untreated@BT-474 cells Parental	dimethyl labeling	IMAC	Q Exactive	VRK3	Q8IV63	S59	SFQGSKRGLNSSFETSPKKVKWSSTVTSPRL	_GLNSSFETS(ph)PK_		Breast cancer
29083192	Unfractionated HeLa cell lysate digest(3mg)	TMT	TiO2	LTQ Orbitrap Velos	VRK3	Q8IV63	S59	SFQGSKRGLNSSFETSPKKVKWSSTVTSPRL	GLNSSFETS(ph)PK		Fractionation-study
29083192	CSCX@HeLa cell line R1	TMT	TiO2	LTQ Orbitrap Velos	VRK3	Q8IV63	S59	SFQGSKRGLNSSFETSPKKVKWSSTVTSPRL	GLNSSFETS(ph)PK		Fractionation-study
29083192	CSCX@HeLa cell line R2	TMT	TiO2	LTQ Orbitrap Velos	VRK3	Q8IV63	S59	SFQGSKRGLNSSFETSPKKVKWSSTVTSPRL	GLNSSFETS(ph)PK		Fractionation-study
29083192	SCX@HeLa cell line R1	TMT	TiO2	LTQ Orbitrap Velos	VRK3	Q8IV63	S59	SFQGSKRGLNSSFETSPKKVKWSSTVTSPRL	GLNSSFETS(ph)PK		Fractionation-study
29083192	SCX@HeLa cell line R3	TMT	TiO2	LTQ Orbitrap Velos	VRK3	Q8IV63	S55	PHVSSFQGSKRGLNSSFETSPKKVKWSSTVT	GLNS(ph)S(ph)FETSPKK		Fractionation-study
29136377	Trypsin digestion@A431 cell pellet	iTRAQ	TiO2	Orbitrap fusion Lumos and Q Exactive HF	VRK3	Q8IV63	S59		GLNSSFETS(ph)PK		protease subtilisin Study
29255136	DMSO@WM239A Cell line	SILAC	TiO2	Orbitrap Fusion	VRK3	Q8IV63	S59	SFQGSKRGLNSSFETSPKKVKWSSTVTSPRL	-		Metastatic Melanoma
29255136	GDC0994@WM239A Cell line	SILAC	TiO2	Orbitrap Fusion	VRK3	Q8IV63	S59	SFQGSKRGLNSSFETSPKKVKWSSTVTSPRL	-		Metastatic Melanoma
29255136	SCH772984@WM239A Cell line	SILAC	TiO2	Orbitrap Fusion	VRK3	Q8IV63	S59	SFQGSKRGLNSSFETSPKKVKWSSTVTSPRL	-		Metastatic Melanoma
29255136	Trametinib@WM239A Cell line	SILAC	TiO2	Orbitrap Fusion	VRK3	Q8IV63	S59	SFQGSKRGLNSSFETSPKKVKWSSTVTSPRL	-		Metastatic Melanoma
29523821	SB203580+IR-UV@U2OS cells	SILAC	TiO2	Q Exactive or Q Exactive Plus	VRK3	Q8IV63	S59	SFQGSKRGLNSSFETSPKKVKWSSTVTSPRL	GLNSSFETS(ph)PK		Stimuli
29523821	DMSO@U2OS cells_29523821	SILAC	TiO2	Q Exactive or Q Exactive Plus	VRK3	Q8IV63	S59	SFQGSKRGLNSSFETSPKKVKWSSTVTSPRL	GLNSSFETS(ph)PK		Stimuli
29622655	DMSOcoculture@MM.1S cells	not mentioned	IMAC	Q-Exactive Plus	VRK3	Q8IV63	S83	TVTSPRLSLFSDGDSSESEDTLSSSERSKGS	LSLFSDGDS(ph)S(ph)ESEDTLSSSER		Multiple myeloma
29622655	Tofactinib (24h)@MM.1S cells	not mentioned	IMAC	Q-Exactive Plus	VRK3	Q8IV63	S83	TVTSPRLSLFSDGDSSESEDTLSSSERSKGS	LSLFSDGDS(ph)S(ph)ESEDTLSSSER		Multiple myeloma
29622655	Monoculture@MM.1S cells	not mentioned	IMAC	Q-Exactive Plus	VRK3	Q8IV63	S83	TVTSPRLSLFSDGDSSESEDTLSSSERSKGS	LSLFSDGDS(ph)S(ph)ESEDTLSSSER		Multiple myeloma
29967110	DMSO@PC9 cell line	Label free	Fe3+-IMAC	Orbitrap Q-Exactive HF	VRK3	Q8IV63	S136	GSPQKTSCSPQKTRQSPQTLKRSRVTTSLEA			Lung Cancer
29967110	Afatinib (30min)@PC9 cell line	Label free	Fe3+-IMAC	Orbitrap Q-Exactive HF	VRK3	Q8IV63	S136	GSPQKTSCSPQKTRQSPQTLKRSRVTTSLEA			Lung Cancer
29967110	Afatinib (2d)@PC9 cell line	Label free	Fe3+-IMAC	Orbitrap Q-Exactive HF	VRK3	Q8IV63	S136	GSPQKTSCSPQKTRQSPQTLKRSRVTTSLEA			Lung Cancer
29967110	Afatinib (5d)@PC9 cell line	Label free	Fe3+-IMAC	Orbitrap Q-Exactive HF	VRK3	Q8IV63	S136	GSPQKTSCSPQKTRQSPQTLKRSRVTTSLEA			Lung Cancer
30177828	Mock(24h)@SK-N-BE2 cells	Label free	EasyPhos	LTQ-Orbitrap XL + Orbitrap Q Exactive HF	VRK3	Q8IV63	S59	SFQGSKRGLNSSFETSPKKVKWSSTVTSPRL	GLNSSFETS(ph)PKK		Infection
30177828	Mock(48h)@SK-N-BE2 cells	Label free	EasyPhos	LTQ-Orbitrap XL + Orbitrap Q Exactive HF	VRK3	Q8IV63	S59	SFQGSKRGLNSSFETSPKKVKWSSTVTSPRL	GLNSSFETS(ph)PKK		Infection
30177828	Mock(72h)@SK-N-BE2 cells	Label free	EasyPhos	LTQ-Orbitrap XL + Orbitrap Q Exactive HF	VRK3	Q8IV63	S59	SFQGSKRGLNSSFETSPKKVKWSSTVTSPRL	GLNSSFETS(ph)PKK		Infection
30177828	ZIKV(24h)@SK-N-BE2 cells	Label free	EasyPhos	LTQ-Orbitrap XL + Orbitrap Q Exactive HF	VRK3	Q8IV63	S59	SFQGSKRGLNSSFETSPKKVKWSSTVTSPRL	GLNSSFETS(ph)PKK		Infection
30177828	ZIKV(48h)@SK-N-BE2 cells	Label free	EasyPhos	LTQ-Orbitrap XL + Orbitrap Q Exactive HF	VRK3	Q8IV63	S59	SFQGSKRGLNSSFETSPKKVKWSSTVTSPRL	GLNSSFETS(ph)PKK		Infection
30177828	ZIKV(72h)@SK-N-BE2 cells	Label free	EasyPhos	LTQ-Orbitrap XL + Orbitrap Q Exactive HF	VRK3	Q8IV63	S59	SFQGSKRGLNSSFETSPKKVKWSSTVTSPRL	GLNSSFETS(ph)PKK		Infection
30622161	Untreated control(1min)@spermatozoa(Insoluble)	TMT 6plex	TiO2	Q Exactive HF	VRK3	Q8IV63	S54		RGLNS(ph)SFETSPK		Downstream of Kappa Opioid Receptor
30622161	Untreated control(1min)@spermatozoa(Soluble)	TMT 6plex	TiO2	Q Exactive HF	VRK3	Q8IV63	S54		RGLNS(ph)SFETSPK		Downstream of Kappa Opioid Receptor
30622161	Untreated control(60min)@spermatozoa(Insoluble)	TMT 6plex	TiO2	Q Exactive HF	VRK3	Q8IV63	S54		RGLNS(ph)SFETSPK		Downstream of Kappa Opioid Receptor
30622161	Untreated control(60min)@spermatozoa(Soluble)	TMT 6plex	TiO2	Q Exactive HF	VRK3	Q8IV63	S54		RGLNS(ph)SFETSPK		Downstream of Kappa Opioid Receptor
30622161	U50488H(1min)@spermatozoa(Insoluble)	TMT 6plex	TiO2	Q Exactive HF	VRK3	Q8IV63	S54		RGLNS(ph)SFETSPK		Downstream of Kappa Opioid Receptor
30622161	U50488H(60min)@spermatozoa(Insoluble)	TMT 6plex	TiO2	Q Exactive HF	VRK3	Q8IV63	S54		RGLNS(ph)SFETSPK		Downstream of Kappa Opioid Receptor
30622161	U50488H(1min)@spermatozoa(Soluble)	TMT 6plex	TiO2	Q Exactive HF	VRK3	Q8IV63	S54		RGLNS(ph)SFETSPK		Downstream of Kappa Opioid Receptor
30622161	U50488H(60min)@spermatozoa(Soluble)	TMT 6plex	TiO2	Q Exactive HF	VRK3	Q8IV63	S54		RGLNS(ph)SFETSPK		Downstream of Kappa Opioid Receptor
30843680	Untreated@Human islet cells	TMT	IMAC-Fe3+	Orbitrap fusion lumos tribrid	VRK3	Q8IV63	T104	LSSSERSKGSGSRPPTPKSSPQKTRKSPQVT			breast cancer
30843680	With boosting channel@AML cells	TMT	IMAC-Fe3+	Orbitrap fusion lumos tribrid	VRK3	Q8IV63	S122	SSPQKTRKSPQVTRGSPQKTSCSPQKTRQSP			breast cancer
30843680	Without boosting channel@AML cells	TMT	IMAC-Fe3+	Orbitrap fusion lumos tribrid	VRK3	Q8IV63	S129	KSPQVTRGSPQKTSCSPQKTRQSPQTLKRSR;PRQPGAMGVDSRTSCSPQKAQEANKARPSAW			breast cancer
30843680	Cytokine(IL-1beta,IFN-gama)@Human islet cells	TMT	IMAC-Fe3+	Orbitrap fusion lumos tribrid	VRK3	Q8IV63	T104	LSSSERSKGSGSRPPTPKSSPQKTRKSPQVT			breast cancer
30843680	Cytokine(IL-1beta,IFN-gama)@Human islet cells	TMT	IMAC-Fe3+	Orbitrap fusion lumos tribrid	VRK3	Q8IV63	T104	LSSSERSKGSGSRPPTPKSSPQKTRKSPQVT			breast cancer
32314919	HU+SCH 900776 CF1@HEK293A cell	SILAC	TiO2	Orbitrap Elite MS	VRK3	Q8IV63	S59	SFQGSKRGLNSSFETSPKKVKWSSTVTSPRL	GLNSSFETS(ph)PK		Inhibitors of checkpoint kinase 1 (CHK1)
32314919	HU+SCH 900776 CF1@HEK293A cell	SILAC	TiO2	Orbitrap Elite MS	VRK3	Q8IV63	S82	STVTSPRLSLFSDGDSSESEDTLSSSERSKG	LSLFSDGDS(ph)SESEDTLSSSER		Inhibitors of checkpoint kinase 1 (CHK1)
32314919	HU+SCH 900776 CF1@HEK293A cell	SILAC	TiO2	Orbitrap Elite MS	VRK3	Q8IV63	S83	TVTSPRLSLFSDGDSSESEDTLSSSERSKGS	LSLFSDGDSS(ph)ESEDTLSSSER		Inhibitors of checkpoint kinase 1 (CHK1)
32314919	HU CF1@HEK293A cell	SILAC	TiO2	Orbitrap Elite MS	VRK3	Q8IV63	S82	STVTSPRLSLFSDGDSSESEDTLSSSERSKG	LSLFSDGDS(ph)SESEDTLSSSER		Inhibitors of checkpoint kinase 1 (CHK1)
32314919	HU CF1@HEK293A cell	SILAC	TiO2	Orbitrap Elite MS	VRK3	Q8IV63	S83	TVTSPRLSLFSDGDSSESEDTLSSSERSKGS	LSLFSDGDSS(ph)ESEDTLSSSER		Inhibitors of checkpoint kinase 1 (CHK1)
32314919	HU CF1@HEK293A cell	SILAC	TiO2	Orbitrap Elite MS	VRK3	Q8IV63	S59	SFQGSKRGLNSSFETSPKKVKWSSTVTSPRL	GLNSSFETS(ph)PK		Inhibitors of checkpoint kinase 1 (CHK1)
32755597	AXL-RNAi@HCC	Labelling Not mention	IMAC	Orbitrap Elite or Orbitrap Fusion Lumos Tribrid	VRK3	Q8IV63	S59	SFQGSKRGLNSSFETSPKKVKWSSTVTSPRL	GLNSSFETS(ph)PK		Liver Cancer
32755597	WT-AXL-RNAi@HCC	Labelling Not mention	IMAC	Orbitrap Elite or Orbitrap Fusion Lumos Tribrid	VRK3	Q8IV63	S59	SFQGSKRGLNSSFETSPKKVKWSSTVTSPRL	GLNSSFETS(ph)PK		Liver Cancer
32859902	CVB3 infection(10h)@HeLa R19 cells	Label free	IMAC	Orbitrap Fusion or Q Exactive Plus	VRK3	Q8IV63	S82	STVTSPRLSLFSDGDSSESEDTLSSSERSKG			Infection
32859902	CVB3 infection(2h)@HeLa R19 cells	Label free	IMAC	Orbitrap Fusion or Q Exactive Plus	VRK3	Q8IV63	S82	STVTSPRLSLFSDGDSSESEDTLSSSERSKG			Infection
32859902	CVB3 infection(4h)@HeLa R19 cells	Label free	IMAC	Orbitrap Fusion or Q Exactive Plus	VRK3	Q8IV63	S82	STVTSPRLSLFSDGDSSESEDTLSSSERSKG			Infection
32859902	CVB3 infection(6h)@HeLa R19 cells	Label free	IMAC	Orbitrap Fusion or Q Exactive Plus	VRK3	Q8IV63	S82	STVTSPRLSLFSDGDSSESEDTLSSSERSKG			Infection
32859902	CVB3 infection(8h)@HeLa R19 cells	Label free	IMAC	Orbitrap Fusion or Q Exactive Plus	VRK3	Q8IV63	S82	STVTSPRLSLFSDGDSSESEDTLSSSERSKG			Infection
32859902	Mock infected(0h)@HeLa R19 cells	Label free	IMAC	Orbitrap Fusion or Q Exactive Plus	VRK3	Q8IV63	S82	STVTSPRLSLFSDGDSSESEDTLSSSERSKG			Infection
32859902	Mock infected(10h)@HeLa R19 cells	Label free	IMAC	Orbitrap Fusion or Q Exactive Plus	VRK3	Q8IV63	S82	STVTSPRLSLFSDGDSSESEDTLSSSERSKG			Infection
32859902	Mock infected(10h)@HeLa R19 cells	Label free	IMAC	Orbitrap Fusion or Q Exactive Plus	VRK3	Q8IV63	S82	STVTSPRLSLFSDGDSSESEDTLSSSERSKG			Infection
32877642	SARS-CoV-2@Caco-2 cell line	TMT	Fe-NTA	Orbitrap Fusion Lumos	VRK3	Q8IV63	S122	SPQVTRGSPQK			Infection
32877642	SARS-CoV-2@Caco-2 cell line	TMT	Fe-NTA	Orbitrap Fusion Lumos	VRK3	Q8IV63	T104	GSGSRPPTPK			Infection
32877642	SARS-CoV-2@Caco-2 cell line	TMT	Fe-NTA	Orbitrap Fusion Lumos	VRK3	Q8IV63	S59	GLNSSFETSPK			Infection
32877642	SARS-CoV-2@Caco-2 cell line	TMT	Fe-NTA	Orbitrap Fusion Lumos	VRK3	Q8IV63	S136	TRQSPQTLK			Infection
32877642	Mock@Caco-2 cell line	TMT	Fe-NTA	Orbitrap Fusion Lumos	VRK3	Q8IV63	S122	SPQVTRGSPQK			Infection
32877642	Mock@Caco-2 cell line	TMT	Fe-NTA	Orbitrap Fusion Lumos	VRK3	Q8IV63	S136	TRQSPQTLK			Infection
32877642	Mock@Caco-2 cell line	TMT	Fe-NTA	Orbitrap Fusion Lumos	VRK3	Q8IV63	S59	GLNSSFETSPK			Infection
32877642	Mock@Caco-2 cell line	TMT	Fe-NTA	Orbitrap Fusion Lumos	VRK3	Q8IV63	T104	GSGSRPPTPK			Infection
33259812	Mock infection(24h)@iPSC cell line	TMT	Q-Exactive HF-X	Fe-NTA	VRK3	Q8IV63	S83	TVTSPRLSLFSDGDSSESEDTLSSSERSKGS			Pluripotent stem
33259812	Mock infection(24h)@iPSC cell line	TMT	Q-Exactive HF-X	Fe-NTA	VRK3	Q8IV63	S122	SSPQKTRKSPQVTRGSPQKTSCSPQKTRQSP			Pluripotent stem
33259812	SARS-CoV-2(24h)@iPSC cell line	TMT	Q-Exactive HF-X	Fe-NTA	VRK3	Q8IV63	S83	TVTSPRLSLFSDGDSSESEDTLSSSERSKGS			Pluripotent stem
33259812	SARS-CoV-2(24h)@iPSC cell line	TMT	Q-Exactive HF-X	Fe-NTA	VRK3	Q8IV63	S122	SSPQKTRKSPQVTRGSPQKTSCSPQKTRQSP			Pluripotent stem
33357429	Unstimulated@Th-1 cells	SILAC	Ti-IMAC	Q Exactive Plus	VRK3	Q8IV63	S83	TVTSPRLSLFSDGDSSESEDTLSSSERSKGS	LSLFSDGDSS(ph)ESEDTLSSSER		Cytokine stimulation
33357429	HyIL6@Th-1 cells	SILAC	Ti-IMAC	Q Exactive Plus	VRK3	Q8IV63	S83	TVTSPRLSLFSDGDSSESEDTLSSSERSKGS	LSLFSDGDSS(ph)ESEDTLSSSER		Cytokine stimulation
33357429	HyIL6+MSC@Th-1 cells	SILAC	Ti-IMAC	Q Exactive Plus	VRK3	Q8IV63	S83	TVTSPRLSLFSDGDSSESEDTLSSSERSKGS	LSLFSDGDSS(ph)ESEDTLSSSER		Cytokine stimulation
33562780	CX-4945@OCI-AML3 cell line	Label free	TiO2	QExactive HF	VRK3	Q8IV63	S136	PQKTRQSPQTLKR			Acute myeloid leukemia
33562780	CX-4945@OCI-AML3 cell line	Label free	TiO2	QExactive HF	VRK3	Q8IV63	S136	PQKTRQSPQTLKR			Acute myeloid leukemia
33619172	ARS1620(24h)@H358 cell line IMAC	TMT	IMAC	Q Exactive HF-X	VRK3	Q8IV63	T58	SSFQGSKRGLNSSFETSPKKVKWSSTVTSPR	GLNSSFET(ph)SPK		Signalling-study
33619172	ARS1620(6h)@H358 cell line IMAC	TMT	IMAC	Q Exactive HF-X	VRK3	Q8IV63	T58	SSFQGSKRGLNSSFETSPKKVKWSSTVTSPR	GLNSSFET(ph)SPK		Signalling-study
33797919	Untreated control@HeLa cell line R1	SILAC	TiO2	Q Exactive	VRK3	Q8IV63	S136	TRQSPQTLK			Cervical cancer
33797919	Rapamycin@HeLa cell line R1	SILAC	TiO2	Q Exactive	VRK3	Q8IV63	S136	TRQSPQTLK			Cervical cancer
33889818	Untreated@SH-SY5Y cell line	TMT	Ti02	QExactive HF	VRK3	Q8IV63	S136	GSPQKTSCSPQKTRQSPQTLKRSRVTTSLEA			Neuroblastoma cancer
33889818	Untreated@SH-SY5Y cell line	TMT	Ti02	QExactive HF	VRK3	Q8IV63	S136	GSPQKTSCSPQKTRQSPQTLKRSRVTTSLEA			Neuroblastoma cancer
33889818	CBLsKD@SH-SY5Y cell line	TMT	Ti02	QExactive HF	VRK3	Q8IV63	S136	GSPQKTSCSPQKTRQSPQTLKRSRVTTSLEA			Neuroblastoma cancer
33889818	CBLsKD@SH-SY5Y cell line	TMT	Ti02	QExactive HF	VRK3	Q8IV63	S136	GSPQKTSCSPQKTRQSPQTLKRSRVTTSLEA			Neuroblastoma cancer
33889818	Retinoic acid@SH-SY5Y cell line	TMT	Ti02	QExactive HF	VRK3	Q8IV63	S136	GSPQKTSCSPQKTRQSPQTLKRSRVTTSLEA			Neuroblastoma cancer
33889818	Retinoic acid@SH-SY5Y cell line	TMT	Ti02	QExactive HF	VRK3	Q8IV63	S136	GSPQKTSCSPQKTRQSPQTLKRSRVTTSLEA			Neuroblastoma cancer
33946525	Hypoxia(0h)@SK-Mel-28 cell line	TMT	TiO2	Orbitrap Fusion Tribrid	VRK3	Q8IV63	S83		LSLFSDGDSSESEDTLSSSER		Skin cancer
33946525	Hypoxia(12h)@A2058 cell line	TMT	TiO2	Orbitrap Fusion Tribrid	VRK3	Q8IV63	S83		LSLFSDGDSSESEDTLSSSER		Skin cancer
33946525	Hypoxia(12h)@SK-Mel-28 cell line	TMT	TiO2	Orbitrap Fusion Tribrid	VRK3	Q8IV63	S83		LSLFSDGDSSESEDTLSSSER		Skin cancer
33946525	Hypoxia(12h)@SK-Mel-5 cell line	TMT	TiO2	Orbitrap Fusion Tribrid	VRK3	Q8IV63	S59		GLNSSFETSP		Skin cancer
33946525	Hypoxia(15h)@A2058 cell line	TMT	TiO2	Orbitrap Fusion Tribrid	VRK3	Q8IV63	S83		LSLFSDGDSSESEDTLSSSER		Skin cancer
33946525	Hypoxia(15h)@SK-Mel-28 cell line	TMT	TiO2	Orbitrap Fusion Tribrid	VRK3	Q8IV63	S83		LSLFSDGDSSESEDTLSSSER		Skin cancer
33946525	Hypoxia(15h)@SK-Mel-5 cell line	TMT	TiO2	Orbitrap Fusion Tribrid	VRK3	Q8IV63	S59		GLNSSFETSP		Skin cancer
33946525	Hypoxia(18h)@A2058 cell line	TMT	TiO2	Orbitrap Fusion Tribrid	VRK3	Q8IV63	S83		LSLFSDGDSSESEDTLSSSER		Skin cancer
33946525	Hypoxia(18h)@SK-Mel-28 cell line	TMT	TiO2	Orbitrap Fusion Tribrid	VRK3	Q8IV63	S83		LSLFSDGDSSESEDTLSSSER		Skin cancer
33946525	Hypoxia(18h)@SK-Mel-5 cell line	TMT	TiO2	Orbitrap Fusion Tribrid	VRK3	Q8IV63	S59		GLNSSFETSP		Skin cancer
33946525	Hypoxia(21h)@A2058 cell line	TMT	TiO2	Orbitrap Fusion Tribrid	VRK3	Q8IV63	S83		LSLFSDGDSSESEDTLSSSER		Skin cancer
33946525	Hypoxia(21h)@SK-Mel-28 cell line	TMT	TiO2	Orbitrap Fusion Tribrid	VRK3	Q8IV63	S83		LSLFSDGDSSESEDTLSSSER		Skin cancer
33946525	Hypoxia(21h)@SK-Mel-5 cell line	TMT	TiO2	Orbitrap Fusion Tribrid	VRK3	Q8IV63	S59		GLNSSFETSP		Skin cancer
33946525	Hypoxia(24h)@A2058 cell line	TMT	TiO2	Orbitrap Fusion Tribrid	VRK3	Q8IV63	S83		LSLFSDGDSSESEDTLSSSER		Skin cancer
33946525	Hypoxia(24h)@SK-Mel-28 cell line	TMT	TiO2	Orbitrap Fusion Tribrid	VRK3	Q8IV63	S83		LSLFSDGDSSESEDTLSSSER		Skin cancer
33946525	Hypoxia(24h)@SK-Mel-5 cell line	TMT	TiO2	Orbitrap Fusion Tribrid	VRK3	Q8IV63	S59		GLNSSFETSP		Skin cancer
33946525	Hypoxia(3h)@A2058 cell line	TMT	TiO2	Orbitrap Fusion Tribrid	VRK3	Q8IV63	S83		LSLFSDGDSSESEDTLSSSER		Skin cancer
33946525	Hypoxia(3h)@SK-Mel-28 cell line	TMT	TiO2	Orbitrap Fusion Tribrid	VRK3	Q8IV63	S83		LSLFSDGDSSESEDTLSSSER		Skin cancer
33946525	Hypoxia(3h)@SK-Mel-5 cell line	TMT	TiO2	Orbitrap Fusion Tribrid	VRK3	Q8IV63	S59		GLNSSFETSP		Skin cancer
33946525	Hypoxia(6h)@A2058 cell line	TMT	TiO2	Orbitrap Fusion Tribrid	VRK3	Q8IV63	S83		LSLFSDGDSSESEDTLSSSER		Skin cancer
33946525	Hypoxia(6h)@SK-Mel-28 cell line	TMT	TiO2	Orbitrap Fusion Tribrid	VRK3	Q8IV63	S83		LSLFSDGDSSESEDTLSSSER		Skin cancer
33946525	Hypoxia(6h)@SK-Mel-5 cell line	TMT	TiO2	Orbitrap Fusion Tribrid	VRK3	Q8IV63	S59		GLNSSFETSP		Skin cancer
33946525	Hypoxia(9h)@A2058 cell line	TMT	TiO2	Orbitrap Fusion Tribrid	VRK3	Q8IV63	S83		LSLFSDGDSSESEDTLSSSER		Skin cancer
33946525	Hypoxia(9h)@SK-Mel-28 cell line	TMT	TiO2	Orbitrap Fusion Tribrid	VRK3	Q8IV63	S83		LSLFSDGDSSESEDTLSSSER		Skin cancer
33946525	Hypoxia(9h)@SK-Mel-5 cell line	TMT	TiO2	Orbitrap Fusion Tribrid	VRK3	Q8IV63	S59		GLNSSFETSP		Skin cancer
33946525	Hypoxia(0h)@A2058 cell line	TMT	TiO2	Orbitrap Fusion Tribrid	VRK3	Q8IV63	S83		LSLFSDGDSSESEDTLSSSER		Skin cancer
33946525	Hypoxia(0h)@SK-Mel-5 cell line	TMT	TiO2	Orbitrap Fusion Tribrid	VRK3	Q8IV63	S59		GLNSSFETSP		Skin cancer
33947818	Salmonella(2h)@HCT116 cells	SILAC	TiO2	Q-Exactive HF	VRK3	Q8IV63	S122				Salmonella infection
33947818	Salmonella(30min)@HCT116 cells	SILAC	TiO2	Q-Exactive HF	VRK3	Q8IV63	S122				Salmonella infection
33947818	Uninfected@HCT116 cells	SILAC	TiO2	Q-Exactive HF	VRK3	Q8IV63	S122				Salmonella infection
33953186	Pervanadate@PC9 cell line DDA	TMT	IMAC	LTQ Orbitrap Fusion Lumos Tribrid	VRK3	Q8IV63	S83				Lung cancer
33953186	Pervanadate@PC9 cell line DDA	TMT	IMAC	LTQ Orbitrap Fusion Lumos Tribrid	VRK3	Q8IV63	S59				Lung cancer
33953186	Pervanadate@PC9 cell line DDA	TMT	IMAC	LTQ Orbitrap Fusion Lumos Tribrid	VRK3	Q8IV63	S82				Lung cancer
34292731	Selumetinib@Hela cells	TMT	TiO2	LTQ	VRK3	Q8IV63	S83	LSLFSDGDSSESEDTLSSSER			workflow
34292731	Untreated@Hela cells_34292731	TMT	TiO2	LTQ	VRK3	Q8IV63	S83	LSLFSDGDSSESEDTLSSSER			workflow
34343000	ERK1 KO(0d)@BRAFMUT 451Lu cells	Label free	IMAC(Fe(III)-NTA)	Orbitrap Q Exactive HF	VRK3	Q8IV63	S82	STVTSPRLSLFSDGDSSESEDTLSSSERSKG			Melanoma
34343000	ERK1 KO(1d)@BRAFMUT 451Lu cells	Label free	IMAC(Fe(III)-NTA)	Orbitrap Q Exactive HF	VRK3	Q8IV63	S82	STVTSPRLSLFSDGDSSESEDTLSSSERSKG			Melanoma
34343000	ERK1 KO(3d)@BRAFMUT 451Lu cells	Label free	IMAC(Fe(III)-NTA)	Orbitrap Q Exactive HF	VRK3	Q8IV63	S82	STVTSPRLSLFSDGDSSESEDTLSSSERSKG			Melanoma
34343000	ERK2 KO(0d)@BRAFMUT 451Lu cells	Label free	IMAC(Fe(III)-NTA)	Orbitrap Q Exactive HF	VRK3	Q8IV63	S82	STVTSPRLSLFSDGDSSESEDTLSSSERSKG			Melanoma
34343000	ERK2 KO(1d)@BRAFMUT 451Lu cells	Label free	IMAC(Fe(III)-NTA)	Orbitrap Q Exactive HF	VRK3	Q8IV63	S82	STVTSPRLSLFSDGDSSESEDTLSSSERSKG			Melanoma
34343000	ERK2 KO(3d)@BRAFMUT 451Lu cells	Label free	IMAC(Fe(III)-NTA)	Orbitrap Q Exactive HF	VRK3	Q8IV63	S82	STVTSPRLSLFSDGDSSESEDTLSSSERSKG			Melanoma
34343000	JUNB KO(0d)@BRAFMUT 451Lu cells	Label free	IMAC(Fe(III)-NTA)	Orbitrap Q Exactive HF	VRK3	Q8IV63	S82	STVTSPRLSLFSDGDSSESEDTLSSSERSKG			Melanoma
34343000	JUNB KO(1d)@BRAFMUT 451Lu cells	Label free	IMAC(Fe(III)-NTA)	Orbitrap Q Exactive HF	VRK3	Q8IV63	S82	STVTSPRLSLFSDGDSSESEDTLSSSERSKG			Melanoma
34343000	JUNB KO(3d)@BRAFMUT 451Lu cells	Label free	IMAC(Fe(III)-NTA)	Orbitrap Q Exactive HF	VRK3	Q8IV63	S82	STVTSPRLSLFSDGDSSESEDTLSSSERSKG			Melanoma
34343000	WT(0d)@BRAFMUT 451Lu cells	Label free	IMAC(Fe(III)-NTA)	Orbitrap Q Exactive HF	VRK3	Q8IV63	S82	STVTSPRLSLFSDGDSSESEDTLSSSERSKG			Melanoma
34343000	WT(1d)@BRAFMUT 451Lu cells	Label free	IMAC(Fe(III)-NTA)	Orbitrap Q Exactive HF	VRK3	Q8IV63	S82	STVTSPRLSLFSDGDSSESEDTLSSSERSKG			Melanoma
34343000	WT(3d)@BRAFMUT 451Lu cells	Label free	IMAC(Fe(III)-NTA)	Orbitrap Q Exactive HF	VRK3	Q8IV63	S82	STVTSPRLSLFSDGDSSESEDTLSSSERSKG			Melanoma
34689152	DMSO(15min)@HEK293T cell line	SILAC	Orbitrap Fusion and Q Exactive HF-X Hybrid Quadrupole-Orbitrap Mass Spectrometer	TiO2	VRK3	Q8IV63	S55	PHVSSFQGSKRGLNSSFETSPKKVKWSSTVT	SKRGLNSS(ph)FETSPKK		Embryonic-Kidney
34689152	DMSO(15min)@HEK293T cell line	SILAC	Orbitrap Fusion and Q Exactive HF-X Hybrid Quadrupole-Orbitrap Mass Spectrometer	TiO2	VRK3	Q8IV63	S122	SSPQKTRKSPQVTRGSPQKTSCSPQKTRQSP	SPQVTRGS(ph)PQKTSCS		Embryonic-Kidney
34689152	DMSO(2h)@HEK293T cell line	SILAC	Orbitrap Fusion and Q Exactive HF-X Hybrid Quadrupole-Orbitrap Mass Spectrometer	TiO2	VRK3	Q8IV63	S55	PHVSSFQGSKRGLNSSFETSPKKVKWSSTVT	SKRGLNSS(ph)FETSPKK		Embryonic-Kidney
34689152	DMSO(30min)@HEK293T cell line	SILAC	Orbitrap Fusion and Q Exactive HF-X Hybrid Quadrupole-Orbitrap Mass Spectrometer	TiO2	VRK3	Q8IV63	S55	PHVSSFQGSKRGLNSSFETSPKKVKWSSTVT	SKRGLNSS(ph)FETSPKK		Embryonic-Kidney
34689152	DMSO(30min)@HEK293T cell line	SILAC	Orbitrap Fusion and Q Exactive HF-X Hybrid Quadrupole-Orbitrap Mass Spectrometer	TiO2	VRK3	Q8IV63	S122	SSPQKTRKSPQVTRGSPQKTSCSPQKTRQSP	SPQVTRGS(ph)PQKTSCS		Embryonic-Kidney
34689152	DMSO(4h)@HEK293T cell line	SILAC	Orbitrap Fusion and Q Exactive HF-X Hybrid Quadrupole-Orbitrap Mass Spectrometer	TiO2	VRK3	Q8IV63	S55	PHVSSFQGSKRGLNSSFETSPKKVKWSSTVT	SKRGLNSS(ph)FETSPKK		Embryonic-Kidney
34689152	TNF+Nec1s(15min)@HEK293T cell line	SILAC	Orbitrap Fusion and Q Exactive HF-X Hybrid Quadrupole-Orbitrap Mass Spectrometer	TiO2	VRK3	Q8IV63	S55	PHVSSFQGSKRGLNSSFETSPKKVKWSSTVT	SKRGLNSS(ph)FETSPKK		Embryonic-Kidney
34689152	TNF+Nec1s(15min)@HEK293T cell line	SILAC	Orbitrap Fusion and Q Exactive HF-X Hybrid Quadrupole-Orbitrap Mass Spectrometer	TiO2	VRK3	Q8IV63	S122	SSPQKTRKSPQVTRGSPQKTSCSPQKTRQSP	SPQVTRGS(ph)PQKTSCS		Embryonic-Kidney
34689152	TNF(15min)@HEK293T cell line	SILAC	Orbitrap Fusion and Q Exactive HF-X Hybrid Quadrupole-Orbitrap Mass Spectrometer	TiO2	VRK3	Q8IV63	S55	PHVSSFQGSKRGLNSSFETSPKKVKWSSTVT	SKRGLNSS(ph)FETSPKK		Embryonic-Kidney
34689152	TNF(15min)@HEK293T cell line	SILAC	Orbitrap Fusion and Q Exactive HF-X Hybrid Quadrupole-Orbitrap Mass Spectrometer	TiO2	VRK3	Q8IV63	S122	SSPQKTRKSPQVTRGSPQKTSCSPQKTRQSP	SPQVTRGS(ph)PQKTSCS		Embryonic-Kidney
34689152	TNF+Nec1s(2h)@HEK293T cell line	SILAC	Orbitrap Fusion and Q Exactive HF-X Hybrid Quadrupole-Orbitrap Mass Spectrometer	TiO2	VRK3	Q8IV63	S55	PHVSSFQGSKRGLNSSFETSPKKVKWSSTVT	SKRGLNSS(ph)FETSPKK		Embryonic-Kidney
34689152	TNF(2h)@HEK293T cell line	SILAC	Orbitrap Fusion and Q Exactive HF-X Hybrid Quadrupole-Orbitrap Mass Spectrometer	TiO2	VRK3	Q8IV63	S55	PHVSSFQGSKRGLNSSFETSPKKVKWSSTVT	SKRGLNSS(ph)FETSPKK		Embryonic-Kidney
34689152	TNF+Nec1s(30min)@HEK293T cell line	SILAC	Orbitrap Fusion and Q Exactive HF-X Hybrid Quadrupole-Orbitrap Mass Spectrometer	TiO2	VRK3	Q8IV63	S55	PHVSSFQGSKRGLNSSFETSPKKVKWSSTVT	SKRGLNSS(ph)FETSPKK		Embryonic-Kidney
34689152	TNF+Nec1s(30min)@HEK293T cell line	SILAC	Orbitrap Fusion and Q Exactive HF-X Hybrid Quadrupole-Orbitrap Mass Spectrometer	TiO2	VRK3	Q8IV63	S122	SSPQKTRKSPQVTRGSPQKTSCSPQKTRQSP	SPQVTRGS(ph)PQKTSCS		Embryonic-Kidney
34689152	TNF(30min)@HEK293T cell line	SILAC	Orbitrap Fusion and Q Exactive HF-X Hybrid Quadrupole-Orbitrap Mass Spectrometer	TiO2	VRK3	Q8IV63	S55	PHVSSFQGSKRGLNSSFETSPKKVKWSSTVT	SKRGLNSS(ph)FETSPKK		Embryonic-Kidney
34689152	TNF(30min)@HEK293T cell line	SILAC	Orbitrap Fusion and Q Exactive HF-X Hybrid Quadrupole-Orbitrap Mass Spectrometer	TiO2	VRK3	Q8IV63	S122	SSPQKTRKSPQVTRGSPQKTSCSPQKTRQSP	SPQVTRGS(ph)PQKTSCS		Embryonic-Kidney
34689152	TNF+Nec1s(4h)@HEK293T cell line	SILAC	Orbitrap Fusion and Q Exactive HF-X Hybrid Quadrupole-Orbitrap Mass Spectrometer	TiO2	VRK3	Q8IV63	S55	PHVSSFQGSKRGLNSSFETSPKKVKWSSTVT	SKRGLNSS(ph)FETSPKK		Embryonic-Kidney
34689152	TNF(4h)@HEK293T cell line	SILAC	Orbitrap Fusion and Q Exactive HF-X Hybrid Quadrupole-Orbitrap Mass Spectrometer	TiO2	VRK3	Q8IV63	S55	PHVSSFQGSKRGLNSSFETSPKKVKWSSTVT	SKRGLNSS(ph)FETSPKK		Embryonic-Kidney
34974192	CCP(0h)@C431A-Parkin HeLa cells	Dimethyl Labeling	IMAC	Q Exactive HF	VRK3	Q8IV63	S59	SFQGSKRGLNSSFETSPKKVKWSSTVTSPRL	RGLNSSFETS(ph)PKK		Mitophagy
34974192	CCP(0h)@WT Parkin HeLa cells	Dimethyl Labeling	IMAC	Q Exactive HF	VRK3	Q8IV63	S59	SFQGSKRGLNSSFETSPKKVKWSSTVTSPRL	RGLNSSFETS(ph)PKK		Mitophagy
34974192	CCP(12h)@C431A-Parkin HeLa cells	Dimethyl Labeling	IMAC	Q Exactive HF	VRK3	Q8IV63	S59	SFQGSKRGLNSSFETSPKKVKWSSTVTSPRL	RGLNSSFETS(ph)PKK		Mitophagy
34974192	CCP(12h)@WT Parkin HeLa cells	Dimethyl Labeling	IMAC	Q Exactive HF	VRK3	Q8IV63	S59	SFQGSKRGLNSSFETSPKKVKWSSTVTSPRL	RGLNSSFETS(ph)PKK		Mitophagy
34974192	CCP(18h)@C431A-Parkin HeLa cells	Dimethyl Labeling	IMAC	Q Exactive HF	VRK3	Q8IV63	S59	SFQGSKRGLNSSFETSPKKVKWSSTVTSPRL	RGLNSSFETS(ph)PKK		Mitophagy
34974192	CCP(18h)@WT Parkin HeLa cells	Dimethyl Labeling	IMAC	Q Exactive HF	VRK3	Q8IV63	S59	SFQGSKRGLNSSFETSPKKVKWSSTVTSPRL	RGLNSSFETS(ph)PKK		Mitophagy
34974192	CCP(2h)@C431A-Parkin HeLa cells	Dimethyl Labeling	IMAC	Q Exactive HF	VRK3	Q8IV63	S59	SFQGSKRGLNSSFETSPKKVKWSSTVTSPRL	RGLNSSFETS(ph)PKK		Mitophagy
34974192	CCP(2h)@WT Parkin HeLa cells	Dimethyl Labeling	IMAC	Q Exactive HF	VRK3	Q8IV63	S59	SFQGSKRGLNSSFETSPKKVKWSSTVTSPRL	RGLNSSFETS(ph)PKK		Mitophagy
34974192	CCP(6h)@C431A-Parkin HeLa cells	Dimethyl Labeling	IMAC	Q Exactive HF	VRK3	Q8IV63	S59	SFQGSKRGLNSSFETSPKKVKWSSTVTSPRL	RGLNSSFETS(ph)PKK		Mitophagy
34974192	CCP(6h)@WT Parkin HeLa cells	Dimethyl Labeling	IMAC	Q Exactive HF	VRK3	Q8IV63	S59	SFQGSKRGLNSSFETSPKKVKWSSTVTSPRL	RGLNSSFETS(ph)PKK		Mitophagy
35022314	DMSO@H1299 cell line	TMT10plex	IMAC	Q Exactive Plus	VRK3	Q8IV63	S83		LSLFSDGDSS(ph)ESEDTLSSSER		Kinase-Signalling
35022314	RXDX-106(30min)@H1299 cell line IMAC	TMT10plex	IMAC	Q Exactive Plus	VRK3	Q8IV63	S83		LSLFSDGDSS(ph)ESEDTLSSSER		Kinase-Signalling
35022314	RXDX-106(4h)@H1299 cell line IMAC	TMT10plex	IMAC	Q Exactive Plus	VRK3	Q8IV63	S83		LSLFSDGDSS(ph)ESEDTLSSSER		Kinase-Signalling
35257745	DMSO(10min)@EA.hy926 cell line	TMT	TIO2	Orbitrap Fusion Tribrid	VRK3	Q8IV63	S59				cardiovascular disease
35257745	DMSO(0min)@EA.hy926 cell line	TMT	TIO2	Orbitrap Fusion Tribrid	VRK3	Q8IV63	S59		gLNSSFETS(ph)Pk		cardiovascular disease
35257745	SB203580(10min)@EA.hy926 cell line	TMT	TIO2	Orbitrap Fusion Tribrid	VRK3	Q8IV63	S59		gLNSSFETS(ph)Pk		cardiovascular disease
35257745	SB203580(0min)@EA.hy926 cell line	TMT	TIO2	Orbitrap Fusion Tribrid	VRK3	Q8IV63	S59		gLNSSFETS(ph)Pk		cardiovascular disease
35608653	Mock(12h)@Calu-3 cells	Labelling not mention	Enrichment (no details)	OrbiMS not mention	VRK3	Q8IV63	S71	FETSPKKVKWSSTVTSPRLSLFSDGDSSESE			SARS-CoV-2 r
35608653	Mock(4h)@Calu-3 cells	Labelling not mention	Enrichment (no details)	OrbiMS not mention	VRK3	Q8IV63	S71	FETSPKKVKWSSTVTSPRLSLFSDGDSSESE			SARS-CoV-2 r
35608653	SARS2(12h)@Calu-3 cells	Labelling not mention	Enrichment (no details)	OrbiMS not mention	VRK3	Q8IV63	S71	FETSPKKVKWSSTVTSPRLSLFSDGDSSESE			SARS-CoV-2 r
35608653	SARS2(4h)@Calu-3 cells	Labelling not mention	Enrichment (no details)	OrbiMS not mention	VRK3	Q8IV63	S71	FETSPKKVKWSSTVTSPRLSLFSDGDSSESE			SARS-CoV-2 r
35608653	SARS2(8h)@Calu-3 cells	Labelling not mention	Enrichment (no details)	OrbiMS not mention	VRK3	Q8IV63	S71	FETSPKKVKWSSTVTSPRLSLFSDGDSSESE			SARS-CoV-2 r
35688186	Coumarin(0Î¼M)@HepG2 cells	label-free	Enrichment (no details)	Orbitrap Lumos	VRK3	Q8IV63	S59	SFQGSKRGLNSSFETSPKKVKWSSTVTSPRL	GLNSSFETS(ph)PK		Signaling
35688186	Quercetin(0Î¼M)@HepG2 cells	label-free	Enrichment (no details)	Orbitrap Lumos	VRK3	Q8IV63	S82	STVTSPRLSLFSDGDSSESEDTLSSSERSKG	LSLFS(ph)DGDS(ph)SESEDTLSSSER		Signaling
35688186	Quercetin(0Î¼M)@HepG2 cells	label-free	Enrichment (no details)	Orbitrap Lumos	VRK3	Q8IV63	S83	TVTSPRLSLFSDGDSSESEDTLSSSERSKGS	LSLFSDGDS(ph)S(ph)ESEDTLSSSER		Signaling
35688186	Quercetin(0Î¼M)@HepG2 cells	label-free		Orbitrap Lumos	VRK3	Q8IV63	S78	VKWSSTVTSPRLSLFSDGDSSESEDTLSSSE	LSLFS(ph)DGDSS(ph)ESEDTLSSSER		Signaling
35688186	Coumarin(0.001Î¼M)@HepG2 cells	label-free	Enrichment (no details)	Orbitrap Lumos	VRK3	Q8IV63	S59	SFQGSKRGLNSSFETSPKKVKWSSTVTSPRL	GLNSSFETS(ph)PK		Signaling
35688186	Coumarin(0.01Î¼M)@HepG2 cells	label-free	Enrichment (no details)	Orbitrap Lumos	VRK3	Q8IV63	S59	SFQGSKRGLNSSFETSPKKVKWSSTVTSPRL	GLNSSFETS(ph)PK		Signaling
35688186	Caffeine(0.01Î¼M)@HepG2 cells	label-free		Orbitrap Lumos	VRK3	Q8IV63	S78	VKWSSTVTSPRLSLFSDGDSSESEDTLSSSE	LSLFS(ph)DGDSS(ph)ESEDTLSSSER		Signaling
35688186	Coumarin(0.1Î¼M)@HepG2 cells	label-free	Enrichment (no details)	Orbitrap Lumos	VRK3	Q8IV63	S59	SFQGSKRGLNSSFETSPKKVKWSSTVTSPRL	GLNSSFETS(ph)PK		Signaling
35688186	Caffeine(0.1Î¼M)@HepG2 cells	label-free		Orbitrap Lumos	VRK3	Q8IV63	S78	VKWSSTVTSPRLSLFSDGDSSESEDTLSSSE	LSLFS(ph)DGDSS(ph)ESEDTLSSSER		Signaling
35688186	Coumarin(1Î¼M)@HepG2 cells	label-free	Enrichment (no details)	Orbitrap Lumos	VRK3	Q8IV63	S59	SFQGSKRGLNSSFETSPKKVKWSSTVTSPRL	GLNSSFETS(ph)PK		Signaling
35688186	Caffeine(1Î¼M)@HepG2 cells	label-free		Orbitrap Lumos	VRK3	Q8IV63	S78	VKWSSTVTSPRLSLFSDGDSSESEDTLSSSE	LSLFS(ph)DGDSS(ph)ESEDTLSSSER		Signaling
35688186	Coumarin(10Î¼M)@HepG2 cells	label-free	Enrichment (no details)	Orbitrap Lumos	VRK3	Q8IV63	S59	SFQGSKRGLNSSFETSPKKVKWSSTVTSPRL	GLNSSFETS(ph)PK		Signaling
35688186	Caffeine(10Î¼M)@HepG2 cells	label-free		Orbitrap Lumos	VRK3	Q8IV63	S78	VKWSSTVTSPRLSLFSDGDSSESEDTLSSSE	LSLFS(ph)DGDSS(ph)ESEDTLSSSER		Signaling
35688186	Coumarin(100Î¼M)@HepG2 cells	label-free	Enrichment (no details)	Orbitrap Lumos	VRK3	Q8IV63	S59	SFQGSKRGLNSSFETSPKKVKWSSTVTSPRL	GLNSSFETS(ph)PK		Signaling
35688186	Caffeine(100Î¼M)@HepG2 cells	label-free		Orbitrap Lumos	VRK3	Q8IV63	S78	VKWSSTVTSPRLSLFSDGDSSESEDTLSSSE	LSLFS(ph)DGDSS(ph)ESEDTLSSSER		Signaling
35688186	Caffeine(1000Î¼M)@HepG2 cells	label-free		Orbitrap Lumos	VRK3	Q8IV63	S78	VKWSSTVTSPRLSLFSDGDSSESEDTLSSSE	LSLFS(ph)DGDSS(ph)ESEDTLSSSER		Signaling
35688186	Quercetin(0.2Î¼M)@HepG2 cells	label-free	Enrichment (no details)	Orbitrap Lumos	VRK3	Q8IV63	S82	STVTSPRLSLFSDGDSSESEDTLSSSERSKG	LSLFS(ph)DGDS(ph)SESEDTLSSSER		Signaling
35688186	Quercetin(0.2Î¼M)@HepG2 cells	label-free	Enrichment (no details)	Orbitrap Lumos	VRK3	Q8IV63	S83	TVTSPRLSLFSDGDSSESEDTLSSSERSKGS	LSLFSDGDS(ph)S(ph)ESEDTLSSSER		Signaling
35688186	Quercetin(0.2Î¼M)@HepG2 cells	label-free		Orbitrap Lumos	VRK3	Q8IV63	S78	VKWSSTVTSPRLSLFSDGDSSESEDTLSSSE	LSLFS(ph)DGDSS(ph)ESEDTLSSSER		Signaling
35688186	Quercetin(10Î¼M)@HepG2 cells	label-free	Enrichment (no details)	Orbitrap Lumos	VRK3	Q8IV63	S82	STVTSPRLSLFSDGDSSESEDTLSSSERSKG	LSLFS(ph)DGDS(ph)SESEDTLSSSER		Signaling
35688186	Quercetin(10Î¼M)@HepG2 cells	label-free	Enrichment (no details)	Orbitrap Lumos	VRK3	Q8IV63	S83	TVTSPRLSLFSDGDSSESEDTLSSSERSKGS	LSLFSDGDS(ph)S(ph)ESEDTLSSSER		Signaling
35688186	Quercetin(10Î¼M)@HepG2 cells	label-free		Orbitrap Lumos	VRK3	Q8IV63	S78	VKWSSTVTSPRLSLFSDGDSSESEDTLSSSE	LSLFS(ph)DGDSS(ph)ESEDTLSSSER		Signaling
35688186	Quercetin(10Î¼M)@HepG2 cells	label-free		Orbitrap Lumos	VRK3	Q8IV63	S78	VKWSSTVTSPRLSLFSDGDSSESEDTLSSSE	LSLFS(ph)DGDSS(ph)ESEDTLSSSER		Signaling
35947955	MK2206@PL21 cell line F4 MBO	TMT	TiO2	Q Exactive HF-X	VRK3	Q8IV63	S59	LNSSFETSPKKVKWS	LNssFEtsPKKVKWs		Blood-cancer
35947955	MK2206@PL21 cell line F2 CC	TMT	TiO2	Q Exactive HF-X	VRK3	Q8IV63	S59	LNSSFETSPKKVKWS	LNssFEtsPKKVKWs		Blood-cancer
35947955	MK2206@PL21 cell line F5 NN	TMT	TiO2	Q Exactive HF-X	VRK3	Q8IV63	S59	LNSSFETSPKKVKWS	LNssFEtsPKKVKWs		Blood-cancer
35947955	Selinexor+MK2206@PL21 cell line F4 MBO	TMT	TiO2	Q Exactive HF-X	VRK3	Q8IV63	S59	LNSSFETSPKKVKWS	LNssFEtsPKKVKWs		Blood-cancer
35947955	Selinexor+MK2206@PL21 cell line F2 CC	TMT	TiO2	Q Exactive HF-X	VRK3	Q8IV63	S59	LNSSFETSPKKVKWS	LNssFEtsPKKVKWs		Blood-cancer
35947955	Selinexor+MK2206@PL21 cell line F5 NN	TMT	TiO2	Q Exactive HF-X	VRK3	Q8IV63	S59	LNSSFETSPKKVKWS	LNssFEtsPKKVKWs		Blood-cancer
35947955	Selinexor@PL21 cell line F4 MBO	TMT	TiO2	Q Exactive HF-X	VRK3	Q8IV63	S59	LNSSFETSPKKVKWS	LNssFEtsPKKVKWs		Blood-cancer
35947955	Selinexor@PL21 cell line F2 CC	TMT	TiO2	Q Exactive HF-X	VRK3	Q8IV63	S59	LNSSFETSPKKVKWS	LNssFEtsPKKVKWs		Blood-cancer
35947955	DMSO@PL21 cell line F4 MBO	TMT	TiO2	Q Exactive HF-X	VRK3	Q8IV63	S59	LNSSFETSPKKVKWS	LNssFEtsPKKVKWs		Blood-cancer
35947955	DMSO@MV4-11 cell line F1 CC	TMT	TiO2	Q Exactive HF-X	VRK3	Q8IV63	S59	LNSSFETSPKKVKWS	LNssFEtsPKKVKWs		Blood-cancer
35947955	DMSO@MV4-11 cell line F1 CC	TMT	TiO2	Q Exactive HF-X	VRK3	Q8IV63	S85	SDGDSSESEDTLSSS	SDGDssEsEDTLsSS		Blood-cancer
35947955	DMSO@PL21 cell line F2 CC	TMT	TiO2	Q Exactive HF-X	VRK3	Q8IV63	S59	LNSSFETSPKKVKWS	LNssFEtsPKKVKWs		Blood-cancer
35947955	DMSO@PL21 cell line F5 NN	TMT	TiO2	Q Exactive HF-X	VRK3	Q8IV63	S59	LNSSFETSPKKVKWS	LNssFEtsPKKVKWs		Blood-cancer
35947955	Selinexor@PL21 cell line F5 NN	TMT	TiO2	Q Exactive HF-X	VRK3	Q8IV63	S59	LNSSFETSPKKVKWS	LNssFEtsPKKVKWs		Blood-cancer
35947955	MK2206@MV4-11 cell line F1 CC	TMT	TiO2	Q Exactive HF-X	VRK3	Q8IV63	S59	LNSSFETSPKKVKWS	LNssFEtsPKKVKWs		Blood-cancer
35947955	MK2206@MV4-11 cell line F1 CC	TMT	TiO2	Q Exactive HF-X	VRK3	Q8IV63	S85	SDGDSSESEDTLSSS	SDGDssEsEDTLsSS		Blood-cancer
35947955	MK2206@MV4-11 cell line F2 CC	TMT	TiO2	Q Exactive HF-X	VRK3	Q8IV63	S55	SKRGLNSSFETSPKK	SKRGLNssFEtsPKK		Blood-cancer
35947955	MK2206@MV4-11 cell line F2 CC	TMT	TiO2	Q Exactive HF-X	VRK3	Q8IV63	S59	LNSSFETSPKKVKWS	LNssFEtsPKKVKWs		Blood-cancer
35947955	MK2206@MV4-11 cell line F2 CC	TMT	TiO2	Q Exactive HF-X	VRK3	Q8IV63	S59	LNSSFETSPKKVKWS	LNssFEtsPKKVKWs		Blood-cancer
35947955	MK2206@MV4-11 cell line F3 MBO	TMT	TiO2	Q Exactive HF-X	VRK3	Q8IV63	S59	LNSSFETSPKKVKWS	LNssFEtsPKKVKWs		Blood-cancer
35947955	MK2206@MV4-11 cell line F4 MBO	TMT	TiO2	Q Exactive HF-X	VRK3	Q8IV63	S59	LNSSFETSPKKVKWS	LNssFEtsPKKVKWs		Blood-cancer
35947955	MK2206@MV4-11 cell line F5 NN	TMT	TiO2	Q Exactive HF-X	VRK3	Q8IV63	S55	SKRGLNSSFETSPKK	SKRGLNssFEtsPKK		Blood-cancer
35947955	MK2206@MV4-11 cell line F5 NN	TMT	TiO2	Q Exactive HF-X	VRK3	Q8IV63	S59	LNSSFETSPKKVKWS	LNssFEtsPKKVKWs		Blood-cancer
35947955	MK2206@MV4-11 cell line F5 NN	TMT	TiO2	Q Exactive HF-X	VRK3	Q8IV63	S59	LNSSFETSPKKVKWS	LNssFEtsPKKVKWs		Blood-cancer
35947955	Selinexor@MV4-11 cell line F1 CC	TMT	TiO2	Q Exactive HF-X	VRK3	Q8IV63	S59	LNSSFETSPKKVKWS	LNssFEtsPKKVKWs		Blood-cancer
35947955	Selinexor@MV4-11 cell line F1 CC	TMT	TiO2	Q Exactive HF-X	VRK3	Q8IV63	S85	SDGDSSESEDTLSSS	SDGDssEsEDTLsSS		Blood-cancer
35947955	Selinexor+MK2206@MV4-11 cell line F1 CC	TMT	TiO2	Q Exactive HF-X	VRK3	Q8IV63	S59	LNSSFETSPKKVKWS	LNssFEtsPKKVKWs		Blood-cancer
35947955	Selinexor+MK2206@MV4-11 cell line F1 CC	TMT	TiO2	Q Exactive HF-X	VRK3	Q8IV63	S85	SDGDSSESEDTLSSS	SDGDssEsEDTLsSS		Blood-cancer
35947955	Selinexor+MK2206@MV4-11 cell line F2 CC	TMT	TiO2	Q Exactive HF-X	VRK3	Q8IV63	S55	SKRGLNSSFETSPKK	SKRGLNssFEtsPKK		Blood-cancer
35947955	Selinexor+MK2206@MV4-11 cell line F2 CC	TMT	TiO2	Q Exactive HF-X	VRK3	Q8IV63	S59	LNSSFETSPKKVKWS	LNssFEtsPKKVKWs		Blood-cancer
35947955	Selinexor+MK2206@MV4-11 cell line F2 CC	TMT	TiO2	Q Exactive HF-X	VRK3	Q8IV63	S59	LNSSFETSPKKVKWS	LNssFEtsPKKVKWs		Blood-cancer
35947955	Selinexor+MK2206@MV4-11 cell line F3 MBO	TMT	TiO2	Q Exactive HF-X	VRK3	Q8IV63	S59	LNSSFETSPKKVKWS	LNssFEtsPKKVKWs		Blood-cancer
35947955	Selinexor+MK2206@MV4-11 cell line F4 MBO	TMT	TiO2	Q Exactive HF-X	VRK3	Q8IV63	S59	LNSSFETSPKKVKWS	LNssFEtsPKKVKWs		Blood-cancer
35947955	Selinexor+MK2206@MV4-11 cell line F5 NN	TMT	TiO2	Q Exactive HF-X	VRK3	Q8IV63	S55	SKRGLNSSFETSPKK	SKRGLNssFEtsPKK		Blood-cancer
35947955	Selinexor+MK2206@MV4-11 cell line F5 NN	TMT	TiO2	Q Exactive HF-X	VRK3	Q8IV63	S59	LNSSFETSPKKVKWS	LNssFEtsPKKVKWs		Blood-cancer
35947955	Selinexor+MK2206@MV4-11 cell line F5 NN	TMT	TiO2	Q Exactive HF-X	VRK3	Q8IV63	S59	LNSSFETSPKKVKWS	LNssFEtsPKKVKWs		Blood-cancer
35947955	Selinexor@MV4-11 cell line F2 CC	TMT	TiO2	Q Exactive HF-X	VRK3	Q8IV63	S55	SKRGLNSSFETSPKK	SKRGLNssFEtsPKK		Blood-cancer
35947955	Selinexor@MV4-11 cell line F2 CC	TMT	TiO2	Q Exactive HF-X	VRK3	Q8IV63	S59	LNSSFETSPKKVKWS	LNssFEtsPKKVKWs		Blood-cancer
35947955	Selinexor@MV4-11 cell line F2 CC	TMT	TiO2	Q Exactive HF-X	VRK3	Q8IV63	S59	LNSSFETSPKKVKWS	LNssFEtsPKKVKWs		Blood-cancer
35947955	Selinexor@MV4-11 cell line F3 MBO	TMT	TiO2	Q Exactive HF-X	VRK3	Q8IV63	S59	LNSSFETSPKKVKWS	LNssFEtsPKKVKWs		Blood-cancer
35947955	Selinexor@MV4-11 cell line F4 MBO	TMT	TiO2	Q Exactive HF-X	VRK3	Q8IV63	S59	LNSSFETSPKKVKWS	LNssFEtsPKKVKWs		Blood-cancer
35947955	Selinexor@MV4-11 cell line F1 CC	TMT	TiO2	Q Exactive HF-X	VRK3	Q8IV63	S55	SKRGLNSSFETSPKK	SKRGLNssFEtsPKK		Blood-cancer
35947955	Selinexor@MV4-11 cell line F1 CC	TMT	TiO2	Q Exactive HF-X	VRK3	Q8IV63	S59	LNSSFETSPKKVKWS	LNssFEtsPKKVKWs		Blood-cancer
35947955	Selinexor@MV4-11 cell line F1 CC	TMT	TiO2	Q Exactive HF-X	VRK3	Q8IV63	S59	LNSSFETSPKKVKWS	LNssFEtsPKKVKWs		Blood-cancer
35947955	DMSO@MV4-11 cell line F3 MBO	TMT	TiO2	Q Exactive HF-X	VRK3	Q8IV63	S59	LNSSFETSPKKVKWS	LNssFEtsPKKVKWs		Blood-cancer
35947955	DMSO@MV4-11 cell line F2 CC	TMT	TiO2	Q Exactive HF-X	VRK3	Q8IV63	S55	SKRGLNSSFETSPKK	SKRGLNssFEtsPKK		Blood-cancer
35947955	DMSO@MV4-11 cell line F2 CC	TMT	TiO2	Q Exactive HF-X	VRK3	Q8IV63	S59	LNSSFETSPKKVKWS	LNssFEtsPKKVKWs		Blood-cancer
35947955	DMSO@MV4-11 cell line F2 CC	TMT	TiO2	Q Exactive HF-X	VRK3	Q8IV63	S59	LNSSFETSPKKVKWS	LNssFEtsPKKVKWs		Blood-cancer
35947955	DMSO@MV4-11 cell line F4 MBO	TMT	TiO2	Q Exactive HF-X	VRK3	Q8IV63	S59	LNSSFETSPKKVKWS	LNssFEtsPKKVKWs		Blood-cancer
35947955	DMSO@MV4-11 cell line F5 NN	TMT	TiO2	Q Exactive HF-X	VRK3	Q8IV63	S55	SKRGLNSSFETSPKK	SKRGLNssFEtsPKK		Blood-cancer
35947955	DMSO@MV4-11 cell line F5 NN	TMT	TiO2	Q Exactive HF-X	VRK3	Q8IV63	S59	LNSSFETSPKKVKWS	LNssFEtsPKKVKWs		Blood-cancer
35947955	DMSO@MV4-11 cell line F5 NN	TMT	TiO2	Q Exactive HF-X	VRK3	Q8IV63	S59	LNSSFETSPKKVKWS	LNssFEtsPKKVKWs		Blood-cancer
36060052	Eto@HCT116 cells	SILAC	TiO2	Q Exactive Plus	VRK3	Q8IV63	S71	FETSPKKVKWSSTVTSPRLSLFSDGDSSESE			PPM1D inhibition
36060052	Eto@U2OS cells	SILAC	TiO2	Q Exactive Plus	VRK3	Q8IV63	S82	STVTSPRLSLFSDGDSSESEDTLSSSERSKG			PPM1D inhibition
36060052	Eto+PPM1Di@HCT116 cells	SILAC	TiO2	Q Exactive Plus	VRK3	Q8IV63	S71	FETSPKKVKWSSTVTSPRLSLFSDGDSSESE			PPM1D inhibition
36060052	Eto+PPM1Di@U2OS cells	SILAC	TiO2	Q Exactive Plus	VRK3	Q8IV63	S82	STVTSPRLSLFSDGDSSESEDTLSSSERSKG			PPM1D inhibition
36060052	DMSO@HCT116 cells_36060052	SILAC	TiO2	Q Exactive Plus	VRK3	Q8IV63	S71	FETSPKKVKWSSTVTSPRLSLFSDGDSSESE			PPM1D inhibition
36060052	DMSO@U2OS cells_36060052	SILAC	TiO2	Q Exactive Plus	VRK3	Q8IV63	S82	STVTSPRLSLFSDGDSSESEDTLSSSERSKG			PPM1D inhibition
36183837	DMSO@UWB cells	TMT	IMAC	Q Exactive	VRK3	Q8IV63	S59	SFQGSKRGLNSSFETSPKKVKWSSTVTSPRL	GLNSSFET(ph)S(ph)PK		Malignant neoplasm of ovary
36183837	DMSO@UWB+B cells	TMT	IMAC	Q Exactive	VRK3	Q8IV63	S59	SFQGSKRGLNSSFETSPKKVKWSSTVTSPRL	GLNSSFET(ph)S(ph)PK		Malignant neoplasm of ovary
36183837	Rucaparib@UWB cells	TMT	IMAC	Q Exactive	VRK3	Q8IV63	S59	SFQGSKRGLNSSFETSPKKVKWSSTVTSPRL	GLNSSFET(ph)S(ph)PK		Malignant neoplasm of ovary
36183837	Rucaparib@UWB+B cells	TMT	IMAC	Q Exactive	VRK3	Q8IV63	S59	SFQGSKRGLNSSFETSPKKVKWSSTVTSPRL	GLNSSFET(ph)S(ph)PK		Malignant neoplasm of ovary
36357940	JPH203 (15min)@KKU-055-BTC cell line	TMT	IMAC	Q-Exactive-orbitrap	VRK3	Q8IV63	T104				Signaling
36357940	JPH203 (15min)@KKU-055-BTC cell line	TMT	IMAC	Q-Exactive-orbitrap	VRK3	Q8IV63	S136				Signaling
36357940	JPH203 (15min)@KKU-100-BTC cell line	TMT	IMAC	Q-Exactive-orbitrap	VRK3	Q8IV63	S136				Signaling
36357940	JPH203 (15min)@KKU-100-BTC cell line	TMT	IMAC	Q-Exactive-orbitrap	VRK3	Q8IV63	T104				Signaling
36357940	JPH203 (15min)@KKU-213-BTC cell line	TMT	IMAC	Q-Exactive-orbitrap	VRK3	Q8IV63	S59				Signaling
36357940	JPH203 (15min)@KKU-213-BTC cell line	TMT	IMAC	Q-Exactive-orbitrap	VRK3	Q8IV63	T104				Signaling
36357940	JPH203 (15min)@KKU-213-BTC cell line	TMT	IMAC	Q-Exactive-orbitrap	VRK3	Q8IV63	S122				Signaling
36357940	JPH203 (15min)@KKU-213-BTC cell line	TMT	IMAC	Q-Exactive-orbitrap	VRK3	Q8IV63	S115				Signaling
36357940	JPH203 (30min)@KKU-055-BTC cell line	TMT	IMAC	Q-Exactive-orbitrap	VRK3	Q8IV63	S136				Signaling
36357940	JPH203 (30min)@KKU-055-BTC cell line	TMT	IMAC	Q-Exactive-orbitrap	VRK3	Q8IV63	T104				Signaling
36357940	JPH203 (30min)@KKU-100-BTC cell line	TMT	IMAC	Q-Exactive-orbitrap	VRK3	Q8IV63	T104				Signaling
36357940	JPH203 (30min)@KKU-100-BTC cell line	TMT	IMAC	Q-Exactive-orbitrap	VRK3	Q8IV63	S136				Signaling
36357940	JPH203 (30min)@KKU-100-BTC cell line	TMT	IMAC	Q-Exactive-orbitrap	VRK3	Q8IV63	S115				Signaling
36357940	JPH203 (30min)@KKU-100-BTC cell line	TMT	IMAC	Q-Exactive-orbitrap	VRK3	Q8IV63	S82				Signaling
36357940	JPH203 (30min)@KKU-213-BTC cell line	TMT	IMAC	Q-Exactive-orbitrap	VRK3	Q8IV63	T104				Signaling
36357940	JPH203 (30min)@KKU-213-BTC cell line	TMT	IMAC	Q-Exactive-orbitrap	VRK3	Q8IV63	S136				Signaling
36357940	DMSO@KKU-055-BTC cell line	TMT	IMAC	Q-Exactive-orbitrap	VRK3	Q8IV63	T104				Signaling
36357940	DMSO@KKU-055-BTC cell line	TMT	IMAC	Q-Exactive-orbitrap	VRK3	Q8IV63	S136				Signaling
36357940	DMSO@KKU-055-BTC cell line	TMT	IMAC	Q-Exactive-orbitrap	VRK3	Q8IV63	S136				Signaling
36357940	DMSO@KKU-055-BTC cell line	TMT	IMAC	Q-Exactive-orbitrap	VRK3	Q8IV63	T104				Signaling
36357940	DMSO@KKU-100-BTC cell line	TMT	IMAC	Q-Exactive-orbitrap	VRK3	Q8IV63	T104				Signaling
36357940	DMSO@KKU-100-BTC cell line	TMT	IMAC	Q-Exactive-orbitrap	VRK3	Q8IV63	T104				Signaling
36357940	DMSO@KKU-100-BTC cell line	TMT	IMAC	Q-Exactive-orbitrap	VRK3	Q8IV63	S136				Signaling
36357940	DMSO@KKU-100-BTC cell line	TMT	IMAC	Q-Exactive-orbitrap	VRK3	Q8IV63	S136				Signaling
36357940	DMSO@KKU-100-BTC cell line	TMT	IMAC	Q-Exactive-orbitrap	VRK3	Q8IV63	S82				Signaling
36357940	DMSO@KKU-100-BTC cell line	TMT	IMAC	Q-Exactive-orbitrap	VRK3	Q8IV63	S115				Signaling
36357940	DMSO@KKU-213-BTC cell line	TMT	IMAC	Q-Exactive-orbitrap	VRK3	Q8IV63	S59				Signaling
36357940	DMSO@KKU-213-BTC cell line	TMT	IMAC	Q-Exactive-orbitrap	VRK3	Q8IV63	S122				Signaling
36357940	DMSO@KKU-213-BTC cell line	TMT	IMAC	Q-Exactive-orbitrap	VRK3	Q8IV63	T104				Signaling
36357940	DMSO@KKU-213-BTC cell line	TMT	IMAC	Q-Exactive-orbitrap	VRK3	Q8IV63	T104				Signaling
36357940	DMSO@KKU-213-BTC cell line	TMT	IMAC	Q-Exactive-orbitrap	VRK3	Q8IV63	S136				Signaling
36357940	DMSO@KKU-213-BTC cell line	TMT	IMAC	Q-Exactive-orbitrap	VRK3	Q8IV63	S115				Signaling
36477497	WT+Salmonella@HeLa cells	Label-free	Enrichment (no details)	Orbitrap	VRK3	Q8IV63	S59		GLNSSFETS(ph)PK		Salmonella infection
36477497	WT+Salmonella@HeLa cells	Label-free	Enrichment (no details)	Orbitrap	VRK3	Q8IV63	S83		LSLFSDGDSS(ph)ESEDTLSSSER		Salmonella infection
36477497	ipaJ+Salmonella@HeLa cells	Label-free	Enrichment (no details)	Orbitrap	VRK3	Q8IV63	S59		GLNSSFETS(ph)PK		Salmonella infection
36477497	ipaJ+Salmonella@HeLa cells	Label-free	Enrichment (no details)	Orbitrap	VRK3	Q8IV63	S83		LSLFSDGDSS(ph)ESEDTLSSSER		Salmonella infection
21949786	CXCL12(HS)@CEM cell line	SILAC	IMAC	hybrid LTQ Orbitrap	VRK3	Q8IV63-1	S59	NSSFETSPKKVKW	GLNSSFETS(ph)PK		Inflammation
21949786	Untreated(HS)@CEM cell line	SILAC	IMAC	hybrid LTQ Orbitrap	VRK3	Q8IV63-1	S59	NSSFETSPKKVKW	GLNSSFETS(ph)PK		Inflammation
21949786	CXCL12(LS1)@CEM cell line	SILAC	IMAC	hybrid LTQ Orbitrap	VRK3	Q8IV63-1	S59	NSSFETSPKKVKW	GLNSSFETS(ph)PK		Inflammation
21949786	CXCL12(LS2)@CEM cell line	SILAC	IMAC	hybrid LTQ Orbitrap	VRK3	Q8IV63-1	S59	NSSFETSPKKVKW	GLNSSFETS(ph)PK		Inflammation
33755436	DMSO@BT-474 cell line R1	TMT	LTQ Orbitrap Elite	Fe-IMAC	VRK3	Q8IV63-2	S82	SLFSDGDSSESEDTL	SLFSDGDs(ph)SESEDTL		Breast cancer
33755436	DMSO@BT-474 cell line R2	TMT	LTQ Orbitrap Elite	Fe-IMAC	VRK3	Q8IV63-2	S59	LNSSFETSPKKVKWS	LNSSFETs(ph)PKKVKWS		Breast cancer
33755436	DMSO@BT-474 cell line R2	TMT	LTQ Orbitrap Elite	Fe-IMAC	VRK3	Q8IV63-2	S59	LNSSFETSPKKVKWS	LNSSFETs(ph)PKKVKWS		Breast cancer
33755436	DMSO@BT-474 cell line R2	TMT	LTQ Orbitrap Elite	Fe-IMAC	VRK3	Q8IV63-2	S82	SLFSDGDSSESEDTL	SLFSDGDs(ph)SESEDTL		Breast cancer
33755436	DMSO@BT-474 cell line R3	TMT	LTQ Orbitrap Elite	Fe-IMAC	VRK3	Q8IV63-2	S82	SLFSDGDSSESEDTL	SLFSDGDs(ph)SESEDTL		Breast cancer
33755436	AZD5363@BT-474 cell line R1	TMT	LTQ Orbitrap Elite	Fe-IMAC	VRK3	Q8IV63-2	S82	SLFSDGDSSESEDTL	SLFSDGDs(ph)SESEDTL		Breast cancer
33755436	AZD5363@BT-474 cell line R2	TMT	LTQ Orbitrap Elite	Fe-IMAC	VRK3	Q8IV63-2	S59	LNSSFETSPKKVKWS	LNSSFETs(ph)PKKVKWS		Breast cancer
33755436	AZD5363@BT-474 cell line R2	TMT	LTQ Orbitrap Elite	Fe-IMAC	VRK3	Q8IV63-2	S59	LNSSFETSPKKVKWS	LNSSFETs(ph)PKKVKWS		Breast cancer
33755436	AZD5363@BT-474 cell line R2	TMT	LTQ Orbitrap Elite	Fe-IMAC	VRK3	Q8IV63-2	S82	SLFSDGDSSESEDTL	SLFSDGDs(ph)SESEDTL		Breast cancer
33755436	AZD5363@BT-474 cell line R3	TMT	LTQ Orbitrap Elite	Fe-IMAC	VRK3	Q8IV63-2	S82	SLFSDGDSSESEDTL	SLFSDGDs(ph)SESEDTL		Breast cancer
33755436	GSK2110183@BT-474 cell line R1	TMT	LTQ Orbitrap Elite	Fe-IMAC	VRK3	Q8IV63-2	S82	SLFSDGDSSESEDTL	SLFSDGDs(ph)SESEDTL		Breast cancer
33755436	GSK2110183@BT-474 cell line R2	TMT	LTQ Orbitrap Elite	Fe-IMAC	VRK3	Q8IV63-2	S59	LNSSFETSPKKVKWS	LNSSFETs(ph)PKKVKWS		Breast cancer
33755436	GSK2110183@BT-474 cell line R2	TMT	LTQ Orbitrap Elite	Fe-IMAC	VRK3	Q8IV63-2	S59	LNSSFETSPKKVKWS	LNSSFETs(ph)PKKVKWS		Breast cancer
33755436	GSK2110183@BT-474 cell line R2	TMT	LTQ Orbitrap Elite	Fe-IMAC	VRK3	Q8IV63-2	S82	SLFSDGDSSESEDTL	SLFSDGDs(ph)SESEDTL		Breast cancer
33755436	GSK2110183@BT-474 cell line R3	TMT	LTQ Orbitrap Elite	Fe-IMAC	VRK3	Q8IV63-2	S82	SLFSDGDSSESEDTL	SLFSDGDs(ph)SESEDTL		Breast cancer
33755436	GSK690693@BT-474 cell line R1	TMT	LTQ Orbitrap Elite	Fe-IMAC	VRK3	Q8IV63-2	S82	SLFSDGDSSESEDTL	SLFSDGDs(ph)SESEDTL		Breast cancer
33755436	GSK690693@BT-474 cell line R2	TMT	LTQ Orbitrap Elite	Fe-IMAC	VRK3	Q8IV63-2	S59	LNSSFETSPKKVKWS	LNSSFETs(ph)PKKVKWS		Breast cancer
33755436	GSK690693@BT-474 cell line R2	TMT	LTQ Orbitrap Elite	Fe-IMAC	VRK3	Q8IV63-2	S59	LNSSFETSPKKVKWS	LNSSFETs(ph)PKKVKWS		Breast cancer
33755436	GSK690693@BT-474 cell line R2	TMT	LTQ Orbitrap Elite	Fe-IMAC	VRK3	Q8IV63-2	S82	SLFSDGDSSESEDTL	SLFSDGDs(ph)SESEDTL		Breast cancer
33755436	GSK690693@BT-474 cell line R3	TMT	LTQ Orbitrap Elite	Fe-IMAC	VRK3	Q8IV63-2	S82	SLFSDGDSSESEDTL	SLFSDGDs(ph)SESEDTL		Breast cancer
33755436	Ipatasertib@BT-474 cell line R1	TMT	LTQ Orbitrap Elite	Fe-IMAC	VRK3	Q8IV63-2	S82	SLFSDGDSSESEDTL	SLFSDGDs(ph)SESEDTL		Breast cancer
33755436	Ipatasertib@BT-474 cell line R2	TMT	LTQ Orbitrap Elite	Fe-IMAC	VRK3	Q8IV63-2	S59	LNSSFETSPKKVKWS	LNSSFETs(ph)PKKVKWS		Breast cancer
33755436	Ipatasertib@BT-474 cell line R2	TMT	LTQ Orbitrap Elite	Fe-IMAC	VRK3	Q8IV63-2	S59	LNSSFETSPKKVKWS	LNSSFETs(ph)PKKVKWS		Breast cancer
33755436	Ipatasertib@BT-474 cell line R2	TMT	LTQ Orbitrap Elite	Fe-IMAC	VRK3	Q8IV63-2	S82	SLFSDGDSSESEDTL	SLFSDGDs(ph)SESEDTL		Breast cancer
33755436	Ipatasertib@BT-474 cell line R3	TMT	LTQ Orbitrap Elite	Fe-IMAC	VRK3	Q8IV63-2	S82	SLFSDGDSSESEDTL	SLFSDGDs(ph)SESEDTL		Breast cancer
33755436	MK-2206@BT-474 cell line R1	TMT	LTQ Orbitrap Elite	Fe-IMAC	VRK3	Q8IV63-2	S82	SLFSDGDSSESEDTL	SLFSDGDs(ph)SESEDTL		Breast cancer
33755436	MK-2206@BT-474 cell line R2	TMT	LTQ Orbitrap Elite	Fe-IMAC	VRK3	Q8IV63-2	S59	LNSSFETSPKKVKWS	LNSSFETs(ph)PKKVKWS		Breast cancer
33755436	MK-2206@BT-474 cell line R2	TMT	LTQ Orbitrap Elite	Fe-IMAC	VRK3	Q8IV63-2	S59	LNSSFETSPKKVKWS	LNSSFETs(ph)PKKVKWS		Breast cancer
33755436	MK-2206@BT-474 cell line R2	TMT	LTQ Orbitrap Elite	Fe-IMAC	VRK3	Q8IV63-2	S82	SLFSDGDSSESEDTL	SLFSDGDs(ph)SESEDTL		Breast cancer
33755436	MK-2206@BT-474 cell line R3	TMT	LTQ Orbitrap Elite	Fe-IMAC	VRK3	Q8IV63-2	S82	SLFSDGDSSESEDTL	SLFSDGDs(ph)SESEDTL		Breast cancer
33819647	IR-RNAB@U2OS cell	Label free	TiO2	Q Exactive HF	VRK3	Q8IV63-2	S59	SFQGSKRGLNSSFETSPKKVKWSSTVTSPRL	GLNSSFETS(ph)PK		osteosarcoma
29449344	Standard cell lysis@HEK cells		Fe3+-IMAC	Orbitrap Q- Exactive HF	VRK3	Q8IV63	T58	SSFQGSKRGLNSSFETSPKKVKWSSTVTSPR	GLNSSFET(ph)SPKK		Benzonase digestion
29449344	Standard cell lysis@HeLa cells	NOT MENTIONED	Fe3+-IMAC	Orbitrap Q- Exactive HF	VRK3	Q8IV63	S83	TVTSPRLSLFSDGDSSESEDTLSSSERSKGS	LSLFSDGDSS(ph)ESEDTLSSSER		Benzonase digestion
30624053	SCX-RPLC-CZE-MS/MS@HCT116 cell	Not mentioned	TiO2	Q-Exactive HF	VRK3	Q8IV63	S59		GLNSSFETS(ph)PK		Colon carcinoma
34356831	CIGB-300@HL-60 cells	Isotopic labeling	TiO2Â	QExactive HF	VRK3	Q8IV63	S59	SFQGSKRGLNSSFETSPKKVKWSSTVTSPRL			Acute myeloid leukemiaÂ
33946525	Hypoxia(0h)@SK-Mel-28 cell line	TMT	TiO2	Orbitrap Fusion Tribrid	VRK3	Q8IV63	S83		LSLFSDGDSSESEDTLSSSER		Skin cancer
33946525	Hypoxia(0h)@SK-Mel-28 cell line	TMT	TiO2	Orbitrap Fusion Tribrid	VRK3	Q8IV63	S82		LSLFSDGDSSESEDTLSSSER		Skin cancer
33946525	Hypoxia(12h)@SK-Mel-28 cell line	TMT	TiO2	Orbitrap Fusion Tribrid	VRK3	Q8IV63	S83		LSLFSDGDSSESEDTLSSSER		Skin cancer
33946525	Hypoxia(12h)@SK-Mel-28 cell line	TMT	TiO2	Orbitrap Fusion Tribrid	VRK3	Q8IV63	S82		LSLFSDGDSSESEDTLSSSER		Skin cancer
33946525	Hypoxia(15h)@SK-Mel-28 cell line	TMT	TiO2	Orbitrap Fusion Tribrid	VRK3	Q8IV63	S83		LSLFSDGDSSESEDTLSSSER		Skin cancer
33946525	Hypoxia(15h)@SK-Mel-28 cell line	TMT	TiO2	Orbitrap Fusion Tribrid	VRK3	Q8IV63	S82		LSLFSDGDSSESEDTLSSSER		Skin cancer
33946525	Hypoxia(18h)@SK-Mel-28 cell line	TMT	TiO2	Orbitrap Fusion Tribrid	VRK3	Q8IV63	S83		LSLFSDGDSSESEDTLSSSER		Skin cancer
33946525	Hypoxia(18h)@SK-Mel-28 cell line	TMT	TiO2	Orbitrap Fusion Tribrid	VRK3	Q8IV63	S82		LSLFSDGDSSESEDTLSSSER		Skin cancer
33946525	Hypoxia(21h)@SK-Mel-28 cell line	TMT	TiO2	Orbitrap Fusion Tribrid	VRK3	Q8IV63	S83		LSLFSDGDSSESEDTLSSSER		Skin cancer
33946525	Hypoxia(21h)@SK-Mel-28 cell line	TMT	TiO2	Orbitrap Fusion Tribrid	VRK3	Q8IV63	S82		LSLFSDGDSSESEDTLSSSER		Skin cancer
33946525	Hypoxia(24h)@SK-Mel-28 cell line	TMT	TiO2	Orbitrap Fusion Tribrid	VRK3	Q8IV63	S83		LSLFSDGDSSESEDTLSSSER		Skin cancer
33946525	Hypoxia(24h)@SK-Mel-28 cell line	TMT	TiO2	Orbitrap Fusion Tribrid	VRK3	Q8IV63	S82		LSLFSDGDSSESEDTLSSSER		Skin cancer
33946525	Hypoxia(3h)@SK-Mel-28 cell line	TMT	TiO2	Orbitrap Fusion Tribrid	VRK3	Q8IV63	S83		LSLFSDGDSSESEDTLSSSER		Skin cancer
33946525	Hypoxia(3h)@SK-Mel-28 cell line	TMT	TiO2	Orbitrap Fusion Tribrid	VRK3	Q8IV63	S82		LSLFSDGDSSESEDTLSSSER		Skin cancer
33946525	Hypoxia(6h)@SK-Mel-28 cell line	TMT	TiO2	Orbitrap Fusion Tribrid	VRK3	Q8IV63	S83		LSLFSDGDSSESEDTLSSSER		Skin cancer
33946525	Hypoxia(6h)@SK-Mel-28 cell line	TMT	TiO2	Orbitrap Fusion Tribrid	VRK3	Q8IV63	S82		LSLFSDGDSSESEDTLSSSER		Skin cancer
33946525	Hypoxia(9h)@SK-Mel-28 cell line	TMT	TiO2	Orbitrap Fusion Tribrid	VRK3	Q8IV63	S83		LSLFSDGDSSESEDTLSSSER		Skin cancer
33946525	Hypoxia(9h)@SK-Mel-28 cell line	TMT	TiO2	Orbitrap Fusion Tribrid	VRK3	Q8IV63	S82		LSLFSDGDSSESEDTLSSSER		Skin cancer
34292731	Selumetinib@Hela cells	TMT	TiO2	LTQ	VRK3	Q8IV63	S83	LSLFSDGDSSESEDTLSSSER			workflow
34292731	Selumetinib@Hela cells	TMT	TiO2	LTQ	VRK3	Q8IV63	S82	LSLFSDGDSSESEDTLSSSER			workflow
34292731	Untreated@Hela cells_34292731	TMT	TiO2	LTQ	VRK3	Q8IV63	S83	LSLFSDGDSSESEDTLSSSER			workflow
34292731	Untreated@Hela cells_34292731	TMT	TiO2	LTQ	VRK3	Q8IV63	S82	LSLFSDGDSSESEDTLSSSER			workflow
20363803	Ang II(15min)@AT1R-HEK cell line	SILAC	TIO2	LTQ-Orbitrap	VRK3	Q8IV63	S122	PQVTRGSPQKTSC	SPQVTRGS(ph)PQK		Signaling network
20363803	Ang II(15min)@AT1R-HEK cell line	SILAC	TIO2	LTQ-Orbitrap	VRK3	Q8IV63	S85	DGDSSESEDTLSS	LSLFSDGDSS(ph)ES(ph)EDTLSSSER		Signaling network
20363803	Ang II(153min)@AT1R-HEK cell line	SILAC	TIO2	LTQ-Orbitrap	VRK3	Q8IV63	S122	PQVTRGSPQKTSC	SPQVTRGS(ph)PQK		Signaling network
20363803	Ang II(153min)@AT1R-HEK cell line	SILAC	TIO2	LTQ-Orbitrap	VRK3	Q8IV63	S85	DGDSSESEDTLSS	LSLFSDGDSS(ph)ES(ph)EDTLSSSER		Signaling network
20363803	SII Ang II(15min)@AT1R-HEK cell line	SILAC	TIO2	LTQ-Orbitrap	VRK3	Q8IV63	S122	PQVTRGSPQKTSC	SPQVTRGS(ph)PQK		Signaling network
20363803	SII Ang II(15min)@AT1R-HEK cell line	SILAC	TIO2	LTQ-Orbitrap	VRK3	Q8IV63	S85	DGDSSESEDTLSS	LSLFSDGDSS(ph)ES(ph)EDTLSSSER		Signaling network
20363803	SII Ang II(3min)@AT1R-HEK cell line	SILAC	TIO2	LTQ-Orbitrap	VRK3	Q8IV63	S122	PQVTRGSPQKTSC	SPQVTRGS(ph)PQK		Signaling network
20363803	SII Ang II(3min)@AT1R-HEK cell line	SILAC	TIO2	LTQ-Orbitrap	VRK3	Q8IV63	S85	DGDSSESEDTLSS	LSLFSDGDSS(ph)ES(ph)EDTLSSSER		Signaling network
20873877	Collisional induced dissociation-CID1@HeLa S3 cells	Label free	TiO2	LTQ-Orbitrap Velos instrument	VRK3	Q8IV63	S83	FSDGDSSESEDTL	LSLFSDGDSS(ph)ESEDTLSSSER		No Disease
20873877	High collision dissociation fragment-HCD2@HeLa S3 cells	Label free	TiO2	LTQ-Orbitrap Velos instrument	VRK3	Q8IV63	S82	LFSDGDSSESEDT	LSLFSDGDS(ph)SESEDTLSSSER		No Disease
20873877	High collision dissociation fragment-HCD2@HeLa S3 cells	Label free	TiO2	LTQ-Orbitrap Velos instrument	VRK3	Q8IV63	S55	KRGLNSSFETSPK	GLNSS(ph)FETS(ph)PK		No Disease
22424773	Etoposide(24h)@U2OS cells	SILAC	TiO2	LTQ Orbitrap	VRK3	Q8IV63	S83	FSDGDSSESEDTL	LSLFSDGDSS(ph)ESEDTLSSSER		DNA damage response
22424773	DMSO@U2OS cells_22424773	SILAC	TiO2	LTQ Orbitrap	VRK3	Q8IV63	S83	FSDGDSSESEDTL	LSLFSDGDSS(ph)ESEDTLSSSER		DNA damage response
23898821	Crizotinib@H3122 cell line	mTRAQ	IMAC	Q Exactive	VRK3	Q8IV63	S136	PQKTRQSPQTLKR	TRQS(ph)PQTLK		Lung cancer
23898821	Crizotinib@H3122 cell line	SILAC	IMAC	Q Exactive	VRK3	Q8IV63	S108	PPTPKSSPQKTRK	GSGSRPPT(ph)PKSS(ph)PQK		Lung cancer
23898821	Crizotinib@H3122 cell line	SILAC	IMAC	Q Exactive	VRK3	Q8IV63	T104	SGSRPPTPKSSPQ	GSGSRPPT(ph)PKS(ph)SPQK		Lung cancer
23898821	Crizotinib@H3122 cell line	mTRAQ	IMAC	Q Exactive	VRK3	Q8IV63	T119	RKSPQVTRGSPQK	S(ph)PQVT(ph)RGSPQK		Lung cancer
24850871	PGE2(10min)-MS1@Jurkat T cells	Label Free	Ti-IMAC	LTQ-Orbitrap Elite	VRK3	Q8IV63	S83	TVTSPRLSLFSDGDSSESEDTLSSSERSKGS	_LSLFSDGDS(ph)S(ph)ESEDTLSSSER_		T cells stimulated with PGE2
24850871	PGE2(10min)-MS1@Jurkat T cells	Label Free	Ti-IMAC	LTQ-Orbitrap Elite	VRK3	Q8IV63	S83	TVTSPRLSLFSDGDSSESEDTLSSSERSKGS	_LSLFSDGDS(ph)S(ph)ESEDTLSSSER_		T cells stimulated with PGE2
24850871	PGE2(10min)-MS1@Jurkat T cells	Label Free	Ti-IMAC	LTQ-Orbitrap Elite	VRK3	Q8IV63	S54	NPHVSSFQGSKRGLNSSFETSPKKVKWSSTV	_RGLNS(ph)SFETS(ph)PKK_		T cells stimulated with PGE2
24850871	PGE2(10min)-MS2@Jurkat T cells	Label Free	Ti-IMAC	LTQ-Orbitrap Elite	VRK3	Q8IV63	S83	TVTSPRLSLFSDGDSSESEDTLSSSERSKGS	_LSLFSDGDS(ph)S(ph)ESEDTLSSSER_		T cells stimulated with PGE2
24850871	PGE2(10min)-MS2@Jurkat T cells	Label Free	Ti-IMAC	LTQ-Orbitrap Elite	VRK3	Q8IV63	S83	TVTSPRLSLFSDGDSSESEDTLSSSERSKGS	_LSLFSDGDS(ph)S(ph)ESEDTLSSSER_		T cells stimulated with PGE2
24850871	PGE2(10min)-MS2@Jurkat T cells	Label Free	Ti-IMAC	LTQ-Orbitrap Elite	VRK3	Q8IV63	S54	NPHVSSFQGSKRGLNSSFETSPKKVKWSSTV	_RGLNS(ph)SFETS(ph)PKK_		T cells stimulated with PGE2
24850871	PGE2(20min)-MS1@Jurkat T cells	Label Free	Ti-IMAC	LTQ-Orbitrap Elite	VRK3	Q8IV63	S83	TVTSPRLSLFSDGDSSESEDTLSSSERSKGS	_LSLFSDGDS(ph)S(ph)ESEDTLSSSER_		T cells stimulated with PGE2
24850871	PGE2(20min)-MS1@Jurkat T cells	Label Free	Ti-IMAC	LTQ-Orbitrap Elite	VRK3	Q8IV63	S83	TVTSPRLSLFSDGDSSESEDTLSSSERSKGS	_LSLFSDGDS(ph)S(ph)ESEDTLSSSER_		T cells stimulated with PGE2
24850871	PGE2(20min)-MS1@Jurkat T cells	Label Free	Ti-IMAC	LTQ-Orbitrap Elite	VRK3	Q8IV63	S54	NPHVSSFQGSKRGLNSSFETSPKKVKWSSTV	_RGLNS(ph)SFETS(ph)PKK_		T cells stimulated with PGE2
24850871	PGE2(20min)-MS2@Jurkat T cells	Label Free	Ti-IMAC	LTQ-Orbitrap Elite	VRK3	Q8IV63	S83	TVTSPRLSLFSDGDSSESEDTLSSSERSKGS	_LSLFSDGDS(ph)S(ph)ESEDTLSSSER_		T cells stimulated with PGE2
24850871	PGE2(20min)-MS2@Jurkat T cells	Label Free	Ti-IMAC	LTQ-Orbitrap Elite	VRK3	Q8IV63	S83	TVTSPRLSLFSDGDSSESEDTLSSSERSKGS	_LSLFSDGDS(ph)S(ph)ESEDTLSSSER_		T cells stimulated with PGE2
24850871	PGE2(20min)-MS2@Jurkat T cells	Label Free	Ti-IMAC	LTQ-Orbitrap Elite	VRK3	Q8IV63	S54	NPHVSSFQGSKRGLNSSFETSPKKVKWSSTV	_RGLNS(ph)SFETS(ph)PKK_		T cells stimulated with PGE2
24850871	PGE2(30min)-MS1@Jurkat T cells	Label Free	Ti-IMAC	LTQ-Orbitrap Elite	VRK3	Q8IV63	S83	TVTSPRLSLFSDGDSSESEDTLSSSERSKGS	_LSLFSDGDS(ph)S(ph)ESEDTLSSSER_		T cells stimulated with PGE2
24850871	PGE2(30min)-MS1@Jurkat T cells	Label Free	Ti-IMAC	LTQ-Orbitrap Elite	VRK3	Q8IV63	S83	TVTSPRLSLFSDGDSSESEDTLSSSERSKGS	_LSLFSDGDS(ph)S(ph)ESEDTLSSSER_		T cells stimulated with PGE2
24850871	PGE2(30min)-MS1@Jurkat T cells	Label Free	Ti-IMAC	LTQ-Orbitrap Elite	VRK3	Q8IV63	S54	NPHVSSFQGSKRGLNSSFETSPKKVKWSSTV	_RGLNS(ph)SFETS(ph)PKK_		T cells stimulated with PGE2
24850871	PGE2(30min)-MS2@Jurkat T cells	Label Free	Ti-IMAC	LTQ-Orbitrap Elite	VRK3	Q8IV63	S83	TVTSPRLSLFSDGDSSESEDTLSSSERSKGS	_LSLFSDGDS(ph)S(ph)ESEDTLSSSER_		T cells stimulated with PGE2
24850871	PGE2(30min)-MS2@Jurkat T cells	Label Free	Ti-IMAC	LTQ-Orbitrap Elite	VRK3	Q8IV63	S83	TVTSPRLSLFSDGDSSESEDTLSSSERSKGS	_LSLFSDGDS(ph)S(ph)ESEDTLSSSER_		T cells stimulated with PGE2
24850871	PGE2(30min)-MS2@Jurkat T cells	Label Free	Ti-IMAC	LTQ-Orbitrap Elite	VRK3	Q8IV63	S54	NPHVSSFQGSKRGLNSSFETSPKKVKWSSTV	_RGLNS(ph)SFETS(ph)PKK_		T cells stimulated with PGE2
24850871	PGE2(5min)-MS1@Jurkat T cells	Label Free	Ti-IMAC	LTQ-Orbitrap Elite	VRK3	Q8IV63	S83	TVTSPRLSLFSDGDSSESEDTLSSSERSKGS	_LSLFSDGDS(ph)S(ph)ESEDTLSSSER_		T cells stimulated with PGE2
24850871	PGE2(5min)-MS1@Jurkat T cells	Label Free	Ti-IMAC	LTQ-Orbitrap Elite	VRK3	Q8IV63	S83	TVTSPRLSLFSDGDSSESEDTLSSSERSKGS	_LSLFSDGDS(ph)S(ph)ESEDTLSSSER_		T cells stimulated with PGE2
24850871	PGE2(5min)-MS1@Jurkat T cells	Label Free	Ti-IMAC	LTQ-Orbitrap Elite	VRK3	Q8IV63	S54	NPHVSSFQGSKRGLNSSFETSPKKVKWSSTV	_RGLNS(ph)SFETS(ph)PKK_		T cells stimulated with PGE2
24850871	PGE2(5min)-MS2@Jurkat T cells	Label Free	Ti-IMAC	LTQ-Orbitrap Elite	VRK3	Q8IV63	S83	TVTSPRLSLFSDGDSSESEDTLSSSERSKGS	_LSLFSDGDS(ph)S(ph)ESEDTLSSSER_		T cells stimulated with PGE2
24850871	PGE2(5min)-MS2@Jurkat T cells	Label Free	Ti-IMAC	LTQ-Orbitrap Elite	VRK3	Q8IV63	S83	TVTSPRLSLFSDGDSSESEDTLSSSERSKGS	_LSLFSDGDS(ph)S(ph)ESEDTLSSSER_		T cells stimulated with PGE2
24850871	PGE2(5min)-MS2@Jurkat T cells	Label Free	Ti-IMAC	LTQ-Orbitrap Elite	VRK3	Q8IV63	S54	NPHVSSFQGSKRGLNSSFETSPKKVKWSSTV	_RGLNS(ph)SFETS(ph)PKK_		T cells stimulated with PGE2
24850871	PGE2(60min)-MS1@Jurkat T cells	Label Free	Ti-IMAC	LTQ-Orbitrap Elite	VRK3	Q8IV63	S83	TVTSPRLSLFSDGDSSESEDTLSSSERSKGS	_LSLFSDGDS(ph)S(ph)ESEDTLSSSER_		T cells stimulated with PGE2
24850871	PGE2(60min)-MS1@Jurkat T cells	Label Free	Ti-IMAC	LTQ-Orbitrap Elite	VRK3	Q8IV63	S83	TVTSPRLSLFSDGDSSESEDTLSSSERSKGS	_LSLFSDGDS(ph)S(ph)ESEDTLSSSER_		T cells stimulated with PGE2
24850871	PGE2(60min)-MS1@Jurkat T cells	Label Free	Ti-IMAC	LTQ-Orbitrap Elite	VRK3	Q8IV63	S54	NPHVSSFQGSKRGLNSSFETSPKKVKWSSTV	_RGLNS(ph)SFETS(ph)PKK_		T cells stimulated with PGE2
24850871	PGE2(60min)-MS2@Jurkat T cells	Label Free	Ti-IMAC	LTQ-Orbitrap Elite	VRK3	Q8IV63	S83	TVTSPRLSLFSDGDSSESEDTLSSSERSKGS	_LSLFSDGDS(ph)S(ph)ESEDTLSSSER_		T cells stimulated with PGE2
24850871	PGE2(60min)-MS2@Jurkat T cells	Label Free	Ti-IMAC	LTQ-Orbitrap Elite	VRK3	Q8IV63	S83	TVTSPRLSLFSDGDSSESEDTLSSSERSKGS	_LSLFSDGDS(ph)S(ph)ESEDTLSSSER_		T cells stimulated with PGE2
24850871	PGE2(60min)-MS2@Jurkat T cells	Label Free	Ti-IMAC	LTQ-Orbitrap Elite	VRK3	Q8IV63	S54	NPHVSSFQGSKRGLNSSFETSPKKVKWSSTV	_RGLNS(ph)SFETS(ph)PKK_		T cells stimulated with PGE2
24850871	PGE2(0min)-MS1@Jurkat T cells	Label Free	Ti-IMAC	LTQ-Orbitrap Elite	VRK3	Q8IV63	S83	TVTSPRLSLFSDGDSSESEDTLSSSERSKGS	_LSLFSDGDS(ph)S(ph)ESEDTLSSSER_		T cells stimulated with PGE2
24850871	PGE2(0min)-MS1@Jurkat T cells	Label Free	Ti-IMAC	LTQ-Orbitrap Elite	VRK3	Q8IV63	S83	TVTSPRLSLFSDGDSSESEDTLSSSERSKGS	_LSLFSDGDS(ph)S(ph)ESEDTLSSSER_		T cells stimulated with PGE2
24850871	PGE2(0min)-MS1@Jurkat T cells	Label Free	Ti-IMAC	LTQ-Orbitrap Elite	VRK3	Q8IV63	S54	NPHVSSFQGSKRGLNSSFETSPKKVKWSSTV	_RGLNS(ph)SFETS(ph)PKK_		T cells stimulated with PGE2
24850871	PGE2(0min)-MS2@Jurkat T cells	Label Free	Ti-IMAC	LTQ-Orbitrap Elite	VRK3	Q8IV63	S83	TVTSPRLSLFSDGDSSESEDTLSSSERSKGS	_LSLFSDGDS(ph)S(ph)ESEDTLSSSER_		T cells stimulated with PGE2
24850871	PGE2(0min)-MS2@Jurkat T cells	Label Free	Ti-IMAC	LTQ-Orbitrap Elite	VRK3	Q8IV63	S83	TVTSPRLSLFSDGDSSESEDTLSSSERSKGS	_LSLFSDGDS(ph)S(ph)ESEDTLSSSER_		T cells stimulated with PGE2
24850871	PGE2(0min)-MS2@Jurkat T cells	Label Free	Ti-IMAC	LTQ-Orbitrap Elite	VRK3	Q8IV63	S54	NPHVSSFQGSKRGLNSSFETSPKKVKWSSTV	_RGLNS(ph)SFETS(ph)PKK_		T cells stimulated with PGE2
25002506	PD184352+ PMA(30min)@HEK293 cells	SILAC	TiO2	Orbitrap	VRK3	Q8IV63	S59		GLNSSFETS(ph)PK		skin cancer
25002506	BI-D1870+ PMA(30min)@HEK293 cells	SILAC	TiO2	Orbitrap	VRK3	Q8IV63	S59		GLNSSFETS(ph)PK		skin cancer
25002506	BI-D1870(2h)@A375 cells	SILAC	TiO2	Orbitrap	VRK3	Q8IV63	S59		GLNSSFETS(ph)PK		skin cancer
25002506	Control RNAi@A375 cells	SILAC	TiO2	Orbitrap	VRK3	Q8IV63	S59		GLNSSFETS(ph)PK		skin cancer
25002506	Control RNAi + PMA(30min)@HEK293 cells	SILAC	TiO2	Orbitrap	VRK3	Q8IV63	S59		GLNSSFETS(ph)PK		skin cancer
25002506	DMSO@A375 cells	SILAC	TiO2	Orbitrap	VRK3	Q8IV63	S59		GLNSSFETS(ph)PK		skin cancer
25002506	PD184352(2h)@A375 cells	SILAC	TiO2	Orbitrap	VRK3	Q8IV63	S59		GLNSSFETS(ph)PK		skin cancer
25002506	PMA(30min)@HEK293 cells	SILAC	TiO2	Orbitrap	VRK3	Q8IV63	S59		GLNSSFETS(ph)PK		skin cancer
25002506	RSK1/2 RNAi@A375 cells	SILAC	TiO2	Orbitrap	VRK3	Q8IV63	S59		GLNSSFETS(ph)PK		skin cancer
25002506	RSK1/2 RNAi + PMA (30min)@HEK293 cells	SILAC	TiO2	Orbitrap	VRK3	Q8IV63	S59		GLNSSFETS(ph)PK		skin cancer
25056879	TGF-b(10min)@HaCaT cell line	SILAC	TiO2	Q Exactive	VRK3	Q8IV63	S122	SSPQKTRKSPQVTRGSPQKTSCSPQKTRQSP	None		TGF-beta signaling
25056879	TGF-b(15min)@HaCaT cell line	SILAC	TiO2	Q Exactive	VRK3	Q8IV63	S122	SSPQKTRKSPQVTRGSPQKTSCSPQKTRQSP	None		TGF-beta signaling
25056879	TGF-b(20min)@HaCaT cell line	SILAC	TiO2	Q Exactive	VRK3	Q8IV63	S122	SSPQKTRKSPQVTRGSPQKTSCSPQKTRQSP	None		TGF-beta signaling
25056879	TGF-b(5min)@HaCaT cell line	SILAC	TiO2	Q Exactive	VRK3	Q8IV63	S122	SSPQKTRKSPQVTRGSPQKTSCSPQKTRQSP	None		TGF-beta signaling
25159151	Nocodazole(pY)@Hela cell line	label-free	pY	Q Exactive	VRK3	Q8IV63	S55	PHVSSFQGSKRGLNSSFETSPKKVKWSSTVT			Cancer
25159151	Pervanadate@Hela cell line_25159151	label-free	pY	Q Exactive	VRK3	Q8IV63	S55	PHVSSFQGSKRGLNSSFETSPKKVKWSSTVT			Cancer
25159151	EGF(15min)@HeLa cell line	label-free	TiO2	Q Exactive mass spectrometer	VRK3	Q8IV63	S55	PHVSSFQGSKRGLNSSFETSPKKVKWSSTVT			Cancer
25159151	EGF(5min)@HeLa cell line	label-free	pY	Q Exactive	VRK3	Q8IV63	S55	PHVSSFQGSKRGLNSSFETSPKKVKWSSTVT			Cancer
25159151	Nocodazole(TiO2)@Hela cell line	label-free	TiO2	Q Exactive mass spectrometer	VRK3	Q8IV63	S55	PHVSSFQGSKRGLNSSFETSPKKVKWSSTVT			Cancer
25159151	Untreated@HeLa cell line	label-free	TiO2	Q Exactive mass spectrometer	VRK3	Q8IV63	S55	PHVSSFQGSKRGLNSSFETSPKKVKWSSTVT			Cancer
25159151	Untreated@HeLa cell line	label-free	pY	Q Exactive	VRK3	Q8IV63	S55	PHVSSFQGSKRGLNSSFETSPKKVKWSSTVT			Cancer
25816343	Mock treated@16HBE14o- cells	SILAC	TiO2	LTQ Orbitrap Velos hybrid	VRK3	Q8IV63	S59				Infection
25816343	Mock treated@S9 cells	SILAC	TiO2	LTQ Orbitrap Velos hybrid	VRK3	Q8IV63	S59				Infection
25816343	rHla@16HBE14o- cells	SILAC	TiO2	LTQ Orbitrap Velos hybrid	VRK3	Q8IV63	S59				Infection
25816343	rHla@S9 cells	SILAC	TiO2	LTQ Orbitrap Velos hybrid	VRK3	Q8IV63	S59				Infection
26471730	PINK1 KO@HEK293 cells	SILAC	TiO2	LTQ-Orbitrap Velos Pro	VRK3	Q8IV63	S59	NSSFETSPKKVKW	RGLNSSFETS(ph)PK		Parkinson's disease (PD)
26471730	PINK1 WT@HEK293 cells	SILAC	TiO2	LTQ-Orbitrap Velos Pro	VRK3	Q8IV63	S59	NSSFETSPKKVKW	RGLNSSFETS(ph)PK		Parkinson's disease (PD)
26572502	VE-821+Hydroxyurea@U2OS cells	SILAC	TiO2	Q-Exactive Plus	VRK3	Q8IV63	S82	LFSDGDSSESEDT	LSLFSDGDS(ph)S(ph)ESEDTLSSSER		Cancer
26572502	DMSO@U2OS cells_26572502	SILAC	TiO2	Q-Exactive Plus	VRK3	Q8IV63	S82	LFSDGDSSESEDT	LSLFSDGDS(ph)S(ph)ESEDTLSSSER		Cancer
26572502	Hydroxyurea@U2OS cells	SILAC	TiO2	Q-Exactive Plus	VRK3	Q8IV63	S82	LFSDGDSSESEDT	LSLFSDGDS(ph)S(ph)ESEDTLSSSER		Cancer
27050516	Cortistatin A@HCT116 cells	SILAC	TiO2	Orbitrap LTQ	VRK3	Q8IV63	S83	TVTSPRLSLFSDGDSSESEDTLSSSERSKGS	LSLFSDGDSS(ph)ESEDTLSSSER		Inflammation
27050516	DMSO@HCT116 cells_27050516	SILAC	TiO2	Orbitrap LTQ	VRK3	Q8IV63	S83	TVTSPRLSLFSDGDSSESEDTLSSSERSKGS	LSLFSDGDSS(ph)ESEDTLSSSER		Inflammation
27135362	Metformin@MCF7 cells	Label free	TiO2	Q Exactive	VRK3	Q8IV63	S55	PHVSSFQGSKRGLNSSFETSPKKVKWSSTVT			Breast Cancer
27135362	Untreated@MCF7 cells	Label free	TiO2	Q Exactive	VRK3	Q8IV63	S55	PHVSSFQGSKRGLNSSFETSPKKVKWSSTVT			Breast Cancer
27690223	WT HIV@CEM-T4 T cells	TMT	TiO2	Orbitrap Fusion	VRK3	Q8IV63	S83	LSLFSDGDSSESEDTLSSSER			Infection
27690223	HIV delta_Vif@CEM-T4 T cells	TMT	TiO2	Orbitrap Fusion	VRK3	Q8IV63	S83	LSLFSDGDSSESEDTLSSSER			Infection
27690223	Mock infected@CEM-T4 T cells	TMT	TiO2	Orbitrap Fusion	VRK3	Q8IV63	S83	LSLFSDGDSSESEDTLSSSER			Infection
27732954	Crizotinib@NB1643 cell-line	SILAC	IMAC	LTQ-Orbitrap Elite	VRK3	Q8IV63	S59	SFQGSKRGLNSSFETSPKKVKWSSTVTSPRL	GLNSSFETS(ph)PK		Inhibition
27732954	Crizotinib@NB1643 cell-line	SILAC	IMAC	LTQ-Orbitrap Elite	VRK3	Q8IV63	S83	TVTSPRLSLFSDGDSSESEDTLSSSERSKGS	LSLFSDGDS(ph)S(ph)ESEDTLSSSER		Inhibition
27732954	DMSO@NB1643 cell-line	SILAC	IMAC	LTQ-Orbitrap Elite	VRK3	Q8IV63	S59	SFQGSKRGLNSSFETSPKKVKWSSTVTSPRL	GLNSSFETS(ph)PK		Inhibition
27732954	DMSO@NB1643 cell-line	SILAC	IMAC	LTQ-Orbitrap Elite	VRK3	Q8IV63	S83	TVTSPRLSLFSDGDSSESEDTLSSSERSKGS	LSLFSDGDS(ph)S(ph)ESEDTLSSSER		Inhibition
27794612	Gefitinib+FGF2@A431cell line	TMT	Fe IMAC	Q Exactive	VRK3	Q8IV63	S136		TRQS(ph)PQTLK		Squamous cell carcinoma
27794612	Gefitinib+FGF2@A431cell line	TMT	Fe IMAC	Q Exactive	VRK3	Q8IV63	S59		GLNSSFETS(ph)PK		Squamous cell carcinoma
27794612	Gefitinib@A431cell line	TMT	Fe IMAC	Q Exactive	VRK3	Q8IV63	S136		TRQS(ph)PQTLK		Squamous cell carcinoma
27794612	Gefitinib@A431cell line	TMT	Fe IMAC	Q Exactive	VRK3	Q8IV63	S59		GLNSSFETS(ph)PK		Squamous cell carcinoma
27794612	DMSO@A431cell line	TMT	Fe IMAC	Q Exactive	VRK3	Q8IV63	S136		TRQS(ph)PQTLK		Squamous cell carcinoma
27794612	DMSO@A431cell line	TMT	Fe IMAC	Q Exactive	VRK3	Q8IV63	S59		GLNSSFETS(ph)PK		Squamous cell carcinoma
29083192	CSCX-TiO2@HeLa cell line	TMT	TiO2	LTQ Orbitrap Velos	VRK3	Q8IV63	S59	SFQGSKRGLNSSFETSPKKVKWSSTVTSPRL	GLNSSFETS(ph)PK		Fractionation-study
29083192	SCX@HeLa cell line R2	TMT	TiO2	LTQ Orbitrap Velos	VRK3	Q8IV63	S59	SFQGSKRGLNSSFETSPKKVKWSSTVTSPRL	GLNSSFETS(ph)PK		Fractionation-study
29083192	SCX@HeLa cell line R3	TMT	TiO2	LTQ Orbitrap Velos	VRK3	Q8IV63	S59	SFQGSKRGLNSSFETSPKKVKWSSTVTSPRL	GLNSSFETS(ph)PK		Fractionation-study
29523821	SB203580+IR-UV@U2OS cells	SILAC	TiO2	Q Exactive or Q Exactive Plus	VRK3	Q8IV63	S83	TVTSPRLSLFSDGDSSESEDTLSSSERSKGS	LSLFSDGDS(ph)S(ph)ESEDTLSSSER		Stimuli
29523821	DMSO@U2OS cells_29523821	SILAC	TiO2	Q Exactive or Q Exactive Plus	VRK3	Q8IV63	S83	TVTSPRLSLFSDGDSSESEDTLSSSERSKGS	LSLFSDGDS(ph)S(ph)ESEDTLSSSER		Stimuli
29622655	Tofactinib (1.5h)@MM.1S cells	not mentioned	IMAC	Q-Exactive Plus	VRK3	Q8IV63	S59	SFQGSKRGLNSSFETSPKKVKWSSTVTSPRL	GLNSSFETS(ph)PK		Multiple myeloma
29622655	Monoculture@MM.1S cells	not mentioned	IMAC	Q-Exactive Plus	VRK3	Q8IV63	S59	SFQGSKRGLNSSFETSPKKVKWSSTVTSPRL	GLNSSFETS(ph)PK		Multiple myeloma
29967110	DMSO@PC9 cell line	Label free	Fe3+-IMAC	Orbitrap Q-Exactive HF	VRK3	Q8IV63	S82	STVTSPRLSLFSDGDSSESEDTLSSSERSKG			Lung Cancer
29967110	DMSO@PC9 cell line	Label free	Fe3+-IMAC	Orbitrap Q-Exactive HF	VRK3	Q8IV63	S83	TVTSPRLSLFSDGDSSESEDTLSSSERSKGS			Lung Cancer
29967110	Afatinib (30min)@PC9 cell line	Label free	Fe3+-IMAC	Orbitrap Q-Exactive HF	VRK3	Q8IV63	S82	STVTSPRLSLFSDGDSSESEDTLSSSERSKG			Lung Cancer
29967110	Afatinib (30min)@PC9 cell line	Label free	Fe3+-IMAC	Orbitrap Q-Exactive HF	VRK3	Q8IV63	S83	TVTSPRLSLFSDGDSSESEDTLSSSERSKGS			Lung Cancer
29967110	Afatinib (2d)@PC9 cell line	Label free	Fe3+-IMAC	Orbitrap Q-Exactive HF	VRK3	Q8IV63	S82	STVTSPRLSLFSDGDSSESEDTLSSSERSKG			Lung Cancer
29967110	Afatinib (2d)@PC9 cell line	Label free	Fe3+-IMAC	Orbitrap Q-Exactive HF	VRK3	Q8IV63	S83	TVTSPRLSLFSDGDSSESEDTLSSSERSKGS			Lung Cancer
29967110	Afatinib (5d)@PC9 cell line	Label free	Fe3+-IMAC	Orbitrap Q-Exactive HF	VRK3	Q8IV63	S82	STVTSPRLSLFSDGDSSESEDTLSSSERSKG			Lung Cancer
29967110	Afatinib (5d)@PC9 cell line	Label free	Fe3+-IMAC	Orbitrap Q-Exactive HF	VRK3	Q8IV63	S83	TVTSPRLSLFSDGDSSESEDTLSSSERSKGS			Lung Cancer
30001349	IR@MOLT-4 cell line	SILAC	TiO	Exactive	VRK3	Q8IV63	S71	FETSPKKVKWSSTVTSPRLSLFSDGDSSESE	WSSTVTS(ph)PR		T-Lymphoblast
30001349	IR@MOLT-4 cell line	SILAC	TiO	Exactive	VRK3	Q8IV63	S59	SFQGSKRGLNSSFETSPKKVKWSSTVTSPRL	RGLNSSFETS(ph)PK		T-Lymphoblast
30001349	IR@MOLT-4 cell line	SILAC	TiO	Exactive	VRK3	Q8IV63	S83	TVTSPRLSLFSDGDSSESEDTLSSSERSKGS	LSLFSDGDSS(ph)ESEDTLSSSER		T-Lymphoblast
30001349	VE-821+IR@MOLT-4 cell line	SILAC	TiO	Exactive	VRK3	Q8IV63	S71	FETSPKKVKWSSTVTSPRLSLFSDGDSSESE	WSSTVTS(ph)PR		T-Lymphoblast
30001349	VE-821+IR@MOLT-4 cell line	SILAC	TiO	Exactive	VRK3	Q8IV63	S59	SFQGSKRGLNSSFETSPKKVKWSSTVTSPRL	RGLNSSFETS(ph)PK		T-Lymphoblast
30001349	VE-821+IR@MOLT-4 cell line	SILAC	TiO	Exactive	VRK3	Q8IV63	S83	TVTSPRLSLFSDGDSSESEDTLSSSERSKGS	LSLFSDGDSS(ph)ESEDTLSSSER		T-Lymphoblast
30622161	Untreated control(1min)@spermatozoa(Insoluble)	TMT 6plex	TiO2	Q Exactive HF	VRK3	Q8IV63	S148		VTTS(ph)LEALPTGTVLTDK		Downstream of Kappa Opioid Receptor
30622161	Untreated control(1min)@spermatozoa(Soluble)	TMT 6plex	TiO2	Q Exactive HF	VRK3	Q8IV63	S148		VTTS(ph)LEALPTGTVLTDK		Downstream of Kappa Opioid Receptor
30622161	Untreated control(60min)@spermatozoa(Insoluble)	TMT 6plex	TiO2	Q Exactive HF	VRK3	Q8IV63	S148		VTTS(ph)LEALPTGTVLTDK		Downstream of Kappa Opioid Receptor
30622161	Untreated control(60min)@spermatozoa(Soluble)	TMT 6plex	TiO2	Q Exactive HF	VRK3	Q8IV63	S148		VTTS(ph)LEALPTGTVLTDK		Downstream of Kappa Opioid Receptor
30622161	U50488H(1min)@spermatozoa(Insoluble)	TMT 6plex	TiO2	Q Exactive HF	VRK3	Q8IV63	S148		VTTS(ph)LEALPTGTVLTDK		Downstream of Kappa Opioid Receptor
30622161	U50488H(60min)@spermatozoa(Insoluble)	TMT 6plex	TiO2	Q Exactive HF	VRK3	Q8IV63	S148		VTTS(ph)LEALPTGTVLTDK		Downstream of Kappa Opioid Receptor
30622161	U50488H(1min)@spermatozoa(Soluble)	TMT 6plex	TiO2	Q Exactive HF	VRK3	Q8IV63	S148		VTTS(ph)LEALPTGTVLTDK		Downstream of Kappa Opioid Receptor
30622161	U50488H(60min)@spermatozoa(Soluble)	TMT 6plex	TiO2	Q Exactive HF	VRK3	Q8IV63	S148		VTTS(ph)LEALPTGTVLTDK		Downstream of Kappa Opioid Receptor
30843680	With boosting channel@AML cells	TMT	IMAC-Fe3+	Orbitrap fusion lumos tribrid	VRK3	Q8IV63	S59	SFQGSKRGLNSSFETSPKKVKWSSTVTSPRL			breast cancer
30843680	With boosting channel@AML cells	TMT	IMAC-Fe3+	Orbitrap fusion lumos tribrid	VRK3	Q8IV63	S59	SFQGSKRGLNSSFETSPKKVKWSSTVTSPRL			breast cancer
31665227	KO-SGK3@HEK293	TMT	TiO2	Orbitrap Fusion Tribrid	VRK3	Q8IV63	T104	LSSSERSKGSGSRPPTPKSSPQKTRKSPQVT			Cancer
31665227	KO-SGK3@HEK293	TMT	TiO2	Orbitrap Fusion Tribrid	VRK3	Q8IV63	S59	SFQGSKRGLNSSFETSPKKVKWSSTVTSPRL			Cancer
31665227	KO-SGK3@HEK293	TMT	TiO2	Orbitrap Fusion Tribrid	VRK3	Q8IV63	S129	KSPQVTRGSPQKTSCSPQKTRQSPQTLKRSR			Cancer
31665227	WT-SGK3@HEK293	TMT	TiO2	Orbitrap Fusion Tribrid	VRK3	Q8IV63	T104	LSSSERSKGSGSRPPTPKSSPQKTRKSPQVT			Cancer
31665227	WT-SGK3@HEK293	TMT	TiO2	Orbitrap Fusion Tribrid	VRK3	Q8IV63	S59	SFQGSKRGLNSSFETSPKKVKWSSTVTSPRL			Cancer
31665227	WT-SGK3@HEK293	TMT	TiO2	Orbitrap Fusion Tribrid	VRK3	Q8IV63	S129	KSPQVTRGSPQKTSCSPQKTRQSPQTLKRSR			Cancer
31994402	PCDH-empty vector@Huh7 cell line	Label-free	TiO2	Q-Exactive HF	VRK3	Q8IV63	S136	GSPQKTSCSPQKTRQSPQTLKRSRVTTSLEA	TRQS(ph)PQTLK		Cancer-study
31994402	PIM@Huh7 cell line	Label-free	TiO2	Q-Exactive HF	VRK3	Q8IV63	S136	GSPQKTSCSPQKTRQSPQTLKRSRVTTSLEA	TRQS(ph)PQTLK		Cancer-study
32156701	Dox +isoproterenol@RE cell line	TMT	Ti-MAC	QExactive HF	VRK3	Q8IV63	S83	TVTSPRLSLFSDGDSSESEDTLSSSERSKGS			Dephosphorylation
32156701	Dox basal@OE cell line	TMT	Ti-MAC	QExactive HF	VRK3	Q8IV63	S83	TVTSPRLSLFSDGDSSESEDTLSSSERSKGS			Dephosphorylation
32156701	Dox basal@RE cell line	TMT	Ti-MAC	QExactive HF	VRK3	Q8IV63	S83	TVTSPRLSLFSDGDSSESEDTLSSSERSKGS			Dephosphorylation
32156701	Dox+isoproterenol@OE cell line	TMT	Ti-MAC	QExactive HF	VRK3	Q8IV63	S83	TVTSPRLSLFSDGDSSESEDTLSSSERSKGS			Dephosphorylation
32156701	Isoproterenol@OE cell line	TMT	Ti-MAC	QExactive HF	VRK3	Q8IV63	S83	TVTSPRLSLFSDGDSSESEDTLSSSERSKGS			Dephosphorylation
32156701	Basal@OE cell line	TMT	Ti-MAC	QExactive HF	VRK3	Q8IV63	S83	TVTSPRLSLFSDGDSSESEDTLSSSERSKGS			Dephosphorylation
32156701	Isoproterenol@RE cell line	TMT	Ti-MAC	QExactive HF	VRK3	Q8IV63	S83	TVTSPRLSLFSDGDSSESEDTLSSSERSKGS			Dephosphorylation
32156701	Basal@RE cell line	TMT	Ti-MAC	QExactive HF	VRK3	Q8IV63	S83	TVTSPRLSLFSDGDSSESEDTLSSSERSKGS			Dephosphorylation
32314919	HU+SCH 900776 CF1@HEK293A cell	SILAC	TiO2	Orbitrap Elite MS	VRK3	Q8IV63	T119	TPKSSPQKTRKSPQVTRGSPQKTSCSPQKTR	KSPQVT(ph)RGSPQK		Inhibitors of checkpoint kinase 1 (CHK1)
32314919	HU CF1@HEK293A cell	SILAC	TiO2	Orbitrap Elite MS	VRK3	Q8IV63	T119	TPKSSPQKTRKSPQVTRGSPQKTSCSPQKTR	KSPQVT(ph)RGSPQK		Inhibitors of checkpoint kinase 1 (CHK1)
32859902	CVB3 infection(10h)@HeLa R19 cells	Label free	IMAC	Orbitrap Fusion or Q Exactive Plus	VRK3	Q8IV63	T58	SSFQGSKRGLNSSFETSPKKVKWSSTVTSPR			Infection
32859902	CVB3 infection(10h)@HeLa R19 cells	Label free	IMAC	Orbitrap Fusion or Q Exactive Plus	VRK3	Q8IV63	T58	SSFQGSKRGLNSSFETSPKKVKWSSTVTSPR			Infection
32859902	CVB3 infection(2h)@HeLa R19 cells	Label free	IMAC	Orbitrap Fusion or Q Exactive Plus	VRK3	Q8IV63	T58	SSFQGSKRGLNSSFETSPKKVKWSSTVTSPR			Infection
32859902	CVB3 infection(4h)@HeLa R19 cells	Label free	IMAC	Orbitrap Fusion or Q Exactive Plus	VRK3	Q8IV63	T58	SSFQGSKRGLNSSFETSPKKVKWSSTVTSPR			Infection
32859902	CVB3 infection(6h)@HeLa R19 cells	Label free	IMAC	Orbitrap Fusion or Q Exactive Plus	VRK3	Q8IV63	T58	SSFQGSKRGLNSSFETSPKKVKWSSTVTSPR			Infection
32859902	CVB3 infection(8h)@HeLa R19 cells	Label free	IMAC	Orbitrap Fusion or Q Exactive Plus	VRK3	Q8IV63	T58	SSFQGSKRGLNSSFETSPKKVKWSSTVTSPR			Infection
32859902	CVB3 infection(8h)@HeLa R19 cells	Label free	IMAC	Orbitrap Fusion or Q Exactive Plus	VRK3	Q8IV63	T58	SSFQGSKRGLNSSFETSPKKVKWSSTVTSPR			Infection
32859902	Mock infected(0h)@HeLa R19 cells	Label free	IMAC	Orbitrap Fusion or Q Exactive Plus	VRK3	Q8IV63	T58	SSFQGSKRGLNSSFETSPKKVKWSSTVTSPR			Infection
32859902	Mock infected(10h)@HeLa R19 cells	Label free	IMAC	Orbitrap Fusion or Q Exactive Plus	VRK3	Q8IV63	T58	SSFQGSKRGLNSSFETSPKKVKWSSTVTSPR			Infection
32859902	Mock infected(10h)@HeLa R19 cells	Label free	IMAC	Orbitrap Fusion or Q Exactive Plus	VRK3	Q8IV63	T58	SSFQGSKRGLNSSFETSPKKVKWSSTVTSPR			Infection
33562780	CX-4945@OCI-AML3 cell line	Label free	TiO2	QExactive HF	VRK3	Q8IV63	S59	NSSFETSPKKVKW			Acute myeloid leukemia
33562780	CX-4945@OCI-AML3 cell line	Label free	TiO2	QExactive HF	VRK3	Q8IV63	S59	NSSFETSPKKVKW			Acute myeloid leukemia
33619172	ARS1620(24h)@H358 cell line IMAC	TMT	IMAC	Q Exactive HF-X	VRK3	Q8IV63	S122	SSPQKTRKSPQVTRGSPQKTSCSPQKTRQSP	GS(ph)PQKTSCSPQK		Signalling-study
33619172	ARS1620(24h)@H358 cell line IMAC	TMT	IMAC	Q Exactive HF-X	VRK3	Q8IV63	S129	KSPQVTRGSPQKTSCSPQKTRQSPQTLKRSR	GS(ph)PQKTSCS(ph)PQK		Signalling-study
33619172	ARS1620(24h)@Calu1 cell line IMAC	TMT	IMAC	Q Exactive HF-X	VRK3	Q8IV63	S122	SSPQKTRKSPQVTRGSPQKTSCSPQKTRQSP	GS(ph)PQKTSCSPQK		Signalling-study
33619172	ARS1620(24h)@Calu1 cell line IMAC	TMT	IMAC	Q Exactive HF-X	VRK3	Q8IV63	S129	KSPQVTRGSPQKTSCSPQKTRQSPQTLKRSR	GS(ph)PQKTSCS(ph)PQK		Signalling-study
33619172	ARS1620(6h)@H358 cell line IMAC	TMT	IMAC	Q Exactive HF-X	VRK3	Q8IV63	S122	SSPQKTRKSPQVTRGSPQKTSCSPQKTRQSP	GS(ph)PQKTSCSPQK		Signalling-study
33619172	ARS1620(6h)@H358 cell line IMAC	TMT	IMAC	Q Exactive HF-X	VRK3	Q8IV63	S129	KSPQVTRGSPQKTSCSPQKTRQSPQTLKRSR	GS(ph)PQKTSCS(ph)PQK		Signalling-study
33619172	ARS1620(6h)@Calu1 cell line IMAC	TMT	IMAC	Q Exactive HF-X	VRK3	Q8IV63	S122	SSPQKTRKSPQVTRGSPQKTSCSPQKTRQSP	GS(ph)PQKTSCSPQK		Signalling-study
33619172	ARS1620(6h)@Calu1 cell line IMAC	TMT	IMAC	Q Exactive HF-X	VRK3	Q8IV63	S129	KSPQVTRGSPQKTSCSPQKTRQSPQTLKRSR	GS(ph)PQKTSCS(ph)PQK		Signalling-study
33619172	ARS1620(24h)@H1792 cell line IMAC	TMT	IMAC	Q Exactive HF-X	VRK3	Q8IV63	S122	SSPQKTRKSPQVTRGSPQKTSCSPQKTRQSP	GS(ph)PQKTSCSPQK		Signalling-study
33619172	ARS1620(6h)@H1792 cell line IMAC	TMT	IMAC	Q Exactive HF-X	VRK3	Q8IV63	S122	SSPQKTRKSPQVTRGSPQKTSCSPQKTRQSP	GS(ph)PQKTSCSPQK		Signalling-study
33727228	DMSO@COR1 cell line Exp2	SILAC	TiO2	LTQ-Orbitrap Elite	VRK3	Q8IV63	S59	SFQGSKRGLNSSFETSPKKVKWSSTVTSPRL	GLNSSFETS(ph)PK		Lung Cancer
33727228	DMSO@COR10 cell line Exp2	SILAC	TiO2	LTQ-Orbitrap Elite	VRK3	Q8IV63	S59	SFQGSKRGLNSSFETSPKKVKWSSTVTSPRL	GLNSSFETS(ph)PK		Lung Cancer
33727228	DMSO@H1975 cell line Exp2	SILAC	TiO2	LTQ-Orbitrap Elite	VRK3	Q8IV63	S59	SFQGSKRGLNSSFETSPKKVKWSSTVTSPRL	GLNSSFETS(ph)PK		Lung Cancer
33727228	Reciletineb@COR1 cell line Exp2	SILAC	TiO2	LTQ-Orbitrap Elite	VRK3	Q8IV63	S59	SFQGSKRGLNSSFETSPKKVKWSSTVTSPRL	GLNSSFETS(ph)PK		Lung Cancer
33727228	Reciletineb@COR10 cell line Exp2	SILAC	TiO2	LTQ-Orbitrap Elite	VRK3	Q8IV63	S59	SFQGSKRGLNSSFETSPKKVKWSSTVTSPRL	GLNSSFETS(ph)PK		Lung Cancer
33727228	Reciletineb@H1975 cell line Exp2	SILAC	TiO2	LTQ-Orbitrap Elite	VRK3	Q8IV63	S59	SFQGSKRGLNSSFETSPKKVKWSSTVTSPRL	GLNSSFETS(ph)PK		Lung Cancer
33797919	Untreated control@HeLa cell line R1	SILAC	TiO2	Q Exactive	VRK3	Q8IV63	S59	GLNSSFETSPK			Cervical cancer
33797919	Rapamycin@HeLa cell line R1	SILAC	TiO2	Q Exactive	VRK3	Q8IV63	S59	GLNSSFETSPK			Cervical cancer
33845483	DMSO(12h)@A549 cell line	Label-free	Fe3+NTA	Orbitrap Exploris 480	VRK3	Q8IV63	T104	LSSSERSKGSGSRPPTPKSSPQKTRKSPQVT			SARS-Infection
33845483	DMSO(12h)@A549 cell line	Label-free	Fe3+NTA	Orbitrap Exploris 480	VRK3	Q8IV63	S59	SFQGSKRGLNSSFETSPKKVKWSSTVTSPRL			SARS-Infection
33845483	DMSO(24h)@A549 cell line	Label-free	Fe3+NTA	Orbitrap Exploris 480	VRK3	Q8IV63	S136	GSPQKTSCSPQKTRQSPQTLKRSRVTTSLEA			SARS-Infection
33845483	DMSO(24h)@A549 cell line	Label-free	Fe3+NTA	Orbitrap Exploris 480	VRK3	Q8IV63	T104	LSSSERSKGSGSRPPTPKSSPQKTRKSPQVT			SARS-Infection
33845483	DMSO(36h)@A549 cell line	Label-free	Fe3+NTA	Orbitrap Exploris 480	VRK3	Q8IV63	S136	GSPQKTSCSPQKTRQSPQTLKRSRVTTSLEA			SARS-Infection
33845483	DMSO(36h)@A549 cell line	Label-free	Fe3+NTA	Orbitrap Exploris 480	VRK3	Q8IV63	S59	SFQGSKRGLNSSFETSPKKVKWSSTVTSPRL			SARS-Infection
33845483	DMSO(6h)@A549 cell line	Label-free	Fe3+NTA	Orbitrap Exploris 480	VRK3	Q8IV63	S136	GSPQKTSCSPQKTRQSPQTLKRSRVTTSLEA			SARS-Infection
33845483	DMSO(6h)@A549 cell line	Label-free	Fe3+NTA	Orbitrap Exploris 480	VRK3	Q8IV63	T104	LSSSERSKGSGSRPPTPKSSPQKTRKSPQVT			SARS-Infection
33845483	SARS-CoV(36h)@A549 cell line	Label-free	Fe3+NTA	Orbitrap Exploris 480	VRK3	Q8IV63	S136	GSPQKTSCSPQKTRQSPQTLKRSRVTTSLEA			SARS-Infection
33845483	SARS-CoV(36h)@A549 cell line	Label-free	Fe3+NTA	Orbitrap Exploris 480	VRK3	Q8IV63	T104	LSSSERSKGSGSRPPTPKSSPQKTRKSPQVT			SARS-Infection
33845483	SARS-CoV(36h)@A549 cell line	Label-free	Fe3+NTA	Orbitrap Exploris 480	VRK3	Q8IV63	S59	SFQGSKRGLNSSFETSPKKVKWSSTVTSPRL			SARS-Infection
33845483	SARS-CoV(6h)@A549 cell line	Label-free	Fe3+NTA	Orbitrap Exploris 480	VRK3	Q8IV63	S136	GSPQKTSCSPQKTRQSPQTLKRSRVTTSLEA			SARS-Infection
33845483	SARS-CoV(6h)@A549 cell line	Label-free	Fe3+NTA	Orbitrap Exploris 480	VRK3	Q8IV63	T104	LSSSERSKGSGSRPPTPKSSPQKTRKSPQVT			SARS-Infection
33845483	SARS-CoV2(12h)@A549 cell line	Label-free	Fe3+NTA	Orbitrap Exploris 480	VRK3	Q8IV63	T104	LSSSERSKGSGSRPPTPKSSPQKTRKSPQVT			SARS-Infection
33845483	SARS-CoV2(12h)@A549 cell line	Label-free	Fe3+NTA	Orbitrap Exploris 480	VRK3	Q8IV63	S59	SFQGSKRGLNSSFETSPKKVKWSSTVTSPRL			SARS-Infection
33845483	SARS-CoV2(24h)@A549 cell line	Label-free	Fe3+NTA	Orbitrap Exploris 480	VRK3	Q8IV63	S136	GSPQKTSCSPQKTRQSPQTLKRSRVTTSLEA			SARS-Infection
33845483	SARS-CoV2(24h)@A549 cell line	Label-free	Fe3+NTA	Orbitrap Exploris 480	VRK3	Q8IV63	T104	LSSSERSKGSGSRPPTPKSSPQKTRKSPQVT			SARS-Infection
33845483	SARS-CoV2(36h)@A549 cell line	Label-free	Fe3+NTA	Orbitrap Exploris 480	VRK3	Q8IV63	S136	GSPQKTSCSPQKTRQSPQTLKRSRVTTSLEA			SARS-Infection
33845483	SARS-CoV2(36h)@A549 cell line	Label-free	Fe3+NTA	Orbitrap Exploris 480	VRK3	Q8IV63	S59	SFQGSKRGLNSSFETSPKKVKWSSTVTSPRL			SARS-Infection
33845483	SARS-CoV2(6h)@A549 cell line	Label-free	Fe3+NTA	Orbitrap Exploris 480	VRK3	Q8IV63	S136	GSPQKTSCSPQKTRQSPQTLKRSRVTTSLEA			SARS-Infection
33845483	SARS-CoV2(6h)@A549 cell line	Label-free	Fe3+NTA	Orbitrap Exploris 480	VRK3	Q8IV63	T104	LSSSERSKGSGSRPPTPKSSPQKTRKSPQVT			SARS-Infection
33889818	Untreated@SH-SY5Y cell line	TMT	Ti02	QExactive HF	VRK3	Q8IV63	S115	SRPPTPKSSPQKTRKSPQVTRGSPQKTSCSP			Neuroblastoma cancer
33889818	Untreated@SH-SY5Y cell line	TMT	Ti02	QExactive HF	VRK3	Q8IV63	S83	TVTSPRLSLFSDGDSSESEDTLSSSERSKGS			Neuroblastoma cancer
33889818	CBLsKD@SH-SY5Y cell line	TMT	Ti02	QExactive HF	VRK3	Q8IV63	S115	SRPPTPKSSPQKTRKSPQVTRGSPQKTSCSP			Neuroblastoma cancer
33889818	CBLsKD@SH-SY5Y cell line	TMT	Ti02	QExactive HF	VRK3	Q8IV63	S83	TVTSPRLSLFSDGDSSESEDTLSSSERSKGS			Neuroblastoma cancer
33889818	Retinoic acid@SH-SY5Y cell line	TMT	Ti02	QExactive HF	VRK3	Q8IV63	S115	SRPPTPKSSPQKTRKSPQVTRGSPQKTSCSP			Neuroblastoma cancer
33889818	Retinoic acid@SH-SY5Y cell line	TMT	Ti02	QExactive HF	VRK3	Q8IV63	S83	TVTSPRLSLFSDGDSSESEDTLSSSERSKGS			Neuroblastoma cancer
33953186	Pervanadate@CL68 cell line DDA	TMT	IMAC	LTQ Orbitrap Fusion Lumos Tribrid	VRK3	Q8IV63	S83				Lung cancer
34186244	DMSO ctrl1@HEK293T cell line	TMT	TIO2(HAMMOC)	Orbitrap Fusion Lumos or Q Exactive	VRK3	Q8IV63	S59	SFQGSKRGLNSSFETSPKKVKWSSTVTSPRL	-		Kinase-study
34186244	DMSO ctrl1@HEK293T cell line	TMT	TIO2(HAMMOC)	Orbitrap Fusion Lumos or Q Exactive	VRK3	Q8IV63	S83	TVTSPRLSLFSDGDSSESEDTLSSSERSKGS	-		Kinase-study
34186244	DMSO ctrl2@HEK293T cell line	TMT	TIO2(HAMMOC)	Orbitrap Fusion Lumos or Q Exactive	VRK3	Q8IV63	S82	STVTSPRLSLFSDGDSSESEDTLSSSERSKG	-		Kinase-study
34186244	DMSO ctrl2@HEK293T cell line	TMT	TIO2(HAMMOC)	Orbitrap Fusion Lumos or Q Exactive	VRK3	Q8IV63	S59	SFQGSKRGLNSSFETSPKKVKWSSTVTSPRL	-		Kinase-study
34186244	DMSO ctrl2@HEK293T cell line	TMT	TIO2(HAMMOC)	Orbitrap Fusion Lumos or Q Exactive	VRK3	Q8IV63	S83	TVTSPRLSLFSDGDSSESEDTLSSSERSKGS	-		Kinase-study
34186244	DMSO ctrl2@HEK293T cell line	TMT	TIO2(HAMMOC)	Orbitrap Fusion Lumos or Q Exactive	VRK3	Q8IV63	S85	TSPRLSLFSDGDSSESEDTLSSSERSKGSGS	-		Kinase-study
34186244	CX-4945@HEK293T cell line	TMT	TIO2(HAMMOC)	Orbitrap Fusion Lumos or Q Exactive	VRK3	Q8IV63	S59	SFQGSKRGLNSSFETSPKKVKWSSTVTSPRL	-		Kinase-study
34186244	CX-4945@HEK293T cell line	TMT	TIO2(HAMMOC)	Orbitrap Fusion Lumos or Q Exactive	VRK3	Q8IV63	S83	TVTSPRLSLFSDGDSSESEDTLSSSERSKGS	-		Kinase-study
34186244	Forskolin@HEK293T cell line	TMT	TIO2(HAMMOC)	Orbitrap Fusion Lumos or Q Exactive	VRK3	Q8IV63	S82	STVTSPRLSLFSDGDSSESEDTLSSSERSKG	-		Kinase-study
34186244	Forskolin@HEK293T cell line	TMT	TIO2(HAMMOC)	Orbitrap Fusion Lumos or Q Exactive	VRK3	Q8IV63	S59	SFQGSKRGLNSSFETSPKKVKWSSTVTSPRL	-		Kinase-study
34186244	Forskolin@HEK293T cell line	TMT	TIO2(HAMMOC)	Orbitrap Fusion Lumos or Q Exactive	VRK3	Q8IV63	S83	TVTSPRLSLFSDGDSSESEDTLSSSERSKGS	-		Kinase-study
34186244	Forskolin@HEK293T cell line	TMT	TIO2(HAMMOC)	Orbitrap Fusion Lumos or Q Exactive	VRK3	Q8IV63	S85	TSPRLSLFSDGDSSESEDTLSSSERSKGSGS	-		Kinase-study
34417301	Mitotic arrest G1@RPE1 cells	SILAC	TiO2	Orbitrap	VRK3	Q8IV63	S59	SFQGSKRGLNSSFETSPKKVKWSSTVTSPRL	GLNSS(ph)FETS(ph)PKK		KIF2A
34417301	DKK1@RPE1 cells	SILAC	TiO2	Orbitrap	VRK3	Q8IV63	S59	SFQGSKRGLNSSFETSPKKVKWSSTVTSPRL	GLNSS(ph)FETS(ph)PKK		KIF2A
34604676	DMSO+PCB@Primary ALL-5 cells	TMT	TiO2+Fe-NTA	Orbitrap Fusion Lumos	VRK3	Q8IV63	S83	TVTSPRLSLFSDGDSSESEDTLSSSERSKGS	LSLFSDGDSS(ph)ESEDTLSSSER		Acute Lymphoblastic Leukemia
34604676	DMSO@Primary ALL-5 cells	TMT	TiO2+Fe-NTA	Orbitrap Fusion Lumos	VRK3	Q8IV63	S83	TVTSPRLSLFSDGDSSESEDTLSSSERSKGS	LSLFSDGDSS(ph)ESEDTLSSSER		Acute Lymphoblastic Leukemia
34604676	VCR+PCB@Primary ALL-5 cells	TMT	TiO2+Fe-NTA	Orbitrap Fusion Lumos	VRK3	Q8IV63	S83	TVTSPRLSLFSDGDSSESEDTLSSSERSKGS	LSLFSDGDSS(ph)ESEDTLSSSER		Acute Lymphoblastic Leukemia
34604676	VCR@Primary ALL-5 cells	TMT	TiO2+Fe-NTA	Orbitrap Fusion Lumos	VRK3	Q8IV63	S83	TVTSPRLSLFSDGDSSESEDTLSSSERSKGS	LSLFSDGDSS(ph)ESEDTLSSSER		Acute Lymphoblastic Leukemia
34689152	DMSO(15min)@HEK293T cell line	SILAC	Orbitrap Fusion and Q Exactive HF-X Hybrid Quadrupole-Orbitrap Mass Spectrometer	TiO2	VRK3	Q8IV63	S83	TVTSPRLSLFSDGDSSESEDTLSSSERSKGS	LFSDGDSS(ph)ESEDTLS		Embryonic-Kidney
34689152	DMSO(2h)@HEK293T cell line	SILAC	Orbitrap Fusion and Q Exactive HF-X Hybrid Quadrupole-Orbitrap Mass Spectrometer	TiO2	VRK3	Q8IV63	S83	TVTSPRLSLFSDGDSSESEDTLSSSERSKGS	LFSDGDSS(ph)ESEDTLS		Embryonic-Kidney
34689152	DMSO(2h)@HEK293T cell line	SILAC	Orbitrap Fusion and Q Exactive HF-X Hybrid Quadrupole-Orbitrap Mass Spectrometer	TiO2	VRK3	Q8IV63	S85	TSPRLSLFSDGDSSESEDTLSSSERSKGSGS	SDGDSSES(ph)EDTLSSS		Embryonic-Kidney
34689152	DMSO(30min)@HEK293T cell line	SILAC	Orbitrap Fusion and Q Exactive HF-X Hybrid Quadrupole-Orbitrap Mass Spectrometer	TiO2	VRK3	Q8IV63	S83	TVTSPRLSLFSDGDSSESEDTLSSSERSKGS	LFSDGDSS(ph)ESEDTLS		Embryonic-Kidney
34689152	DMSO(30min)@HEK293T cell line	SILAC	Orbitrap Fusion and Q Exactive HF-X Hybrid Quadrupole-Orbitrap Mass Spectrometer	TiO2	VRK3	Q8IV63	S85	TSPRLSLFSDGDSSESEDTLSSSERSKGSGS	SDGDSSES(ph)EDTLSSS		Embryonic-Kidney
34689152	DMSO(4h)@HEK293T cell line	SILAC	Orbitrap Fusion and Q Exactive HF-X Hybrid Quadrupole-Orbitrap Mass Spectrometer	TiO2	VRK3	Q8IV63	S83	TVTSPRLSLFSDGDSSESEDTLSSSERSKGS	LFSDGDSS(ph)ESEDTLS		Embryonic-Kidney
34689152	DMSO(4h)@HEK293T cell line	SILAC	Orbitrap Fusion and Q Exactive HF-X Hybrid Quadrupole-Orbitrap Mass Spectrometer	TiO2	VRK3	Q8IV63	S85	TSPRLSLFSDGDSSESEDTLSSSERSKGSGS	SDGDSSES(ph)EDTLSSS		Embryonic-Kidney
34689152	TNF+Nec1s(15min)@HEK293T cell line	SILAC	Orbitrap Fusion and Q Exactive HF-X Hybrid Quadrupole-Orbitrap Mass Spectrometer	TiO2	VRK3	Q8IV63	S83	TVTSPRLSLFSDGDSSESEDTLSSSERSKGS	LFSDGDSS(ph)ESEDTLS		Embryonic-Kidney
34689152	TNF(15min)@HEK293T cell line	SILAC	Orbitrap Fusion and Q Exactive HF-X Hybrid Quadrupole-Orbitrap Mass Spectrometer	TiO2	VRK3	Q8IV63	S83	TVTSPRLSLFSDGDSSESEDTLSSSERSKGS	LFSDGDSS(ph)ESEDTLS		Embryonic-Kidney
34689152	TNF+Nec1s(2h)@HEK293T cell line	SILAC	Orbitrap Fusion and Q Exactive HF-X Hybrid Quadrupole-Orbitrap Mass Spectrometer	TiO2	VRK3	Q8IV63	S83	TVTSPRLSLFSDGDSSESEDTLSSSERSKGS	LFSDGDSS(ph)ESEDTLS		Embryonic-Kidney
34689152	TNF+Nec1s(2h)@HEK293T cell line	SILAC	Orbitrap Fusion and Q Exactive HF-X Hybrid Quadrupole-Orbitrap Mass Spectrometer	TiO2	VRK3	Q8IV63	S85	TSPRLSLFSDGDSSESEDTLSSSERSKGSGS	SDGDSSES(ph)EDTLSSS		Embryonic-Kidney
34689152	TNF(2h)@HEK293T cell line	SILAC	Orbitrap Fusion and Q Exactive HF-X Hybrid Quadrupole-Orbitrap Mass Spectrometer	TiO2	VRK3	Q8IV63	S83	TVTSPRLSLFSDGDSSESEDTLSSSERSKGS	LFSDGDSS(ph)ESEDTLS		Embryonic-Kidney
34689152	TNF(2h)@HEK293T cell line	SILAC	Orbitrap Fusion and Q Exactive HF-X Hybrid Quadrupole-Orbitrap Mass Spectrometer	TiO2	VRK3	Q8IV63	S85	TSPRLSLFSDGDSSESEDTLSSSERSKGSGS	SDGDSSES(ph)EDTLSSS		Embryonic-Kidney
34689152	TNF+Nec1s(30min)@HEK293T cell line	SILAC	Orbitrap Fusion and Q Exactive HF-X Hybrid Quadrupole-Orbitrap Mass Spectrometer	TiO2	VRK3	Q8IV63	S83	TVTSPRLSLFSDGDSSESEDTLSSSERSKGS	LFSDGDSS(ph)ESEDTLS		Embryonic-Kidney
34689152	TNF+Nec1s(30min)@HEK293T cell line	SILAC	Orbitrap Fusion and Q Exactive HF-X Hybrid Quadrupole-Orbitrap Mass Spectrometer	TiO2	VRK3	Q8IV63	S85	TSPRLSLFSDGDSSESEDTLSSSERSKGSGS	SDGDSSES(ph)EDTLSSS		Embryonic-Kidney
34689152	TNF(30min)@HEK293T cell line	SILAC	Orbitrap Fusion and Q Exactive HF-X Hybrid Quadrupole-Orbitrap Mass Spectrometer	TiO2	VRK3	Q8IV63	S83	TVTSPRLSLFSDGDSSESEDTLSSSERSKGS	LFSDGDSS(ph)ESEDTLS		Embryonic-Kidney
34689152	TNF(30min)@HEK293T cell line	SILAC	Orbitrap Fusion and Q Exactive HF-X Hybrid Quadrupole-Orbitrap Mass Spectrometer	TiO2	VRK3	Q8IV63	S85	TSPRLSLFSDGDSSESEDTLSSSERSKGSGS	SDGDSSES(ph)EDTLSSS		Embryonic-Kidney
34689152	TNF+Nec1s(4h)@HEK293T cell line	SILAC	Orbitrap Fusion and Q Exactive HF-X Hybrid Quadrupole-Orbitrap Mass Spectrometer	TiO2	VRK3	Q8IV63	S83	TVTSPRLSLFSDGDSSESEDTLSSSERSKGS	LFSDGDSS(ph)ESEDTLS		Embryonic-Kidney
34689152	TNF+Nec1s(4h)@HEK293T cell line	SILAC	Orbitrap Fusion and Q Exactive HF-X Hybrid Quadrupole-Orbitrap Mass Spectrometer	TiO2	VRK3	Q8IV63	S85	TSPRLSLFSDGDSSESEDTLSSSERSKGSGS	SDGDSSES(ph)EDTLSSS		Embryonic-Kidney
34689152	TNF(4h)@HEK293T cell line	SILAC	Orbitrap Fusion and Q Exactive HF-X Hybrid Quadrupole-Orbitrap Mass Spectrometer	TiO2	VRK3	Q8IV63	S83	TVTSPRLSLFSDGDSSESEDTLSSSERSKGS	LFSDGDSS(ph)ESEDTLS		Embryonic-Kidney
34689152	TNF(4h)@HEK293T cell line	SILAC	Orbitrap Fusion and Q Exactive HF-X Hybrid Quadrupole-Orbitrap Mass Spectrometer	TiO2	VRK3	Q8IV63	S85	TSPRLSLFSDGDSSESEDTLSSSERSKGSGS	SDGDSSES(ph)EDTLSSS		Embryonic-Kidney
34974192	CCP(0h)@C431A-Parkin HeLa cells	Dimethyl Labeling	IMAC	Q Exactive HF	VRK3	Q8IV63	S71	FETSPKKVKWSSTVTSPRLSLFSDGDSSESE	WSSTVTS(ph)PR		Mitophagy
34974192	CCP(0h)@WT Parkin HeLa cells	Dimethyl Labeling	IMAC	Q Exactive HF	VRK3	Q8IV63	S71	FETSPKKVKWSSTVTSPRLSLFSDGDSSESE	WSSTVTS(ph)PR		Mitophagy
34974192	CCP(12h)@C431A-Parkin HeLa cells	Dimethyl Labeling	IMAC	Q Exactive HF	VRK3	Q8IV63	S71	FETSPKKVKWSSTVTSPRLSLFSDGDSSESE	WSSTVTS(ph)PR		Mitophagy
34974192	CCP(12h)@WT Parkin HeLa cells	Dimethyl Labeling	IMAC	Q Exactive HF	VRK3	Q8IV63	S71	FETSPKKVKWSSTVTSPRLSLFSDGDSSESE	WSSTVTS(ph)PR		Mitophagy
34974192	CCP(18h)@C431A-Parkin HeLa cells	Dimethyl Labeling	IMAC	Q Exactive HF	VRK3	Q8IV63	S71	FETSPKKVKWSSTVTSPRLSLFSDGDSSESE	WSSTVTS(ph)PR		Mitophagy
34974192	CCP(18h)@WT Parkin HeLa cells	Dimethyl Labeling	IMAC	Q Exactive HF	VRK3	Q8IV63	S71	FETSPKKVKWSSTVTSPRLSLFSDGDSSESE	WSSTVTS(ph)PR		Mitophagy
34974192	CCP(2h)@C431A-Parkin HeLa cells	Dimethyl Labeling	IMAC	Q Exactive HF	VRK3	Q8IV63	S71	FETSPKKVKWSSTVTSPRLSLFSDGDSSESE	WSSTVTS(ph)PR		Mitophagy
34974192	CCP(2h)@WT Parkin HeLa cells	Dimethyl Labeling	IMAC	Q Exactive HF	VRK3	Q8IV63	S71	FETSPKKVKWSSTVTSPRLSLFSDGDSSESE	WSSTVTS(ph)PR		Mitophagy
34974192	CCP(6h)@C431A-Parkin HeLa cells	Dimethyl Labeling	IMAC	Q Exactive HF	VRK3	Q8IV63	S71	FETSPKKVKWSSTVTSPRLSLFSDGDSSESE	WSSTVTS(ph)PR		Mitophagy
34974192	CCP(6h)@WT Parkin HeLa cells	Dimethyl Labeling	IMAC	Q Exactive HF	VRK3	Q8IV63	S71	FETSPKKVKWSSTVTSPRLSLFSDGDSSESE	WSSTVTS(ph)PR		Mitophagy
35005567	Untreated@naive hESCs	Label free	TiO2	Q Exactive Plus	VRK3	Q8IV63	T133	VTRGSPQKTSCSPQKTRQSPQTLKRSRVTTS	T(ph)RQSPQTLK		Pluripotency
35005567	Untreated@naive hESCs	Label free	TiO2	Q Exactive Plus	VRK3	Q8IV63	S59	SFQGSKRGLNSSFETSPKKVKWSSTVTSPRL	GLNSSFETS(ph)PK		Pluripotency
35005567	Untreated@primed hESCs	Label free	TiO2	Q Exactive Plus	VRK3	Q8IV63	T133	VTRGSPQKTSCSPQKTRQSPQTLKRSRVTTS	T(ph)RQSPQTLK		Pluripotency
35005567	Untreated@primed hESCs	Label free	TiO2	Q Exactive Plus	VRK3	Q8IV63	S59	SFQGSKRGLNSSFETSPKKVKWSSTVTSPRL	GLNSSFETS(ph)PK		Pluripotency
35022314	DMSO@H1299 cell line	TMT10plex	IMAC	Q Exactive Plus	VRK3	Q8IV63	T104		GSGSRPPT(ph)PK		Kinase-Signalling
35022314	DMSO@H1299 cell line	TMT10plex	IMAC	Q Exactive Plus	VRK3	Q8IV63	S59		GLNSSFETS(ph)PK		Kinase-Signalling
35022314	RXDX-106(30min)@H1299 cell line IMAC	TMT10plex	IMAC	Q Exactive Plus	VRK3	Q8IV63	T104		GSGSRPPT(ph)PK		Kinase-Signalling
35022314	RXDX-106(30min)@H1299 cell line IMAC	TMT10plex	IMAC	Q Exactive Plus	VRK3	Q8IV63	S59		GLNSSFETS(ph)PK		Kinase-Signalling
35022314	RXDX-106(4h)@H1299 cell line IMAC	TMT10plex	IMAC	Q Exactive Plus	VRK3	Q8IV63	T104		GSGSRPPT(ph)PK		Kinase-Signalling
35022314	RXDX-106(4h)@H1299 cell line IMAC	TMT10plex	IMAC	Q Exactive Plus	VRK3	Q8IV63	S59		GLNSSFETS(ph)PK		Kinase-Signalling
35301407	Vehicle-only@JEG3R cell lines	SILAC	TiO2	LTQ-Orbitrap Velos	VRK3	Q8IV63	S59	SFQGSKRGLNSSFETSPKKVKWSSTVTSPRL	GLNSSFETS(ph)PK		choriocarcinoma
35608653	Mock(12h)@Calu-3 cells	Labelling not mention	Enrichment (no details)	OrbiMS not mention	VRK3	Q8IV63	T104	LSSSERSKGSGSRPPTPKSSPQKTRKSPQVT			SARS-CoV-2 r
35608653	Mock(12h)@Calu-3 cells	Labelling not mention	Enrichment (no details)	OrbiMS not mention	VRK3	Q8IV63	S59	SFQGSKRGLNSSFETSPKKVKWSSTVTSPRL			SARS-CoV-2 r
35608653	Mock(4h)@Calu-3 cells	Labelling not mention	Enrichment (no details)	OrbiMS not mention	VRK3	Q8IV63	T104	LSSSERSKGSGSRPPTPKSSPQKTRKSPQVT			SARS-CoV-2 r
35608653	Mock(4h)@Calu-3 cells	Labelling not mention	Enrichment (no details)	OrbiMS not mention	VRK3	Q8IV63	S59	SFQGSKRGLNSSFETSPKKVKWSSTVTSPRL			SARS-CoV-2 r
35608653	SARS2(12h)@Calu-3 cells	Labelling not mention	Enrichment (no details)	OrbiMS not mention	VRK3	Q8IV63	T104	LSSSERSKGSGSRPPTPKSSPQKTRKSPQVT			SARS-CoV-2 r
35608653	SARS2(12h)@Calu-3 cells	Labelling not mention	Enrichment (no details)	OrbiMS not mention	VRK3	Q8IV63	S59	SFQGSKRGLNSSFETSPKKVKWSSTVTSPRL			SARS-CoV-2 r
35608653	SARS2(4h)@Calu-3 cells	Labelling not mention	Enrichment (no details)	OrbiMS not mention	VRK3	Q8IV63	T104	LSSSERSKGSGSRPPTPKSSPQKTRKSPQVT			SARS-CoV-2 r
35608653	SARS2(4h)@Calu-3 cells	Labelling not mention	Enrichment (no details)	OrbiMS not mention	VRK3	Q8IV63	S59	SFQGSKRGLNSSFETSPKKVKWSSTVTSPRL			SARS-CoV-2 r
35608653	SARS2(8h)@Calu-3 cells	Labelling not mention	Enrichment (no details)	OrbiMS not mention	VRK3	Q8IV63	T104	LSSSERSKGSGSRPPTPKSSPQKTRKSPQVT			SARS-CoV-2 r
35608653	SARS2(8h)@Calu-3 cells	Labelling not mention	Enrichment (no details)	OrbiMS not mention	VRK3	Q8IV63	S59	SFQGSKRGLNSSFETSPKKVKWSSTVTSPRL			SARS-CoV-2 r
35688186	Quercetin(0Î¼M)@HepG2 cells	label-free		Orbitrap Lumos	VRK3	Q8IV63	S75	PKKVKWSSTVTSPRLSLFSDGDSSESEDTLS	LS(ph)LFSDGDSS(ph)ESEDTLSSSER		Signaling
35688186	Caffeine(0.01Î¼M)@HepG2 cells	label-free	Enrichment (no details)	Orbitrap Lumos	VRK3	Q8IV63	T58	SSFQGSKRGLNSSFETSPKKVKWSSTVTSPR	GLNS(ph)SFET(ph)SPKK		Signaling
35688186	Caffeine(0.01Î¼M)@HepG2 cells	label-free	Enrichment (no details)	Orbitrap Lumos	VRK3	Q8IV63	S85	TSPRLSLFSDGDSSESEDTLSSSERSKGSGS	LSLFSDGDSSES(ph)EDTLSSSER		Signaling
35688186	Caffeine(0.1Î¼M)@HepG2 cells	label-free	Enrichment (no details)	Orbitrap Lumos	VRK3	Q8IV63	T58	SSFQGSKRGLNSSFETSPKKVKWSSTVTSPR	GLNS(ph)SFET(ph)SPKK		Signaling
35688186	Caffeine(0.1Î¼M)@HepG2 cells	label-free	Enrichment (no details)	Orbitrap Lumos	VRK3	Q8IV63	S85	TSPRLSLFSDGDSSESEDTLSSSERSKGSGS	LSLFSDGDSSES(ph)EDTLSSSER		Signaling
35688186	Caffeine(1Î¼M)@HepG2 cells	label-free	Enrichment (no details)	Orbitrap Lumos	VRK3	Q8IV63	T58	SSFQGSKRGLNSSFETSPKKVKWSSTVTSPR	GLNS(ph)SFET(ph)SPKK		Signaling
35688186	Caffeine(1Î¼M)@HepG2 cells	label-free	Enrichment (no details)	Orbitrap Lumos	VRK3	Q8IV63	S85	TSPRLSLFSDGDSSESEDTLSSSERSKGSGS	LSLFSDGDSSES(ph)EDTLSSSER		Signaling
35688186	Caffeine(10Î¼M)@HepG2 cells	label-free	Enrichment (no details)	Orbitrap Lumos	VRK3	Q8IV63	T58	SSFQGSKRGLNSSFETSPKKVKWSSTVTSPR	GLNS(ph)SFET(ph)SPKK		Signaling
35688186	Caffeine(10Î¼M)@HepG2 cells	label-free	Enrichment (no details)	Orbitrap Lumos	VRK3	Q8IV63	S85	TSPRLSLFSDGDSSESEDTLSSSERSKGSGS	LSLFSDGDSSES(ph)EDTLSSSER		Signaling
35688186	Caffeine(100Î¼M)@HepG2 cells	label-free	Enrichment (no details)	Orbitrap Lumos	VRK3	Q8IV63	T58	SSFQGSKRGLNSSFETSPKKVKWSSTVTSPR	GLNS(ph)SFET(ph)SPKK		Signaling
35688186	Caffeine(100Î¼M)@HepG2 cells	label-free	Enrichment (no details)	Orbitrap Lumos	VRK3	Q8IV63	S85	TSPRLSLFSDGDSSESEDTLSSSERSKGSGS	LSLFSDGDSSES(ph)EDTLSSSER		Signaling
35688186	Caffeine(1000Î¼M)@HepG2 cells	label-free	Enrichment (no details)	Orbitrap Lumos	VRK3	Q8IV63	T58	SSFQGSKRGLNSSFETSPKKVKWSSTVTSPR	GLNS(ph)SFET(ph)SPKK		Signaling
35688186	Caffeine(1000Î¼M)@HepG2 cells	label-free	Enrichment (no details)	Orbitrap Lumos	VRK3	Q8IV63	S85	TSPRLSLFSDGDSSESEDTLSSSERSKGSGS	LSLFSDGDSSES(ph)EDTLSSSER		Signaling
35688186	Quercetin(0.2Î¼M)@HepG2 cells	label-free		Orbitrap Lumos	VRK3	Q8IV63	S75	PKKVKWSSTVTSPRLSLFSDGDSSESEDTLS	LS(ph)LFSDGDSS(ph)ESEDTLSSSER		Signaling
35688186	Quercetin(10Î¼M)@HepG2 cells	label-free	Enrichment (no details)	Orbitrap Lumos	VRK3	Q8IV63	T58	SSFQGSKRGLNSSFETSPKKVKWSSTVTSPR	GLNS(ph)SFET(ph)SPKK		Signaling
35688186	Quercetin(10Î¼M)@HepG2 cells	label-free	Enrichment (no details)	Orbitrap Lumos	VRK3	Q8IV63	S85	TSPRLSLFSDGDSSESEDTLSSSERSKGSGS	LSLFSDGDSSES(ph)EDTLSSSER		Signaling
35688186	Quercetin(10Î¼M)@HepG2 cells	label-free		Orbitrap Lumos	VRK3	Q8IV63	S75	PKKVKWSSTVTSPRLSLFSDGDSSESEDTLS	LS(ph)LFSDGDSS(ph)ESEDTLSSSER		Signaling
35882839	Irrelevant shRNA@HCT116	Label-free	not mentioned	Orbitrap Fusion Lumos	VRK3	Q8IV63	S55				Colon-cancer
35882839	shRNA 947@HCT116	Label-free	not mentioned	Orbitrap Fusion Lumos	VRK3	Q8IV63	S55				Colon-cancer
35947955	MK2206@PL21 cell line F4 MBO	TMT	TiO2	Q Exactive HF-X	VRK3	Q8IV63	S85	SDGDSSESEDTLSSS	SDGDssEsEDTLsSS		Blood-cancer
35947955	MK2206@PL21 cell line F2 CC	TMT	TiO2	Q Exactive HF-X	VRK3	Q8IV63	S85	SDGDSSESEDTLSSS	SDGDssEsEDTLsSS		Blood-cancer
35947955	MK2206@PL21 cell line F5 NN	TMT	TiO2	Q Exactive HF-X	VRK3	Q8IV63	S85	SDGDSSESEDTLSSS	SDGDssEsEDTLsSS		Blood-cancer
35947955	Selinexor+MK2206@PL21 cell line F4 MBO	TMT	TiO2	Q Exactive HF-X	VRK3	Q8IV63	S85	SDGDSSESEDTLSSS	SDGDssEsEDTLsSS		Blood-cancer
35947955	Selinexor+MK2206@PL21 cell line F2 CC	TMT	TiO2	Q Exactive HF-X	VRK3	Q8IV63	S85	SDGDSSESEDTLSSS	SDGDssEsEDTLsSS		Blood-cancer
35947955	Selinexor+MK2206@PL21 cell line F5 NN	TMT	TiO2	Q Exactive HF-X	VRK3	Q8IV63	S85	SDGDSSESEDTLSSS	SDGDssEsEDTLsSS		Blood-cancer
35947955	Selinexor@PL21 cell line F4 MBO	TMT	TiO2	Q Exactive HF-X	VRK3	Q8IV63	S85	SDGDSSESEDTLSSS	SDGDssEsEDTLsSS		Blood-cancer
35947955	Selinexor@PL21 cell line F2 CC	TMT	TiO2	Q Exactive HF-X	VRK3	Q8IV63	S85	SDGDSSESEDTLSSS	SDGDssEsEDTLsSS		Blood-cancer
35947955	DMSO@PL21 cell line F4 MBO	TMT	TiO2	Q Exactive HF-X	VRK3	Q8IV63	S85	SDGDSSESEDTLSSS	SDGDssEsEDTLsSS		Blood-cancer
35947955	DMSO@MV4-11 cell line F1 CC	TMT	TiO2	Q Exactive HF-X	VRK3	Q8IV63	S82	SLFSDGDSSESEDTL	SLFSDGDssEsEDTL		Blood-cancer
35947955	DMSO@PL21 cell line F2 CC	TMT	TiO2	Q Exactive HF-X	VRK3	Q8IV63	S85	SDGDSSESEDTLSSS	SDGDssEsEDTLsSS		Blood-cancer
35947955	DMSO@PL21 cell line F5 NN	TMT	TiO2	Q Exactive HF-X	VRK3	Q8IV63	S85	SDGDSSESEDTLSSS	SDGDssEsEDTLsSS		Blood-cancer
35947955	Selinexor@PL21 cell line F5 NN	TMT	TiO2	Q Exactive HF-X	VRK3	Q8IV63	S85	SDGDSSESEDTLSSS	SDGDssEsEDTLsSS		Blood-cancer
35947955	MK2206@MV4-11 cell line F1 CC	TMT	TiO2	Q Exactive HF-X	VRK3	Q8IV63	S82	SLFSDGDSSESEDTL	SLFSDGDssEsEDTL		Blood-cancer
35947955	MK2206@MV4-11 cell line F2 CC	TMT	TiO2	Q Exactive HF-X	VRK3	Q8IV63	S82	SLFSDGDSSESEDTL	SLFSDGDssEsEDTL		Blood-cancer
35947955	MK2206@MV4-11 cell line F3 MBO	TMT	TiO2	Q Exactive HF-X	VRK3	Q8IV63	S82	SLFSDGDSSESEDTL	SLFSDGDssEsEDTL		Blood-cancer
35947955	MK2206@MV4-11 cell line F4 MBO	TMT	TiO2	Q Exactive HF-X	VRK3	Q8IV63	S82	SLFSDGDSSESEDTL	SLFSDGDssEsEDTL		Blood-cancer
35947955	MK2206@MV4-11 cell line F5 NN	TMT	TiO2	Q Exactive HF-X	VRK3	Q8IV63	S82	SLFSDGDSSESEDTL	SLFSDGDssEsEDTL		Blood-cancer
35947955	Selinexor@MV4-11 cell line F1 CC	TMT	TiO2	Q Exactive HF-X	VRK3	Q8IV63	S82	SLFSDGDSSESEDTL	SLFSDGDssEsEDTL		Blood-cancer
35947955	Selinexor+MK2206@MV4-11 cell line F1 CC	TMT	TiO2	Q Exactive HF-X	VRK3	Q8IV63	S82	SLFSDGDSSESEDTL	SLFSDGDssEsEDTL		Blood-cancer
35947955	Selinexor+MK2206@MV4-11 cell line F2 CC	TMT	TiO2	Q Exactive HF-X	VRK3	Q8IV63	S82	SLFSDGDSSESEDTL	SLFSDGDssEsEDTL		Blood-cancer
35947955	Selinexor+MK2206@MV4-11 cell line F3 MBO	TMT	TiO2	Q Exactive HF-X	VRK3	Q8IV63	S82	SLFSDGDSSESEDTL	SLFSDGDssEsEDTL		Blood-cancer
35947955	Selinexor+MK2206@MV4-11 cell line F4 MBO	TMT	TiO2	Q Exactive HF-X	VRK3	Q8IV63	S82	SLFSDGDSSESEDTL	SLFSDGDssEsEDTL		Blood-cancer
35947955	Selinexor+MK2206@MV4-11 cell line F5 NN	TMT	TiO2	Q Exactive HF-X	VRK3	Q8IV63	S82	SLFSDGDSSESEDTL	SLFSDGDssEsEDTL		Blood-cancer
35947955	Selinexor@MV4-11 cell line F2 CC	TMT	TiO2	Q Exactive HF-X	VRK3	Q8IV63	S82	SLFSDGDSSESEDTL	SLFSDGDssEsEDTL		Blood-cancer
35947955	Selinexor@MV4-11 cell line F3 MBO	TMT	TiO2	Q Exactive HF-X	VRK3	Q8IV63	S82	SLFSDGDSSESEDTL	SLFSDGDssEsEDTL		Blood-cancer
35947955	Selinexor@MV4-11 cell line F4 MBO	TMT	TiO2	Q Exactive HF-X	VRK3	Q8IV63	S82	SLFSDGDSSESEDTL	SLFSDGDssEsEDTL		Blood-cancer
35947955	Selinexor@MV4-11 cell line F1 CC	TMT	TiO2	Q Exactive HF-X	VRK3	Q8IV63	S82	SLFSDGDSSESEDTL	SLFSDGDssEsEDTL		Blood-cancer
35947955	DMSO@MV4-11 cell line F3 MBO	TMT	TiO2	Q Exactive HF-X	VRK3	Q8IV63	S82	SLFSDGDSSESEDTL	SLFSDGDssEsEDTL		Blood-cancer
35947955	DMSO@MV4-11 cell line F2 CC	TMT	TiO2	Q Exactive HF-X	VRK3	Q8IV63	S82	SLFSDGDSSESEDTL	SLFSDGDssEsEDTL		Blood-cancer
35947955	DMSO@MV4-11 cell line F4 MBO	TMT	TiO2	Q Exactive HF-X	VRK3	Q8IV63	S82	SLFSDGDSSESEDTL	SLFSDGDssEsEDTL		Blood-cancer
35947955	DMSO@MV4-11 cell line F5 NN	TMT	TiO2	Q Exactive HF-X	VRK3	Q8IV63	S82	SLFSDGDSSESEDTL	SLFSDGDssEsEDTL		Blood-cancer
36060052	Eto@HCT116 cells	SILAC	TiO2	Q Exactive Plus	VRK3	Q8IV63	S59	SFQGSKRGLNSSFETSPKKVKWSSTVTSPRL			PPM1D inhibition
36060052	Eto@HCT116 cells	SILAC	TiO2	Q Exactive Plus	VRK3	Q8IV63	S83	TVTSPRLSLFSDGDSSESEDTLSSSERSKGS			PPM1D inhibition
36060052	Eto@HCT116 cells	SILAC	TiO2	Q Exactive Plus	VRK3	Q8IV63	T58	SSFQGSKRGLNSSFETSPKKVKWSSTVTSPR			PPM1D inhibition
36060052	Eto+PPM1Di@HCT116 cells	SILAC	TiO2	Q Exactive Plus	VRK3	Q8IV63	S59	SFQGSKRGLNSSFETSPKKVKWSSTVTSPRL			PPM1D inhibition
36060052	Eto+PPM1Di@HCT116 cells	SILAC	TiO2	Q Exactive Plus	VRK3	Q8IV63	S83	TVTSPRLSLFSDGDSSESEDTLSSSERSKGS			PPM1D inhibition
36060052	Eto+PPM1Di@HCT116 cells	SILAC	TiO2	Q Exactive Plus	VRK3	Q8IV63	T58	SSFQGSKRGLNSSFETSPKKVKWSSTVTSPR			PPM1D inhibition
36060052	DMSO@HCT116 cells_36060052	SILAC	TiO2	Q Exactive Plus	VRK3	Q8IV63	S59	SFQGSKRGLNSSFETSPKKVKWSSTVTSPRL			PPM1D inhibition
36060052	DMSO@HCT116 cells_36060052	SILAC	TiO2	Q Exactive Plus	VRK3	Q8IV63	S83	TVTSPRLSLFSDGDSSESEDTLSSSERSKGS			PPM1D inhibition
36060052	DMSO@HCT116 cells_36060052	SILAC	TiO2	Q Exactive Plus	VRK3	Q8IV63	T58	SSFQGSKRGLNSSFETSPKKVKWSSTVTSPR			PPM1D inhibition
29449344	Standard cell lysis@HeLa cells	NOT MENTIONED	Fe3+-IMAC	Orbitrap Q- Exactive HF	VRK3	Q8IV63	S59	SFQGSKRGLNSSFETSPKKVKWSSTVTSPRL	GLNSSFETS(ph)PK		Benzonase digestion
34356831	CIGB-300@HL-60 cells	Isotopic labeling	TiO2Â	QExactive HF	VRK3	Q8IV63	T119	TPKSSPQKTRKSPQVTRGSPQKTSCSPQKTR			Acute myeloid leukemiaÂ
30177828	Mock(24h)@SK-N-BE2 cells	Label free	EasyPhos	LTQ-Orbitrap XL + Orbitrap Q Exactive HF	VRK3	Q8IV63	S55	PHVSSFQGSKRGLNSSFETSPKKVKWSSTVT	GLNSS(ph)FETS(ph)PKK		Infection
30177828	Mock(24h)@SK-N-BE2 cells	Label free	EasyPhos	LTQ-Orbitrap XL + Orbitrap Q Exactive HF	VRK3	Q8IV63	S59	PHVSSFQGSKRGLNSSFETSPKKVKWSSTVT	GLNSS(ph)FETS(ph)PKK		Infection
30177828	Mock(48h)@SK-N-BE2 cells	Label free	EasyPhos	LTQ-Orbitrap XL + Orbitrap Q Exactive HF	VRK3	Q8IV63	S55	PHVSSFQGSKRGLNSSFETSPKKVKWSSTVT	GLNSS(ph)FETS(ph)PKK		Infection
30177828	Mock(48h)@SK-N-BE2 cells	Label free	EasyPhos	LTQ-Orbitrap XL + Orbitrap Q Exactive HF	VRK3	Q8IV63	S59	PHVSSFQGSKRGLNSSFETSPKKVKWSSTVT	GLNSS(ph)FETS(ph)PKK		Infection
30177828	Mock(72h)@SK-N-BE2 cells	Label free	EasyPhos	LTQ-Orbitrap XL + Orbitrap Q Exactive HF	VRK3	Q8IV63	S55	PHVSSFQGSKRGLNSSFETSPKKVKWSSTVT	GLNSS(ph)FETS(ph)PKK		Infection
30177828	Mock(72h)@SK-N-BE2 cells	Label free	EasyPhos	LTQ-Orbitrap XL + Orbitrap Q Exactive HF	VRK3	Q8IV63	S59	PHVSSFQGSKRGLNSSFETSPKKVKWSSTVT	GLNSS(ph)FETS(ph)PKK		Infection
30177828	ZIKV(24h)@SK-N-BE2 cells	Label free	EasyPhos	LTQ-Orbitrap XL + Orbitrap Q Exactive HF	VRK3	Q8IV63	S55	PHVSSFQGSKRGLNSSFETSPKKVKWSSTVT	GLNSS(ph)FETS(ph)PKK		Infection
30177828	ZIKV(24h)@SK-N-BE2 cells	Label free	EasyPhos	LTQ-Orbitrap XL + Orbitrap Q Exactive HF	VRK3	Q8IV63	S59	PHVSSFQGSKRGLNSSFETSPKKVKWSSTVT	GLNSS(ph)FETS(ph)PKK		Infection
30177828	ZIKV(48h)@SK-N-BE2 cells	Label free	EasyPhos	LTQ-Orbitrap XL + Orbitrap Q Exactive HF	VRK3	Q8IV63	S55	PHVSSFQGSKRGLNSSFETSPKKVKWSSTVT	GLNSS(ph)FETS(ph)PKK		Infection
30177828	ZIKV(48h)@SK-N-BE2 cells	Label free	EasyPhos	LTQ-Orbitrap XL + Orbitrap Q Exactive HF	VRK3	Q8IV63	S59	PHVSSFQGSKRGLNSSFETSPKKVKWSSTVT	GLNSS(ph)FETS(ph)PKK		Infection
30177828	ZIKV(72h)@SK-N-BE2 cells	Label free	EasyPhos	LTQ-Orbitrap XL + Orbitrap Q Exactive HF	VRK3	Q8IV63	S55	PHVSSFQGSKRGLNSSFETSPKKVKWSSTVT	GLNSS(ph)FETS(ph)PKK		Infection
30177828	ZIKV(72h)@SK-N-BE2 cells	Label free	EasyPhos	LTQ-Orbitrap XL + Orbitrap Q Exactive HF	VRK3	Q8IV63	S59	PHVSSFQGSKRGLNSSFETSPKKVKWSSTVT	GLNSS(ph)FETS(ph)PKK		Infection
35882839	Irrelevant shRNA@HCT116	Label-free	not mentioned	Orbitrap Fusion Lumos	VRK3	Q8IV63	T58				Colon-cancer
35882839	Irrelevant shRNA@HCT116	Label-free	not mentioned	Orbitrap Fusion Lumos	VRK3	Q8IV63	S55				Colon-cancer
35882839	shRNA 312@HCT116	Label-free	not mentioned	Orbitrap Fusion Lumos	VRK3	Q8IV63	S59				Colon-cancer
35882839	shRNA 312@HCT116	Label-free	not mentioned	Orbitrap Fusion Lumos	VRK3	Q8IV63	T58				Colon-cancer
35882839	shRNA 312@HCT116	Label-free	not mentioned	Orbitrap Fusion Lumos	VRK3	Q8IV63	S54				Colon-cancer
35882839	shRNA 312@HCT116	Label-free	not mentioned	Orbitrap Fusion Lumos	VRK3	Q8IV63	S55				Colon-cancer
35882839	shRNA 947@HCT116	Label-free	not mentioned	Orbitrap Fusion Lumos	VRK3	Q8IV63	T58				Colon-cancer
35882839	shRNA 947@HCT116	Label-free	not mentioned	Orbitrap Fusion Lumos	VRK3	Q8IV63	S55				Colon-cancer
20363803	Ang II(15min)@AT1R-HEK cell line	SILAC	TIO2	LTQ-Orbitrap	VRK3	Q8IV63	S59	NSSFETSPKKVKW	GLNSSFETS(ph)PK		Signaling network
20363803	Ang II(15min)@AT1R-HEK cell line	SILAC	TIO2	LTQ-Orbitrap	VRK3	Q8IV63	S83	FSDGDSSESEDTL	LSLFSDGDSS(ph)ESEDTLSSSER		Signaling network
20363803	Ang II(15min)@AT1R-HEK cell line	SILAC	TIO2	LTQ-Orbitrap	VRK3	Q8IV63	S82	LFSDGDSSESEDT	LSLFSDGDS(ph)S(ph)ESEDTLSSSER		Signaling network
20363803	Ang II(153min)@AT1R-HEK cell line	SILAC	TIO2	LTQ-Orbitrap	VRK3	Q8IV63	S59	NSSFETSPKKVKW	GLNSSFETS(ph)PK		Signaling network
20363803	Ang II(153min)@AT1R-HEK cell line	SILAC	TIO2	LTQ-Orbitrap	VRK3	Q8IV63	S83	FSDGDSSESEDTL	LSLFSDGDSS(ph)ESEDTLSSSER		Signaling network
20363803	Ang II(153min)@AT1R-HEK cell line	SILAC	TIO2	LTQ-Orbitrap	VRK3	Q8IV63	S82	LFSDGDSSESEDT	LSLFSDGDS(ph)S(ph)ESEDTLSSSER		Signaling network
20363803	SII Ang II(15min)@AT1R-HEK cell line	SILAC	TIO2	LTQ-Orbitrap	VRK3	Q8IV63	S59	NSSFETSPKKVKW	GLNSSFETS(ph)PK		Signaling network
20363803	SII Ang II(15min)@AT1R-HEK cell line	SILAC	TIO2	LTQ-Orbitrap	VRK3	Q8IV63	S83	FSDGDSSESEDTL	LSLFSDGDSS(ph)ESEDTLSSSER		Signaling network
20363803	SII Ang II(15min)@AT1R-HEK cell line	SILAC	TIO2	LTQ-Orbitrap	VRK3	Q8IV63	S82	LFSDGDSSESEDT	LSLFSDGDS(ph)S(ph)ESEDTLSSSER		Signaling network
20363803	SII Ang II(3min)@AT1R-HEK cell line	SILAC	TIO2	LTQ-Orbitrap	VRK3	Q8IV63	S59	NSSFETSPKKVKW	GLNSSFETS(ph)PK		Signaling network
20363803	SII Ang II(3min)@AT1R-HEK cell line	SILAC	TIO2	LTQ-Orbitrap	VRK3	Q8IV63	S83	FSDGDSSESEDTL	LSLFSDGDSS(ph)ESEDTLSSSER		Signaling network
20363803	SII Ang II(3min)@AT1R-HEK cell line	SILAC	TIO2	LTQ-Orbitrap	VRK3	Q8IV63	S82	LFSDGDSSESEDT	LSLFSDGDS(ph)S(ph)ESEDTLSSSER		Signaling network
20873877	Collisional induced dissociation-CID1@HeLa S3 cells	Label free	TiO2	LTQ-Orbitrap Velos instrument	VRK3	Q8IV63	S348	YVEGSRSPHEGDL	S(ph)PHEGDLEFISMDLHK		No Disease
20873877	Collisional induced dissociation-CID1@HeLa S3 cells	Label free	TiO2	LTQ-Orbitrap Velos instrument	VRK3	Q8IV63	S82	LFSDGDSSESEDT	LSLFSDGDS(ph)S(ph)ESEDTLSSSER		No Disease
20873877	High collision dissociation fragment-HCD1@HeLa S3 cells	Label free	TiO2	LTQ-Orbitrap Velos instrument	VRK3	Q8IV63	S348	YVEGSRSPHEGDL	S(ph)PHEGDLEFISMDLHK		No disease
20873877	High collision dissociation fragment-HCD2@HeLa S3 cells	Label free	TiO2	LTQ-Orbitrap Velos instrument	VRK3	Q8IV63	S59	NSSFETSPKKVKW	GLNSS(ph)FETS(ph)PK		No Disease
21406692	NCM(1h)@HUES9 cell	Label free	TiO2	Q Exactive HF	VRK3	Q8IV63	S122	SPQVTRGSPQK	SPQVTRGS(ph)PQK		no disease
21406692	NCM(1h)@HUES9 cell	Label free	TiO2	Q Exactive HF	VRK3	Q8IV63	T58	RGLNSSFETSPKK	RGLNSSFET(ph)SPKK		no disease
21406692	NCM(24h)@HUES9 cell	Label free	TiO2	Q Exactive HF	VRK3	Q8IV63	S122	SPQVTRGSPQK	SPQVTRGS(ph)PQK		no disease
21406692	NCM(24h)@HUES9 cell	Label free	TiO2	Q Exactive HF	VRK3	Q8IV63	T58	RGLNSSFETSPKK	RGLNSSFET(ph)SPKK		no disease
21406692	NCM(6h)@HUES9 cell	Label free	TiO2	Q Exactive HF	VRK3	Q8IV63	S122	SPQVTRGSPQK	SPQVTRGS(ph)PQK		no disease
21406692	NCM(6h)@HUES9 cell	Label free	TiO2	Q Exactive HF	VRK3	Q8IV63	T58	RGLNSSFETSPKK	RGLNSSFET(ph)SPKK		no disease
21406692	PMA(1h)@HUES9 cell	Label free	TiO2	Q Exactive HF	VRK3	Q8IV63	S122	SPQVTRGSPQK	SPQVTRGS(ph)PQK		no disease
21406692	PMA(1h)@HUES9 cell	Label free	TiO2	Q Exactive HF	VRK3	Q8IV63	T58	RGLNSSFETSPKK	RGLNSSFET(ph)SPKK		no disease
21406692	PMA(24h)@HUES9 cell	Label free	TiO2	Q Exactive HF	VRK3	Q8IV63	S122	SPQVTRGSPQK	SPQVTRGS(ph)PQK		no disease
21406692	PMA(24h)@HUES9 cell	Label free	TiO2	Q Exactive HF	VRK3	Q8IV63	T58	RGLNSSFETSPKK	RGLNSSFET(ph)SPKK		no disease
21406692	PMA(30min)@HUES9 cell	Label free	TiO2	Q Exactive HF	VRK3	Q8IV63	S122	SPQVTRGSPQK	SPQVTRGS(ph)PQK		no disease
21406692	PMA(30min)@HUES9 cell	Label free	TiO2	Q Exactive HF	VRK3	Q8IV63	T58	RGLNSSFETSPKK	RGLNSSFET(ph)SPKK		no disease
21406692	PMA(6h)@HUES9 cell	Label free	TiO2	Q Exactive HF	VRK3	Q8IV63	S122	SPQVTRGSPQK	SPQVTRGS(ph)PQK		no disease
21406692	PMA(6h)@HUES9 cell	Label free	TiO2	Q Exactive HF	VRK3	Q8IV63	T58	RGLNSSFETSPKK	RGLNSSFET(ph)SPKK		no disease
22424773	Etoposide(24h)@U2OS cells	SILAC	TiO2	LTQ Orbitrap	VRK3	Q8IV63	S82	LFSDGDSSESEDT	LSLFSDGDS(ph)SESEDTLSSSER		DNA damage response
22424773	DMSO@U2OS cells_22424773	SILAC	TiO2	LTQ Orbitrap	VRK3	Q8IV63	S82	LFSDGDSSESEDT	LSLFSDGDS(ph)SESEDTLSSSER		DNA damage response
23898821	Crizotinib@H3122 cell line	SILAC	IMAC	Q Exactive	VRK3	Q8IV63	S136	PQKTRQSPQTLKR	TRQS(ph)PQTLK		Lung cancer
23898821	Crizotinib@H3122 cell line	SILAC	IMAC	Q Exactive	VRK3	Q8IV63	T119	RKSPQVTRGSPQK	SPQVT(ph)RGSPQK		Lung cancer
23898821	Crizotinib@H3122 cell line	mTRAQ	IMAC	Q Exactive	VRK3	Q8IV63	S122	PQVTRGSPQKTSC	SPQVTRGS(ph)PQK		Lung cancer
23898821	Crizotinib@H3122 cell line	SILAC	IMAC	Q Exactive	VRK3	Q8IV63	S107	RPPTPKSSPQKTR	GSGSRPPT(ph)PKS(ph)SPQK		Lung cancer
23898821	Crizotinib@H3122 cell line	mTRAQ	IMAC	Q Exactive	VRK3	Q8IV63	S107	RPPTPKSSPQKTR	GSGSRPPT(ph)PKS(ph)SPQK		Lung cancer
23898821	Crizotinib@H3122 cell line	mTRAQ	IMAC	Q Exactive	VRK3	Q8IV63	S82	LFSDGDSSESEDT	LSLFSDGDS(ph)S(ph)ESEDTLSSSER		Lung cancer
23898821	Crizotinib@H3122 cell line	mTRAQ	IMAC	Q Exactive	VRK3	Q8IV63	S115	PQKTRKSPQVTRG	S(ph)PQVT(ph)RGSPQK		Lung cancer
24850871	PGE2(10min)-MS1@Jurkat T cells	Label Free	Ti-IMAC	LTQ-Orbitrap Elite	VRK3	Q8IV63	S59	SFQGSKRGLNSSFETSPKKVKWSSTVTSPRL	_RGLNSSFETS(ph)PKK_		T cells stimulated with PGE2
24850871	PGE2(10min)-MS1@Jurkat T cells	Label Free	Ti-IMAC	LTQ-Orbitrap Elite	VRK3	Q8IV63	T58	SSFQGSKRGLNSSFETSPKKVKWSSTVTSPR	_RGLNSS(ph)FET(ph)SPKK_		T cells stimulated with PGE2
24850871	PGE2(10min)-MS2@Jurkat T cells	Label Free	Ti-IMAC	LTQ-Orbitrap Elite	VRK3	Q8IV63	S59	SFQGSKRGLNSSFETSPKKVKWSSTVTSPRL	_RGLNSSFETS(ph)PKK_		T cells stimulated with PGE2
24850871	PGE2(10min)-MS2@Jurkat T cells	Label Free	Ti-IMAC	LTQ-Orbitrap Elite	VRK3	Q8IV63	T58	SSFQGSKRGLNSSFETSPKKVKWSSTVTSPR	_RGLNSS(ph)FET(ph)SPKK_		T cells stimulated with PGE2
24850871	PGE2(20min)-MS1@Jurkat T cells	Label Free	Ti-IMAC	LTQ-Orbitrap Elite	VRK3	Q8IV63	S59	SFQGSKRGLNSSFETSPKKVKWSSTVTSPRL	_RGLNSSFETS(ph)PKK_		T cells stimulated with PGE2
24850871	PGE2(20min)-MS1@Jurkat T cells	Label Free	Ti-IMAC	LTQ-Orbitrap Elite	VRK3	Q8IV63	S59	SFQGSKRGLNSSFETSPKKVKWSSTVTSPRL	_RGLNSSFETS(ph)PKK_		T cells stimulated with PGE2
24850871	PGE2(20min)-MS1@Jurkat T cells	Label Free	Ti-IMAC	LTQ-Orbitrap Elite	VRK3	Q8IV63	T58	SSFQGSKRGLNSSFETSPKKVKWSSTVTSPR	_RGLNSS(ph)FET(ph)SPKK_		T cells stimulated with PGE2
24850871	PGE2(20min)-MS2@Jurkat T cells	Label Free	Ti-IMAC	LTQ-Orbitrap Elite	VRK3	Q8IV63	S59	SFQGSKRGLNSSFETSPKKVKWSSTVTSPRL	_RGLNSSFETS(ph)PKK_		T cells stimulated with PGE2
24850871	PGE2(20min)-MS2@Jurkat T cells	Label Free	Ti-IMAC	LTQ-Orbitrap Elite	VRK3	Q8IV63	T58	SSFQGSKRGLNSSFETSPKKVKWSSTVTSPR	_RGLNSS(ph)FET(ph)SPKK_		T cells stimulated with PGE2
24850871	PGE2(30min)-MS1@Jurkat T cells	Label Free	Ti-IMAC	LTQ-Orbitrap Elite	VRK3	Q8IV63	S59	SFQGSKRGLNSSFETSPKKVKWSSTVTSPRL	_RGLNSSFETS(ph)PKK_		T cells stimulated with PGE2
24850871	PGE2(30min)-MS1@Jurkat T cells	Label Free	Ti-IMAC	LTQ-Orbitrap Elite	VRK3	Q8IV63	S59	SFQGSKRGLNSSFETSPKKVKWSSTVTSPRL	_RGLNSSFETS(ph)PKK_		T cells stimulated with PGE2
24850871	PGE2(30min)-MS1@Jurkat T cells	Label Free	Ti-IMAC	LTQ-Orbitrap Elite	VRK3	Q8IV63	T58	SSFQGSKRGLNSSFETSPKKVKWSSTVTSPR	_RGLNSS(ph)FET(ph)SPKK_		T cells stimulated with PGE2
24850871	PGE2(30min)-MS2@Jurkat T cells	Label Free	Ti-IMAC	LTQ-Orbitrap Elite	VRK3	Q8IV63	S59	SFQGSKRGLNSSFETSPKKVKWSSTVTSPRL	_RGLNSSFETS(ph)PKK_		T cells stimulated with PGE2
24850871	PGE2(30min)-MS2@Jurkat T cells	Label Free	Ti-IMAC	LTQ-Orbitrap Elite	VRK3	Q8IV63	T58	SSFQGSKRGLNSSFETSPKKVKWSSTVTSPR	_RGLNSS(ph)FET(ph)SPKK_		T cells stimulated with PGE2
24850871	PGE2(5min)-MS1@Jurkat T cells	Label Free	Ti-IMAC	LTQ-Orbitrap Elite	VRK3	Q8IV63	S59	SFQGSKRGLNSSFETSPKKVKWSSTVTSPRL	_RGLNSSFETS(ph)PKK_		T cells stimulated with PGE2
24850871	PGE2(5min)-MS1@Jurkat T cells	Label Free	Ti-IMAC	LTQ-Orbitrap Elite	VRK3	Q8IV63	T58	SSFQGSKRGLNSSFETSPKKVKWSSTVTSPR	_RGLNSS(ph)FET(ph)SPKK_		T cells stimulated with PGE2
24850871	PGE2(5min)-MS2@Jurkat T cells	Label Free	Ti-IMAC	LTQ-Orbitrap Elite	VRK3	Q8IV63	S59	SFQGSKRGLNSSFETSPKKVKWSSTVTSPRL	_RGLNSSFETS(ph)PKK_		T cells stimulated with PGE2
24850871	PGE2(5min)-MS2@Jurkat T cells	Label Free	Ti-IMAC	LTQ-Orbitrap Elite	VRK3	Q8IV63	T58	SSFQGSKRGLNSSFETSPKKVKWSSTVTSPR	_RGLNSS(ph)FET(ph)SPKK_		T cells stimulated with PGE2
24850871	PGE2(60min)-MS1@Jurkat T cells	Label Free	Ti-IMAC	LTQ-Orbitrap Elite	VRK3	Q8IV63	S59	SFQGSKRGLNSSFETSPKKVKWSSTVTSPRL	_RGLNSSFETS(ph)PKK_		T cells stimulated with PGE2
24850871	PGE2(60min)-MS1@Jurkat T cells	Label Free	Ti-IMAC	LTQ-Orbitrap Elite	VRK3	Q8IV63	T58	SSFQGSKRGLNSSFETSPKKVKWSSTVTSPR	_RGLNSS(ph)FET(ph)SPKK_		T cells stimulated with PGE2
24850871	PGE2(60min)-MS2@Jurkat T cells	Label Free	Ti-IMAC	LTQ-Orbitrap Elite	VRK3	Q8IV63	S59	SFQGSKRGLNSSFETSPKKVKWSSTVTSPRL	_RGLNSSFETS(ph)PKK_		T cells stimulated with PGE2
24850871	PGE2(60min)-MS2@Jurkat T cells	Label Free	Ti-IMAC	LTQ-Orbitrap Elite	VRK3	Q8IV63	T58	SSFQGSKRGLNSSFETSPKKVKWSSTVTSPR	_RGLNSS(ph)FET(ph)SPKK_		T cells stimulated with PGE2
24850871	PGE2(0min)-MS1@Jurkat T cells	Label Free	Ti-IMAC	LTQ-Orbitrap Elite	VRK3	Q8IV63	S59	SFQGSKRGLNSSFETSPKKVKWSSTVTSPRL	_RGLNSSFETS(ph)PKK_		T cells stimulated with PGE2
24850871	PGE2(0min)-MS1@Jurkat T cells	Label Free	Ti-IMAC	LTQ-Orbitrap Elite	VRK3	Q8IV63	S59	SFQGSKRGLNSSFETSPKKVKWSSTVTSPRL	_RGLNSSFETS(ph)PKK_		T cells stimulated with PGE2
24850871	PGE2(0min)-MS1@Jurkat T cells	Label Free	Ti-IMAC	LTQ-Orbitrap Elite	VRK3	Q8IV63	T58	SSFQGSKRGLNSSFETSPKKVKWSSTVTSPR	_RGLNSS(ph)FET(ph)SPKK_		T cells stimulated with PGE2
24850871	PGE2(0min)-MS2@Jurkat T cells	Label Free	Ti-IMAC	LTQ-Orbitrap Elite	VRK3	Q8IV63	S59	SFQGSKRGLNSSFETSPKKVKWSSTVTSPRL	_RGLNSSFETS(ph)PKK_		T cells stimulated with PGE2
24850871	PGE2(0min)-MS2@Jurkat T cells	Label Free	Ti-IMAC	LTQ-Orbitrap Elite	VRK3	Q8IV63	S59	SFQGSKRGLNSSFETSPKKVKWSSTVTSPRL	_RGLNSSFETS(ph)PKK_		T cells stimulated with PGE2
24850871	PGE2(0min)-MS2@Jurkat T cells	Label Free	Ti-IMAC	LTQ-Orbitrap Elite	VRK3	Q8IV63	T58	SSFQGSKRGLNSSFETSPKKVKWSSTVTSPR	_RGLNSS(ph)FET(ph)SPKK_		T cells stimulated with PGE2
25002506	PD184352+ PMA(30min)@HEK293 cells	SILAC	TiO2	Orbitrap	VRK3	Q8IV63	S136		TRQS(ph)PQTLKR		skin cancer
25002506	BI-D1870+ PMA(30min)@HEK293 cells	SILAC	TiO2	Orbitrap	VRK3	Q8IV63	S136		TRQS(ph)PQTLKR		skin cancer
25002506	BI-D1870(2h)@A375 cells	SILAC	TiO2	Orbitrap	VRK3	Q8IV63	S136		TRQS(ph)PQTLKR		skin cancer
25002506	Control RNAi@A375 cells	SILAC	TiO2	Orbitrap	VRK3	Q8IV63	S136		TRQS(ph)PQTLKR		skin cancer
25002506	Control RNAi + PMA(30min)@HEK293 cells	SILAC	TiO2	Orbitrap	VRK3	Q8IV63	S136		TRQS(ph)PQTLKR		skin cancer
25002506	DMSO@A375 cells	SILAC	TiO2	Orbitrap	VRK3	Q8IV63	S136		TRQS(ph)PQTLKR		skin cancer
25002506	PD184352(2h)@A375 cells	SILAC	TiO2	Orbitrap	VRK3	Q8IV63	S136		TRQS(ph)PQTLKR		skin cancer
25002506	PMA(30min)@HEK293 cells	SILAC	TiO2	Orbitrap	VRK3	Q8IV63	S136		TRQS(ph)PQTLKR		skin cancer
25002506	RSK1/2 RNAi@A375 cells	SILAC	TiO2	Orbitrap	VRK3	Q8IV63	S136		TRQS(ph)PQTLKR		skin cancer
25002506	RSK1/2 RNAi + PMA (30min)@HEK293 cells	SILAC	TiO2	Orbitrap	VRK3	Q8IV63	S136		TRQS(ph)PQTLKR		skin cancer
25003641	DMSO@HL-60 cells	SILAC	TiO2	Q Exactive	VRK3	Q8IV63	S55	PHVSSFQGSKRGLNSSFETSPKKVKWSSTVT	GLNSS(ph)FETS(ph)PK		leukemia
25003641	DMSO@HL-60 cells	SILAC	TiO2	Q Exactive	VRK3	Q8IV63	S59	SFQGSKRGLNSSFETSPKKVKWSSTVTSPRL	RGLNSSFETS(ph)PK		leukemia
25003641	VE-821@HL-60 cells	SILAC	TiO2	Q Exactive	VRK3	Q8IV63	S55	PHVSSFQGSKRGLNSSFETSPKKVKWSSTVT	GLNSS(ph)FETS(ph)PK		leukemia
25003641	VE-821@HL-60 cells	SILAC	TiO2	Q Exactive	VRK3	Q8IV63	S59	SFQGSKRGLNSSFETSPKKVKWSSTVTSPRL	RGLNSSFETS(ph)PK		leukemia
25056879	TGF-b(10min)@HaCaT cell line	SILAC	TiO2	Q Exactive	VRK3	Q8IV63	S59	SFQGSKRGLNSSFETSPKKVKWSSTVTSPRL	None		TGF-beta signaling
25056879	TGF-b(10min)@HaCaT cell line	SILAC	TiO2	Q Exactive	VRK3	Q8IV63	T119	TPKSSPQKTRKSPQVTRGSPQKTSCSPQKTR	None		TGF-beta signaling
25056879	TGF-b(15min)@HaCaT cell line	SILAC	TiO2	Q Exactive	VRK3	Q8IV63	S59	SFQGSKRGLNSSFETSPKKVKWSSTVTSPRL	None		TGF-beta signaling
25056879	TGF-b(15min)@HaCaT cell line	SILAC	TiO2	Q Exactive	VRK3	Q8IV63	T119	TPKSSPQKTRKSPQVTRGSPQKTSCSPQKTR	None		TGF-beta signaling
25056879	TGF-b(20min)@HaCaT cell line	SILAC	TiO2	Q Exactive	VRK3	Q8IV63	S59	SFQGSKRGLNSSFETSPKKVKWSSTVTSPRL	None		TGF-beta signaling
25056879	TGF-b(20min)@HaCaT cell line	SILAC	TiO2	Q Exactive	VRK3	Q8IV63	T119	TPKSSPQKTRKSPQVTRGSPQKTSCSPQKTR	None		TGF-beta signaling
25056879	TGF-b(5min)@HaCaT cell line	SILAC	TiO2	Q Exactive	VRK3	Q8IV63	S59	SFQGSKRGLNSSFETSPKKVKWSSTVTSPRL	None		TGF-beta signaling
25056879	TGF-b(5min)@HaCaT cell line	SILAC	TiO2	Q Exactive	VRK3	Q8IV63	T119	TPKSSPQKTRKSPQVTRGSPQKTSCSPQKTR	None		TGF-beta signaling
25159151	Nocodazole(pY)@Hela cell line	label-free	pY	Q Exactive	VRK3	Q8IV63	S59	SFQGSKRGLNSSFETSPKKVKWSSTVTSPRL			Cancer
25159151	Nocodazole(pY)@Hela cell line	label-free	pY	Q Exactive	VRK3	Q8IV63	S83	TVTSPRLSLFSDGDSSESEDTLSSSERSKGS			Cancer
25159151	Pervanadate@Hela cell line_25159151	label-free	pY	Q Exactive	VRK3	Q8IV63	S59	SFQGSKRGLNSSFETSPKKVKWSSTVTSPRL			Cancer
25159151	Pervanadate@Hela cell line_25159151	label-free	pY	Q Exactive	VRK3	Q8IV63	S83	TVTSPRLSLFSDGDSSESEDTLSSSERSKGS			Cancer
25159151	EGF(15min)@HeLa cell line	label-free	TiO2	Q Exactive mass spectrometer	VRK3	Q8IV63	S59	SFQGSKRGLNSSFETSPKKVKWSSTVTSPRL			Cancer
25159151	EGF(15min)@HeLa cell line	label-free	TiO2	Q Exactive mass spectrometer	VRK3	Q8IV63	S83	TVTSPRLSLFSDGDSSESEDTLSSSERSKGS			Cancer
25159151	EGF(5min)@HeLa cell line	label-free	pY	Q Exactive	VRK3	Q8IV63	S59	SFQGSKRGLNSSFETSPKKVKWSSTVTSPRL			Cancer
25159151	EGF(5min)@HeLa cell line	label-free	pY	Q Exactive	VRK3	Q8IV63	S83	TVTSPRLSLFSDGDSSESEDTLSSSERSKGS			Cancer
25159151	Nocodazole(TiO2)@Hela cell line	label-free	TiO2	Q Exactive mass spectrometer	VRK3	Q8IV63	S59	SFQGSKRGLNSSFETSPKKVKWSSTVTSPRL			Cancer
25159151	Nocodazole(TiO2)@Hela cell line	label-free	TiO2	Q Exactive mass spectrometer	VRK3	Q8IV63	S83	TVTSPRLSLFSDGDSSESEDTLSSSERSKGS			Cancer
25159151	Untreated@HeLa cell line	label-free	TiO2	Q Exactive mass spectrometer	VRK3	Q8IV63	S59	SFQGSKRGLNSSFETSPKKVKWSSTVTSPRL			Cancer
25159151	Untreated@HeLa cell line	label-free	pY	Q Exactive	VRK3	Q8IV63	S59	SFQGSKRGLNSSFETSPKKVKWSSTVTSPRL			Cancer
25159151	Untreated@HeLa cell line	label-free	TiO2	Q Exactive mass spectrometer	VRK3	Q8IV63	S83	TVTSPRLSLFSDGDSSESEDTLSSSERSKGS			Cancer
25159151	Untreated@HeLa cell line	label-free	pY	Q Exactive	VRK3	Q8IV63	S83	TVTSPRLSLFSDGDSSESEDTLSSSERSKGS			Cancer
25404012	EGF+Erlotinib@H1975 cell line	SILAC	TiO2	LTQ Orbitrap XL	VRK3	Q8IV63	S59		GLNSSFETS(ph)PK		lung cancer
25404012	Erlotinib@H1975 cell line_25404012	SILAC	TiO2	LTQ Orbitrap XL	VRK3	Q8IV63	S59		GLNSSFETS(ph)PK		lung cancer
25404012	Untreated@H1975 cell line	SILAC	TiO2	LTQ Orbitrap XL	VRK3	Q8IV63	S59		GLNSSFETS(ph)PK		lung cancer
25852190	TRAIL(5min)@DLD-1 cells	SILAC	IMAC	LTQ Orbitrap Velos	VRK3	Q8IV63	S59	NSSFETSPKKVKW	GLNSSFETS(ph)PK		TRAIL stimulation
25852190	TRAIL(60min)@DLD-1 cells	SILAC	IMAC	LTQ Orbitrap Velos	VRK3	Q8IV63	S59	NSSFETSPKKVKW	GLNSSFETS(ph)PK		TRAIL stimulation
26434776	DMSO-CID1@H929 cells	SILAC	IMAC+pY-1000	LTQ-Orbitrap Elite	VRK3	Q8IV63	S83	TVTSPRLSLFSDGDSSESEDTLSSSERSKGS	_LSLFSDGDS(ph)S(ph)ESEDTLSSSER_		Bone cancer
26434776	DMSO-CID1@H929 cells	SILAC	IMAC+pY-1000	LTQ-Orbitrap Elite	VRK3	Q8IV63	S83	TVTSPRLSLFSDGDSSESEDTLSSSERSKGS	_LSLFSDGDS(ph)S(ph)ESEDTLSSSER_		Bone cancer
26434776	DMSO-HCD1@H929 cells	SILAC	IMAC+pY-1000	LTQ-Orbitrap Elite	VRK3	Q8IV63	S83	TVTSPRLSLFSDGDSSESEDTLSSSERSKGS	_LSLFSDGDS(ph)S(ph)ESEDTLSSSER_		Bone cancer
26434776	DMSO-HCD1@H929 cells	SILAC	IMAC+pY-1000	LTQ-Orbitrap Elite	VRK3	Q8IV63	S83	TVTSPRLSLFSDGDSSESEDTLSSSERSKGS	_LSLFSDGDS(ph)S(ph)ESEDTLSSSER_		Bone cancer
26434776	DMSO-HCDls2@H929 cells	SILAC	IMAC+pY-1000	LTQ-Orbitrap Elite	VRK3	Q8IV63	S83	TVTSPRLSLFSDGDSSESEDTLSSSERSKGS	_LSLFSDGDS(ph)S(ph)ESEDTLSSSER_		Bone cancer
26434776	DMSO-HCDls2@H929 cells	SILAC	IMAC+pY-1000	LTQ-Orbitrap Elite	VRK3	Q8IV63	S83	TVTSPRLSLFSDGDSSESEDTLSSSERSKGS	_LSLFSDGDS(ph)S(ph)ESEDTLSSSER_		Bone cancer
26434776	Imatinib-CID1@H929 cells	SILAC	IMAC+pY-1000	LTQ-Orbitrap Elite	VRK3	Q8IV63	S83	TVTSPRLSLFSDGDSSESEDTLSSSERSKGS	_LSLFSDGDS(ph)S(ph)ESEDTLSSSER_		Bone cancer
26434776	Imatinib-CID1@H929 cells	SILAC	IMAC+pY-1000	LTQ-Orbitrap Elite	VRK3	Q8IV63	S83	TVTSPRLSLFSDGDSSESEDTLSSSERSKGS	_LSLFSDGDS(ph)S(ph)ESEDTLSSSER_		Bone cancer
26434776	Imatinib-HCD1@H929 cells	SILAC	IMAC+pY-1000	LTQ-Orbitrap Elite	VRK3	Q8IV63	S83	TVTSPRLSLFSDGDSSESEDTLSSSERSKGS	_LSLFSDGDS(ph)S(ph)ESEDTLSSSER_		Bone cancer
26434776	Imatinib-HCD1@H929 cells	SILAC	IMAC+pY-1000	LTQ-Orbitrap Elite	VRK3	Q8IV63	S83	TVTSPRLSLFSDGDSSESEDTLSSSERSKGS	_LSLFSDGDS(ph)S(ph)ESEDTLSSSER_		Bone cancer
26434776	Imatinib-HCDls2@H929 cells	SILAC	IMAC+pY-1000	LTQ-Orbitrap Elite	VRK3	Q8IV63	S83	TVTSPRLSLFSDGDSSESEDTLSSSERSKGS	_LSLFSDGDS(ph)S(ph)ESEDTLSSSER_		Bone cancer
26434776	Imatinib-HCDls2@H929 cells	SILAC	IMAC+pY-1000	LTQ-Orbitrap Elite	VRK3	Q8IV63	S83	TVTSPRLSLFSDGDSSESEDTLSSSERSKGS	_LSLFSDGDS(ph)S(ph)ESEDTLSSSER_		Bone cancer
26434776	Imatinib@H929 cells	SILAC	IMAC+pY-1000	LTQ-Orbitrap Elite	VRK3	Q8IV63	S83	TVTSPRLSLFSDGDSSESEDTLSSSERSKGS	_LSLFSDGDS(ph)S(ph)ESEDTLSSSER_		Bone cancer
26434776	Imatinib@H929 cells	SILAC	IMAC+pY-1000	LTQ-Orbitrap Elite	VRK3	Q8IV63	S83	TVTSPRLSLFSDGDSSESEDTLSSSERSKGS	_LSLFSDGDS(ph)S(ph)ESEDTLSSSER_		Bone cancer
26434776	Bortezomib-CID1@H929 cells	SILAC	IMAC+pY-1000	LTQ-Orbitrap Elite	VRK3	Q8IV63	S83	TVTSPRLSLFSDGDSSESEDTLSSSERSKGS	_LSLFSDGDS(ph)S(ph)ESEDTLSSSER_		Bone cancer
26434776	Bortezomib-CID1@H929 cells	SILAC	IMAC+pY-1000	LTQ-Orbitrap Elite	VRK3	Q8IV63	S83	TVTSPRLSLFSDGDSSESEDTLSSSERSKGS	_LSLFSDGDS(ph)S(ph)ESEDTLSSSER_		Bone cancer
26434776	Bortezomib-HCD1@H929 cells	SILAC	IMAC+pY-1000	LTQ-Orbitrap Elite	VRK3	Q8IV63	S83	TVTSPRLSLFSDGDSSESEDTLSSSERSKGS	_LSLFSDGDS(ph)S(ph)ESEDTLSSSER_		Bone cancer
26434776	Bortezomib-HCD1@H929 cells	SILAC	IMAC+pY-1000	LTQ-Orbitrap Elite	VRK3	Q8IV63	S83	TVTSPRLSLFSDGDSSESEDTLSSSERSKGS	_LSLFSDGDS(ph)S(ph)ESEDTLSSSER_		Bone cancer
26434776	Bortezomib-HCDls2@H929 cells	SILAC	IMAC+pY-1000	LTQ-Orbitrap Elite	VRK3	Q8IV63	S83	TVTSPRLSLFSDGDSSESEDTLSSSERSKGS	_LSLFSDGDS(ph)S(ph)ESEDTLSSSER_		Bone cancer
26434776	Bortezomib-HCDls2@H929 cells	SILAC	IMAC+pY-1000	LTQ-Orbitrap Elite	VRK3	Q8IV63	S83	TVTSPRLSLFSDGDSSESEDTLSSSERSKGS	_LSLFSDGDS(ph)S(ph)ESEDTLSSSER_		Bone cancer
26434776	Bortezomib@H929 cells	SILAC	IMAC+pY-1000	LTQ-Orbitrap Elite	VRK3	Q8IV63	S83	TVTSPRLSLFSDGDSSESEDTLSSSERSKGS	_LSLFSDGDS(ph)S(ph)ESEDTLSSSER_		Bone cancer
26434776	Bortezomib@H929 cells	SILAC	IMAC+pY-1000	LTQ-Orbitrap Elite	VRK3	Q8IV63	S83	TVTSPRLSLFSDGDSSESEDTLSSSERSKGS	_LSLFSDGDS(ph)S(ph)ESEDTLSSSER_		Bone cancer
26434776	DMSO@H929 cells	SILAC	IMAC+pY-1000	LTQ-Orbitrap Elite	VRK3	Q8IV63	S83	TVTSPRLSLFSDGDSSESEDTLSSSERSKGS	LSLFSDGDS(ph)S(ph)ESEDTLSSSER		Bone cancer
26434776	DMSO@H929 cells	SILAC	IMAC+pY-1000	LTQ-Orbitrap Elite	VRK3	Q8IV63	S83	TVTSPRLSLFSDGDSSESEDTLSSSERSKGS	LSLFSDGDS(ph)S(ph)ESEDTLSSSER		Bone cancer
26853621	JHU-O22 HNSCC cell line	TMT	TiO2	LTQ-Orbitrap Velos	VRK3	Q8IV63	S59	GLNSSFETSPK	GLNSSFETsPK		Head and neck squamous cell carcinoma
26853621	JHU-O29 HNSCC cell line	TMT	TiO2	LTQ-Orbitrap Velos	VRK3	Q8IV63	S59	GLNSSFETSPK	GLNSSFETsPK		Head and neck squamous cell carcinoma
26853621	CAL27 HNSCC cell line	TMT	TiO2	LTQ-Orbitrap Velos	VRK3	Q8IV63	S59	GLNSSFETSPK	GLNSSFETsPK		Head and neck squamous cell carcinoma
26853621	FADU HNSCC cell line	TMT	TiO2	LTQ-Orbitrap Velos	VRK3	Q8IV63	S59	GLNSSFETSPK	GLNSSFETsPK		Head and neck squamous cell carcinoma
26853621	JHU-O11 HNSCC cell line	TMT	TiO2	LTQ-Orbitrap Velos	VRK3	Q8IV63	S59	GLNSSFETSPK	GLNSSFETsPK		Head and neck squamous cell carcinoma
26853621	JHU-O28 HNSCC cell line	TMT	TiO2	LTQ-Orbitrap Velos	VRK3	Q8IV63	S59	GLNSSFETSPK	GLNSSFETsPK		Head and neck squamous cell carcinoma
26853621	OKF6/TERT1 Normal cell line	TMT	TiO2	LTQ-Orbitrap Velos	VRK3	Q8IV63	S59	GLNSSFETSPK	GLNSSFETsPK		Head and neck squamous cell carcinoma
27135362	Metformin@MCF7 cells	Label free	TiO2	Q Exactive	VRK3	Q8IV63	S82	STVTSPRLSLFSDGDSSESEDTLSSSERSKG			Breast Cancer
27135362	Metformin@MCF7 cells	Label free	TiO2	Q Exactive	VRK3	Q8IV63	S83	TVTSPRLSLFSDGDSSESEDTLSSSERSKGS			Breast Cancer
27135362	Untreated@MCF7 cells	Label free	TiO2	Q Exactive	VRK3	Q8IV63	S82	STVTSPRLSLFSDGDSSESEDTLSSSERSKG			Breast Cancer
27135362	Untreated@MCF7 cells	Label free	TiO2	Q Exactive	VRK3	Q8IV63	S83	TVTSPRLSLFSDGDSSESEDTLSSSERSKGS			Breast Cancer
27436111	Acid based SCX fractionation@DLD-1 cells	Labelling (not mentioned)	IMAC	Q Exactive hybrid quadrupole-Orbitrap	VRK3	Q8IV63	S59	GLNSSFETSPK	GLNSSFETS(ph)PK		SCX fractionation method
27436111	Acid based SCX fractionation@DLD-1 cells	Labelling (not mentioned)	IMAC	Q Exactive hybrid quadrupole-Orbitrap	VRK3	Q8IV63	S83	LSLFSDGDSSESEDTLSSSER	LSLFSDGDSS(ph)ESEDTLSSSER		SCX fractionation method
27436111	Acid based gradient fractionation(Exp1)@SNU-16 cell line	Labelling (not mentioned)	IMAC	Q Exactive hybrid quadrupole-Orbitrap	VRK3	Q8IV63	S136	TRQSPQTLK	TRQS(ph)PQTLK		SCX fractionation method
27436111	Acid based gradient fractionation(Exp1)@SNU-16 cell line	Labelling (not mentioned)	IMAC	Q Exactive hybrid quadrupole-Orbitrap	VRK3	Q8IV63	T104	GSGSRPPTPK	GSGSRPPT(ph)PK		SCX fractionation method
27436111	Acid based gradient fractionation(Exp1)@SNU-16 cell line	Labelling (not mentioned)	IMAC	Q Exactive hybrid quadrupole-Orbitrap	VRK3	Q8IV63	S59	GLNSSFETSPKK	GLNSSFETS(ph)PKK		SCX fractionation method
27436111	Acid based gradient fractionation(Exp1)@SNU-16 cell line	Labelling (not mentioned)	IMAC	Q Exactive hybrid quadrupole-Orbitrap	VRK3	Q8IV63	S59	GLNSSFETSPK	GLNSSFETS(ph)PK		SCX fractionation method
27436111	Acid based gradient fractionation(Exp1)@SNU-16 cell line	Labelling (not mentioned)	IMAC	Q Exactive hybrid quadrupole-Orbitrap	VRK3	Q8IV63	S83	LSLFSDGDSSESEDTLSSSER	LSLFSDGDSS(ph)ESEDTLSSSER		SCX fractionation method
27436111	Acid based gradient fractionation(Exp1)@SNU-16 cell line	Labelling (not mentioned)	IMAC	Q Exactive hybrid quadrupole-Orbitrap	VRK3	Q8IV63	S71	WSSTVTSPR	WSSTVTS(ph)PR		SCX fractionation method
27436111	Acid based gradient fractionation(Exp2)@SNU-16 cell line	Labelling (not mentioned)	IMAC	Q Exactive hybrid quadrupole-Orbitrap	VRK3	Q8IV63	S59	RGLNSSFETSPK	RGLNSSFETS(ph)PK		SCX fractionation method
27436111	Acid based gradient fractionation(Exp2)@SNU-16 cell line	Labelling (not mentioned)	IMAC	Q Exactive hybrid quadrupole-Orbitrap	VRK3	Q8IV63	S59	GLNSSFETSPK	GLNSSFETS(ph)PK		SCX fractionation method
27436111	Acid based gradient fractionation(Exp2)@SNU-16 cell line	Labelling (not mentioned)	IMAC	Q Exactive hybrid quadrupole-Orbitrap	VRK3	Q8IV63	S136	TRQSPQTLK	TRQS(ph)PQTLK		SCX fractionation method
27436111	Acid based gradient fractionation(Exp2)@SNU-16 cell line	Labelling (not mentioned)	IMAC	Q Exactive hybrid quadrupole-Orbitrap	VRK3	Q8IV63	T104	GSGSRPPTPK	GSGSRPPT(ph)PK		SCX fractionation method
27436111	Acid based gradient fractionation(Exp2)@SNU-16 cell line	Labelling (not mentioned)	IMAC	Q Exactive hybrid quadrupole-Orbitrap	VRK3	Q8IV63	S59	GLNSSFETSPKK	GLNSSFETS(ph)PKK		SCX fractionation method
27436111	Acid based gradient fractionation(Exp2)@SNU-16 cell line	Labelling (not mentioned)	IMAC	Q Exactive hybrid quadrupole-Orbitrap	VRK3	Q8IV63	S83	LSLFSDGDSSESEDTLSSSER	LSLFSDGDSS(ph)ESEDTLSSSER		SCX fractionation method
27436111	Salt based gradient C18-SCX@DLD-1 cells	Labelling (not mentioned)	IMAC	Q Exactive hybrid quadrupole-Orbitrap	VRK3	Q8IV63	S83	LSLFSDGDSSESEDTLSSSER	LSLFSDGDSS(ph)ESEDTLSSSER		SCX fractionation method
27436111	Salt based gradient C18-SCX@DLD-1 cells	Labelling (not mentioned)	IMAC	Q Exactive hybrid quadrupole-Orbitrap	VRK3	Q8IV63	S136	TRQSPQTLK	TRQS(ph)PQTLK		SCX fractionation method
27732954	Crizotinib@NB1643 cell-line	SILAC	IMAC	LTQ-Orbitrap Elite	VRK3	Q8IV63	S82	STVTSPRLSLFSDGDSSESEDTLSSSERSKG	LSLFSDGDS(ph)S(ph)ESEDTLSSSER		Inhibition
27732954	DMSO@NB1643 cell-line	SILAC	IMAC	LTQ-Orbitrap Elite	VRK3	Q8IV63	S82	STVTSPRLSLFSDGDSSESEDTLSSSERSKG	LSLFSDGDS(ph)S(ph)ESEDTLSSSER		Inhibition
28148733	mAb C305(1min)@Jurkat T cells	SILAC	TiO2	LTQ Orbitrap	VRK3	Q8IV63	S59		GLNSSFETS(ph)PK		CD147 signaling
28148733	PMA+ionomycin(30min)@Jurkat T cells	SILAC	TiO2	LTQ Orbitrap	VRK3	Q8IV63	S59		GLNSSFETS(ph)PK		CD147 signaling
28148733	PMA+ionomycin(5min)@Jurkat T cells	SILAC	TiO2	LTQ Orbitrap	VRK3	Q8IV63	S59		GLNSSFETS(ph)PK		CD147 signaling
28148733	Unstimulated Control@Jurkat T cells_28148733	SILAC	TiO2	LTQ Orbitrap	VRK3	Q8IV63	S59		GLNSSFETS(ph)PK		CD147 signaling
28450419	Sorafenib(0.01ÂµM)@MV4-11 cells	SILAC	IMAC	LTQ Orbitrap Velos mass spectrometer	VRK3	Q8IV63	T133	VTRGSPQKTSCSPQKTRQSPQTLKRSRVTTS	T(ph)RQSPQTLK		Blood cancer
28450419	Sorafenib(0.01ÂµM)@MV4-11 cells	SILAC	IMAC	LTQ Orbitrap Velos mass spectrometer	VRK3	Q8IV63	T119	TPKSSPQKTRKSPQVTRGSPQKTSCSPQKTR	SPQVT(ph)RGSPQK		Blood cancer
28450419	Sorafenib(0.01ÂµM)@MV4-11 cells	SILAC	IMAC	LTQ Orbitrap Velos mass spectrometer	VRK3	Q8IV63	T70	SFETSPKKVKWSSTVTSPRLSLFSDGDSSES	VKWSSTVT(ph)SPR		Blood cancer
28450419	Sorafenib(0.01ÂµM)@MV4-11 cells	SILAC	IMAC	LTQ Orbitrap Velos mass spectrometer	VRK3	Q8IV63	S71	FETSPKKVKWSSTVTSPRLSLFSDGDSSESE	VKWSSTVTS(ph)PR		Blood cancer
28450419	Sorafenib(0.01ÂµM)@MV4-11 cells	SILAC	IMAC	LTQ Orbitrap Velos mass spectrometer	VRK3	Q8IV63	S59	SFQGSKRGLNSSFETSPKKVKWSSTVTSPRL	RGLNSSFETS(ph)PK		Blood cancer
28450419	Sorafenib(0.01ÂµM)@MV4-11 cells	SILAC	IMAC	LTQ Orbitrap Velos mass spectrometer	VRK3	Q8IV63	S122	SSPQKTRKSPQVTRGSPQKTSCSPQKTRQSP	SPQVTRGS(ph)PQK		Blood cancer
28450419	Sorafenib(0.01ÂµM)@MV4-11 cells	SILAC	IMAC	LTQ Orbitrap Velos mass spectrometer	VRK3	Q8IV63	S75	PKKVKWSSTVTSPRLSLFSDGDSSESEDTLS	LS(ph)LFSDGDSSES(ph)EDTLSSSER		Blood cancer
28450419	Sorafenib(0.01ÂµM)@MV4-11 cells	SILAC	IMAC	LTQ Orbitrap Velos mass spectrometer	VRK3	Q8IV63	S78	VKWSSTVTSPRLSLFSDGDSSESEDTLSSSE	LSLFS(ph)DGDSS(ph)ESEDTLSSSER		Blood cancer
28450419	Sorafenib(0.01ÂµM)@MV4-11 cells	SILAC	IMAC	LTQ Orbitrap Velos mass spectrometer	VRK3	Q8IV63	S82	STVTSPRLSLFSDGDSSESEDTLSSSERSKG	LSLFSDGDS(ph)S(ph)ESEDTLSSSER		Blood cancer
28450419	Sorafenib(0.01ÂµM)@MV4-11 cells	SILAC	IMAC	LTQ Orbitrap Velos mass spectrometer	VRK3	Q8IV63	T104	LSSSERSKGSGSRPPTPKSSPQKTRKSPQVT	GSGSRPPT(ph)PKSS(ph)PQK		Blood cancer
28450419	Sorafenib(0.01ÂµM)@MV4-11 cells	SILAC	IMAC	LTQ Orbitrap Velos mass spectrometer	VRK3	Q8IV63	S107	SERSKGSGSRPPTPKSSPQKTRKSPQVTRGS	GSGSRPPT(ph)PKS(ph)SPQK		Blood cancer
28450419	Sorafenib(0.01ÂµM)@MV4-11 cells	SILAC	IMAC	LTQ Orbitrap Velos mass spectrometer	VRK3	Q8IV63	S55	PHVSSFQGSKRGLNSSFETSPKKVKWSSTVT	GLNSS(ph)FETS(ph)PKK		Blood cancer
28450419	Sorafenib(0.01ÂµM)@MV4-11 cells	SILAC	IMAC	LTQ Orbitrap Velos mass spectrometer	VRK3	Q8IV63	T126	KTRKSPQVTRGSPQKTSCSPQKTRQSPQTLK	SPQVTRGSPQKT(ph)SCS(ph)PQK		Blood cancer
28450419	Sorafenib(0.01ÂµM)@MV4-11 cells	SILAC	IMAC	LTQ Orbitrap Velos mass spectrometer	VRK3	Q8IV63	T58	SSFQGSKRGLNSSFETSPKKVKWSSTVTSPR	RGLNSS(ph)FET(ph)SPKK		Blood cancer
28450419	Sorafenib(0.01ÂµM)@MV4-11 cells	SILAC	IMAC	LTQ Orbitrap Velos mass spectrometer	VRK3	Q8IV63	S108	ERSKGSGSRPPTPKSSPQKTRKSPQVTRGSP	GSGSRPPT(ph)PKSS(ph)PQK		Blood cancer
28450419	Sorafenib(0.01ÂµM)@MV4-11 cells	SILAC	IMAC	LTQ Orbitrap Velos mass spectrometer	VRK3	Q8IV63	S129	KSPQVTRGSPQKTSCSPQKTRQSPQTLKRSR	SPQVTRGS(ph)PQKTSCS(ph)PQK		Blood cancer
28450419	Sorafenib(0.01ÂµM)@MV4-11 cells	SILAC	IMAC	LTQ Orbitrap Velos mass spectrometer	VRK3	Q8IV63	S54	NPHVSSFQGSKRGLNSSFETSPKKVKWSSTV	RGLNS(ph)SFET(ph)SPK		Blood cancer
28450419	Sorafenib(0.01ÂµM)@MV4-11 cells	SILAC	IMAC	LTQ Orbitrap Velos mass spectrometer	VRK3	Q8IV63	S85	TSPRLSLFSDGDSSESEDTLSSSERSKGSGS	LS(ph)LFSDGDSSES(ph)EDTLSSSER		Blood cancer
28450419	Sorafenib(0.01ÂµM)@MV4-11 cells	SILAC	IMAC	LTQ Orbitrap Velos mass spectrometer	VRK3	Q8IV63	S83	TVTSPRLSLFSDGDSSESEDTLSSSERSKGS	LSLFSDGDS(ph)S(ph)ESEDTLSSSER		Blood cancer
28450419	Sorafenib(0.2ÂµM)@MONO-MAC-1 cells	SILAC	IMAC	LTQ Orbitrap Velos mass spectrometer	VRK3	Q8IV63	T133	VTRGSPQKTSCSPQKTRQSPQTLKRSRVTTS	T(ph)RQSPQTLK		Blood cancer
28450419	Sorafenib(0.2ÂµM)@MONO-MAC-1 cells	SILAC	IMAC	LTQ Orbitrap Velos mass spectrometer	VRK3	Q8IV63	T119	TPKSSPQKTRKSPQVTRGSPQKTSCSPQKTR	SPQVT(ph)RGSPQK		Blood cancer
28450419	Sorafenib(0.2ÂµM)@MONO-MAC-1 cells	SILAC	IMAC	LTQ Orbitrap Velos mass spectrometer	VRK3	Q8IV63	T70	SFETSPKKVKWSSTVTSPRLSLFSDGDSSES	VKWSSTVT(ph)SPR		Blood cancer
28450419	Sorafenib(0.2ÂµM)@MONO-MAC-1 cells	SILAC	IMAC	LTQ Orbitrap Velos mass spectrometer	VRK3	Q8IV63	S71	FETSPKKVKWSSTVTSPRLSLFSDGDSSESE	VKWSSTVTS(ph)PR		Blood cancer
28450419	Sorafenib(0.2ÂµM)@MONO-MAC-1 cells	SILAC	IMAC	LTQ Orbitrap Velos mass spectrometer	VRK3	Q8IV63	S59	SFQGSKRGLNSSFETSPKKVKWSSTVTSPRL	RGLNSSFETS(ph)PK		Blood cancer
28450419	Sorafenib(0.2ÂµM)@MONO-MAC-1 cells	SILAC	IMAC	LTQ Orbitrap Velos mass spectrometer	VRK3	Q8IV63	S122	SSPQKTRKSPQVTRGSPQKTSCSPQKTRQSP	SPQVTRGS(ph)PQK		Blood cancer
28450419	Sorafenib(0.2ÂµM)@MONO-MAC-1 cells	SILAC	IMAC	LTQ Orbitrap Velos mass spectrometer	VRK3	Q8IV63	S75	PKKVKWSSTVTSPRLSLFSDGDSSESEDTLS	LS(ph)LFSDGDSSES(ph)EDTLSSSER		Blood cancer
28450419	Sorafenib(0.2ÂµM)@MONO-MAC-1 cells	SILAC	IMAC	LTQ Orbitrap Velos mass spectrometer	VRK3	Q8IV63	S78	VKWSSTVTSPRLSLFSDGDSSESEDTLSSSE	LSLFS(ph)DGDSS(ph)ESEDTLSSSER		Blood cancer
28450419	Sorafenib(0.2ÂµM)@MONO-MAC-1 cells	SILAC	IMAC	LTQ Orbitrap Velos mass spectrometer	VRK3	Q8IV63	S82	STVTSPRLSLFSDGDSSESEDTLSSSERSKG	LSLFSDGDS(ph)S(ph)ESEDTLSSSER		Blood cancer
28450419	Sorafenib(0.2ÂµM)@MONO-MAC-1 cells	SILAC	IMAC	LTQ Orbitrap Velos mass spectrometer	VRK3	Q8IV63	T104	LSSSERSKGSGSRPPTPKSSPQKTRKSPQVT	GSGSRPPT(ph)PKSS(ph)PQK		Blood cancer
28450419	Sorafenib(0.2ÂµM)@MONO-MAC-1 cells	SILAC	IMAC	LTQ Orbitrap Velos mass spectrometer	VRK3	Q8IV63	S107	SERSKGSGSRPPTPKSSPQKTRKSPQVTRGS	GSGSRPPT(ph)PKS(ph)SPQK		Blood cancer
28450419	Sorafenib(0.2ÂµM)@MONO-MAC-1 cells	SILAC	IMAC	LTQ Orbitrap Velos mass spectrometer	VRK3	Q8IV63	S55	PHVSSFQGSKRGLNSSFETSPKKVKWSSTVT	GLNSS(ph)FETS(ph)PKK		Blood cancer
28450419	Sorafenib(0.2ÂµM)@MONO-MAC-1 cells	SILAC	IMAC	LTQ Orbitrap Velos mass spectrometer	VRK3	Q8IV63	T126	KTRKSPQVTRGSPQKTSCSPQKTRQSPQTLK	SPQVTRGSPQKT(ph)SCS(ph)PQK		Blood cancer
28450419	Sorafenib(0.2ÂµM)@MONO-MAC-1 cells	SILAC	IMAC	LTQ Orbitrap Velos mass spectrometer	VRK3	Q8IV63	T58	SSFQGSKRGLNSSFETSPKKVKWSSTVTSPR	RGLNSS(ph)FET(ph)SPKK		Blood cancer
28450419	Sorafenib(0.2ÂµM)@MONO-MAC-1 cells	SILAC	IMAC	LTQ Orbitrap Velos mass spectrometer	VRK3	Q8IV63	S108	ERSKGSGSRPPTPKSSPQKTRKSPQVTRGSP	GSGSRPPT(ph)PKSS(ph)PQK		Blood cancer
28450419	Sorafenib(0.2ÂµM)@MONO-MAC-1 cells	SILAC	IMAC	LTQ Orbitrap Velos mass spectrometer	VRK3	Q8IV63	S129	KSPQVTRGSPQKTSCSPQKTRQSPQTLKRSR	SPQVTRGS(ph)PQKTSCS(ph)PQK		Blood cancer
28450419	Sorafenib(0.2ÂµM)@MONO-MAC-1 cells	SILAC	IMAC	LTQ Orbitrap Velos mass spectrometer	VRK3	Q8IV63	S54	NPHVSSFQGSKRGLNSSFETSPKKVKWSSTV	RGLNS(ph)SFET(ph)SPK		Blood cancer
28450419	Sorafenib(0.2ÂµM)@MONO-MAC-1 cells	SILAC	IMAC	LTQ Orbitrap Velos mass spectrometer	VRK3	Q8IV63	S85	TSPRLSLFSDGDSSESEDTLSSSERSKGSGS	LS(ph)LFSDGDSSES(ph)EDTLSSSER		Blood cancer
28450419	Sorafenib(0.2ÂµM)@MONO-MAC-1 cells	SILAC	IMAC	LTQ Orbitrap Velos mass spectrometer	VRK3	Q8IV63	S83	TVTSPRLSLFSDGDSSESEDTLSSSERSKGS	LSLFSDGDS(ph)S(ph)ESEDTLSSSER		Blood cancer
28450419	Sorafenib(0.2ÂµM)@MV4-11 cells	SILAC	IMAC	LTQ Orbitrap Velos mass spectrometer	VRK3	Q8IV63	T133	VTRGSPQKTSCSPQKTRQSPQTLKRSRVTTS	T(ph)RQSPQTLK		Blood cancer
28450419	Sorafenib(0.2ÂµM)@MV4-11 cells	SILAC	IMAC	LTQ Orbitrap Velos mass spectrometer	VRK3	Q8IV63	T119	TPKSSPQKTRKSPQVTRGSPQKTSCSPQKTR	SPQVT(ph)RGSPQK		Blood cancer
28450419	Sorafenib(0.2ÂµM)@MV4-11 cells	SILAC	IMAC	LTQ Orbitrap Velos mass spectrometer	VRK3	Q8IV63	T70	SFETSPKKVKWSSTVTSPRLSLFSDGDSSES	VKWSSTVT(ph)SPR		Blood cancer
28450419	Sorafenib(0.2ÂµM)@MV4-11 cells	SILAC	IMAC	LTQ Orbitrap Velos mass spectrometer	VRK3	Q8IV63	S71	FETSPKKVKWSSTVTSPRLSLFSDGDSSESE	VKWSSTVTS(ph)PR		Blood cancer
28450419	Sorafenib(0.2ÂµM)@MV4-11 cells	SILAC	IMAC	LTQ Orbitrap Velos mass spectrometer	VRK3	Q8IV63	S59	SFQGSKRGLNSSFETSPKKVKWSSTVTSPRL	RGLNSSFETS(ph)PK		Blood cancer
28450419	Sorafenib(0.2ÂµM)@MV4-11 cells	SILAC	IMAC	LTQ Orbitrap Velos mass spectrometer	VRK3	Q8IV63	S122	SSPQKTRKSPQVTRGSPQKTSCSPQKTRQSP	SPQVTRGS(ph)PQK		Blood cancer
28450419	Sorafenib(0.2ÂµM)@MV4-11 cells	SILAC	IMAC	LTQ Orbitrap Velos mass spectrometer	VRK3	Q8IV63	S75	PKKVKWSSTVTSPRLSLFSDGDSSESEDTLS	LS(ph)LFSDGDSSES(ph)EDTLSSSER		Blood cancer
28450419	Sorafenib(0.2ÂµM)@MV4-11 cells	SILAC	IMAC	LTQ Orbitrap Velos mass spectrometer	VRK3	Q8IV63	S78	VKWSSTVTSPRLSLFSDGDSSESEDTLSSSE	LSLFS(ph)DGDSS(ph)ESEDTLSSSER		Blood cancer
28450419	Sorafenib(0.2ÂµM)@MV4-11 cells	SILAC	IMAC	LTQ Orbitrap Velos mass spectrometer	VRK3	Q8IV63	S82	STVTSPRLSLFSDGDSSESEDTLSSSERSKG	LSLFSDGDS(ph)S(ph)ESEDTLSSSER		Blood cancer
28450419	Sorafenib(0.2ÂµM)@MV4-11 cells	SILAC	IMAC	LTQ Orbitrap Velos mass spectrometer	VRK3	Q8IV63	T104	LSSSERSKGSGSRPPTPKSSPQKTRKSPQVT	GSGSRPPT(ph)PKSS(ph)PQK		Blood cancer
28450419	Sorafenib(0.2ÂµM)@MV4-11 cells	SILAC	IMAC	LTQ Orbitrap Velos mass spectrometer	VRK3	Q8IV63	S107	SERSKGSGSRPPTPKSSPQKTRKSPQVTRGS	GSGSRPPT(ph)PKS(ph)SPQK		Blood cancer
28450419	Sorafenib(0.2ÂµM)@MV4-11 cells	SILAC	IMAC	LTQ Orbitrap Velos mass spectrometer	VRK3	Q8IV63	S55	PHVSSFQGSKRGLNSSFETSPKKVKWSSTVT	GLNSS(ph)FETS(ph)PKK		Blood cancer
28450419	Sorafenib(0.2ÂµM)@MV4-11 cells	SILAC	IMAC	LTQ Orbitrap Velos mass spectrometer	VRK3	Q8IV63	T126	KTRKSPQVTRGSPQKTSCSPQKTRQSPQTLK	SPQVTRGSPQKT(ph)SCS(ph)PQK		Blood cancer
28450419	Sorafenib(0.2ÂµM)@MV4-11 cells	SILAC	IMAC	LTQ Orbitrap Velos mass spectrometer	VRK3	Q8IV63	T58	SSFQGSKRGLNSSFETSPKKVKWSSTVTSPR	RGLNSS(ph)FET(ph)SPKK		Blood cancer
28450419	Sorafenib(0.2ÂµM)@MV4-11 cells	SILAC	IMAC	LTQ Orbitrap Velos mass spectrometer	VRK3	Q8IV63	S108	ERSKGSGSRPPTPKSSPQKTRKSPQVTRGSP	GSGSRPPT(ph)PKSS(ph)PQK		Blood cancer
28450419	Sorafenib(0.2ÂµM)@MV4-11 cells	SILAC	IMAC	LTQ Orbitrap Velos mass spectrometer	VRK3	Q8IV63	S129	KSPQVTRGSPQKTSCSPQKTRQSPQTLKRSR	SPQVTRGS(ph)PQKTSCS(ph)PQK		Blood cancer
28450419	Sorafenib(0.2ÂµM)@MV4-11 cells	SILAC	IMAC	LTQ Orbitrap Velos mass spectrometer	VRK3	Q8IV63	S54	NPHVSSFQGSKRGLNSSFETSPKKVKWSSTV	RGLNS(ph)SFET(ph)SPK		Blood cancer
28450419	Sorafenib(0.2ÂµM)@MV4-11 cells	SILAC	IMAC	LTQ Orbitrap Velos mass spectrometer	VRK3	Q8IV63	S85	TSPRLSLFSDGDSSESEDTLSSSERSKGSGS	LS(ph)LFSDGDSSES(ph)EDTLSSSER		Blood cancer
28450419	Sorafenib(0.2ÂµM)@MV4-11 cells	SILAC	IMAC	LTQ Orbitrap Velos mass spectrometer	VRK3	Q8IV63	S83	TVTSPRLSLFSDGDSSESEDTLSSSERSKGS	LSLFSDGDS(ph)S(ph)ESEDTLSSSER		Blood cancer
28450419	Sorafenib(0.2ÂµM)@SKM-1 cells	SILAC	IMAC	LTQ Orbitrap Velos mass spectrometer	VRK3	Q8IV63	T133	VTRGSPQKTSCSPQKTRQSPQTLKRSRVTTS	T(ph)RQSPQTLK		Blood cancer
28450419	Sorafenib(0.2ÂµM)@SKM-1 cells	SILAC	IMAC	LTQ Orbitrap Velos mass spectrometer	VRK3	Q8IV63	T119	TPKSSPQKTRKSPQVTRGSPQKTSCSPQKTR	SPQVT(ph)RGSPQK		Blood cancer
28450419	Sorafenib(0.2ÂµM)@SKM-1 cells	SILAC	IMAC	LTQ Orbitrap Velos mass spectrometer	VRK3	Q8IV63	T70	SFETSPKKVKWSSTVTSPRLSLFSDGDSSES	VKWSSTVT(ph)SPR		Blood cancer
28450419	Sorafenib(0.2ÂµM)@SKM-1 cells	SILAC	IMAC	LTQ Orbitrap Velos mass spectrometer	VRK3	Q8IV63	S71	FETSPKKVKWSSTVTSPRLSLFSDGDSSESE	VKWSSTVTS(ph)PR		Blood cancer
28450419	Sorafenib(0.2ÂµM)@SKM-1 cells	SILAC	IMAC	LTQ Orbitrap Velos mass spectrometer	VRK3	Q8IV63	S59	SFQGSKRGLNSSFETSPKKVKWSSTVTSPRL	RGLNSSFETS(ph)PK		Blood cancer
28450419	Sorafenib(0.2ÂµM)@SKM-1 cells	SILAC	IMAC	LTQ Orbitrap Velos mass spectrometer	VRK3	Q8IV63	S122	SSPQKTRKSPQVTRGSPQKTSCSPQKTRQSP	SPQVTRGS(ph)PQK		Blood cancer
28450419	Sorafenib(0.2ÂµM)@SKM-1 cells	SILAC	IMAC	LTQ Orbitrap Velos mass spectrometer	VRK3	Q8IV63	S75	PKKVKWSSTVTSPRLSLFSDGDSSESEDTLS	LS(ph)LFSDGDSSES(ph)EDTLSSSER		Blood cancer
28450419	Sorafenib(0.2ÂµM)@SKM-1 cells	SILAC	IMAC	LTQ Orbitrap Velos mass spectrometer	VRK3	Q8IV63	S78	VKWSSTVTSPRLSLFSDGDSSESEDTLSSSE	LSLFS(ph)DGDSS(ph)ESEDTLSSSER		Blood cancer
28450419	Sorafenib(0.2ÂµM)@SKM-1 cells	SILAC	IMAC	LTQ Orbitrap Velos mass spectrometer	VRK3	Q8IV63	S82	STVTSPRLSLFSDGDSSESEDTLSSSERSKG	LSLFSDGDS(ph)S(ph)ESEDTLSSSER		Blood cancer
28450419	Sorafenib(0.2ÂµM)@SKM-1 cells	SILAC	IMAC	LTQ Orbitrap Velos mass spectrometer	VRK3	Q8IV63	T104	LSSSERSKGSGSRPPTPKSSPQKTRKSPQVT	GSGSRPPT(ph)PKSS(ph)PQK		Blood cancer
28450419	Sorafenib(0.2ÂµM)@SKM-1 cells	SILAC	IMAC	LTQ Orbitrap Velos mass spectrometer	VRK3	Q8IV63	S107	SERSKGSGSRPPTPKSSPQKTRKSPQVTRGS	GSGSRPPT(ph)PKS(ph)SPQK		Blood cancer
28450419	Sorafenib(0.2ÂµM)@SKM-1 cells	SILAC	IMAC	LTQ Orbitrap Velos mass spectrometer	VRK3	Q8IV63	S55	PHVSSFQGSKRGLNSSFETSPKKVKWSSTVT	GLNSS(ph)FETS(ph)PKK		Blood cancer
28450419	Sorafenib(0.2ÂµM)@SKM-1 cells	SILAC	IMAC	LTQ Orbitrap Velos mass spectrometer	VRK3	Q8IV63	T126	KTRKSPQVTRGSPQKTSCSPQKTRQSPQTLK	SPQVTRGSPQKT(ph)SCS(ph)PQK		Blood cancer
28450419	Sorafenib(0.2ÂµM)@SKM-1 cells	SILAC	IMAC	LTQ Orbitrap Velos mass spectrometer	VRK3	Q8IV63	T58	SSFQGSKRGLNSSFETSPKKVKWSSTVTSPR	RGLNSS(ph)FET(ph)SPKK		Blood cancer
28450419	Sorafenib(0.2ÂµM)@SKM-1 cells	SILAC	IMAC	LTQ Orbitrap Velos mass spectrometer	VRK3	Q8IV63	S108	ERSKGSGSRPPTPKSSPQKTRKSPQVTRGSP	GSGSRPPT(ph)PKSS(ph)PQK		Blood cancer
28450419	Sorafenib(0.2ÂµM)@SKM-1 cells	SILAC	IMAC	LTQ Orbitrap Velos mass spectrometer	VRK3	Q8IV63	S129	KSPQVTRGSPQKTSCSPQKTRQSPQTLKRSR	SPQVTRGS(ph)PQKTSCS(ph)PQK		Blood cancer
28450419	Sorafenib(0.2ÂµM)@SKM-1 cells	SILAC	IMAC	LTQ Orbitrap Velos mass spectrometer	VRK3	Q8IV63	S54	NPHVSSFQGSKRGLNSSFETSPKKVKWSSTV	RGLNS(ph)SFET(ph)SPK		Blood cancer
28450419	Sorafenib(0.2ÂµM)@SKM-1 cells	SILAC	IMAC	LTQ Orbitrap Velos mass spectrometer	VRK3	Q8IV63	S85	TSPRLSLFSDGDSSESEDTLSSSERSKGSGS	LS(ph)LFSDGDSSES(ph)EDTLSSSER		Blood cancer
28450419	Sorafenib(0.2ÂµM)@SKM-1 cells	SILAC	IMAC	LTQ Orbitrap Velos mass spectrometer	VRK3	Q8IV63	S83	TVTSPRLSLFSDGDSSESEDTLSSSERSKGS	LSLFSDGDS(ph)S(ph)ESEDTLSSSER		Blood cancer
28450419	Sorafenib(0.01ÂµM)@MONO-MAC-1 cells	SILAC	IMAC	LTQ Orbitrap Velos mass spectrometer	VRK3	Q8IV63	T133	VTRGSPQKTSCSPQKTRQSPQTLKRSRVTTS	T(ph)RQSPQTLK		Blood cancer
28450419	Sorafenib(0.01ÂµM)@MONO-MAC-1 cells	SILAC	IMAC	LTQ Orbitrap Velos mass spectrometer	VRK3	Q8IV63	T119	TPKSSPQKTRKSPQVTRGSPQKTSCSPQKTR	SPQVT(ph)RGSPQK		Blood cancer
28450419	Sorafenib(0.01ÂµM)@MONO-MAC-1 cells	SILAC	IMAC	LTQ Orbitrap Velos mass spectrometer	VRK3	Q8IV63	T70	SFETSPKKVKWSSTVTSPRLSLFSDGDSSES	VKWSSTVT(ph)SPR		Blood cancer
28450419	Sorafenib(0.01ÂµM)@MONO-MAC-1 cells	SILAC	IMAC	LTQ Orbitrap Velos mass spectrometer	VRK3	Q8IV63	S71	FETSPKKVKWSSTVTSPRLSLFSDGDSSESE	VKWSSTVTS(ph)PR		Blood cancer
28450419	Sorafenib(0.01ÂµM)@MONO-MAC-1 cells	SILAC	IMAC	LTQ Orbitrap Velos mass spectrometer	VRK3	Q8IV63	S59	SFQGSKRGLNSSFETSPKKVKWSSTVTSPRL	RGLNSSFETS(ph)PK		Blood cancer
28450419	Sorafenib(0.01ÂµM)@MONO-MAC-1 cells	SILAC	IMAC	LTQ Orbitrap Velos mass spectrometer	VRK3	Q8IV63	S122	SSPQKTRKSPQVTRGSPQKTSCSPQKTRQSP	SPQVTRGS(ph)PQK		Blood cancer
28450419	Sorafenib(0.01ÂµM)@MONO-MAC-1 cells	SILAC	IMAC	LTQ Orbitrap Velos mass spectrometer	VRK3	Q8IV63	S75	PKKVKWSSTVTSPRLSLFSDGDSSESEDTLS	LS(ph)LFSDGDSSES(ph)EDTLSSSER		Blood cancer
28450419	Sorafenib(0.01ÂµM)@MONO-MAC-1 cells	SILAC	IMAC	LTQ Orbitrap Velos mass spectrometer	VRK3	Q8IV63	S78	VKWSSTVTSPRLSLFSDGDSSESEDTLSSSE	LSLFS(ph)DGDSS(ph)ESEDTLSSSER		Blood cancer
28450419	Sorafenib(0.01ÂµM)@MONO-MAC-1 cells	SILAC	IMAC	LTQ Orbitrap Velos mass spectrometer	VRK3	Q8IV63	S82	STVTSPRLSLFSDGDSSESEDTLSSSERSKG	LSLFSDGDS(ph)S(ph)ESEDTLSSSER		Blood cancer
28450419	Sorafenib(0.01ÂµM)@MONO-MAC-1 cells	SILAC	IMAC	LTQ Orbitrap Velos mass spectrometer	VRK3	Q8IV63	T104	LSSSERSKGSGSRPPTPKSSPQKTRKSPQVT	GSGSRPPT(ph)PKSS(ph)PQK		Blood cancer
28450419	Sorafenib(0.01ÂµM)@MONO-MAC-1 cells	SILAC	IMAC	LTQ Orbitrap Velos mass spectrometer	VRK3	Q8IV63	S107	SERSKGSGSRPPTPKSSPQKTRKSPQVTRGS	GSGSRPPT(ph)PKS(ph)SPQK		Blood cancer
28450419	Sorafenib(0.01ÂµM)@MONO-MAC-1 cells	SILAC	IMAC	LTQ Orbitrap Velos mass spectrometer	VRK3	Q8IV63	S55	PHVSSFQGSKRGLNSSFETSPKKVKWSSTVT	GLNSS(ph)FETS(ph)PKK		Blood cancer
28450419	Sorafenib(0.01ÂµM)@MONO-MAC-1 cells	SILAC	IMAC	LTQ Orbitrap Velos mass spectrometer	VRK3	Q8IV63	T126	KTRKSPQVTRGSPQKTSCSPQKTRQSPQTLK	SPQVTRGSPQKT(ph)SCS(ph)PQK		Blood cancer
28450419	Sorafenib(0.01ÂµM)@MONO-MAC-1 cells	SILAC	IMAC	LTQ Orbitrap Velos mass spectrometer	VRK3	Q8IV63	T58	SSFQGSKRGLNSSFETSPKKVKWSSTVTSPR	RGLNSS(ph)FET(ph)SPKK		Blood cancer
28450419	Sorafenib(0.01ÂµM)@MONO-MAC-1 cells	SILAC	IMAC	LTQ Orbitrap Velos mass spectrometer	VRK3	Q8IV63	S108	ERSKGSGSRPPTPKSSPQKTRKSPQVTRGSP	GSGSRPPT(ph)PKSS(ph)PQK		Blood cancer
28450419	Sorafenib(0.01ÂµM)@MONO-MAC-1 cells	SILAC	IMAC	LTQ Orbitrap Velos mass spectrometer	VRK3	Q8IV63	S129	KSPQVTRGSPQKTSCSPQKTRQSPQTLKRSR	SPQVTRGS(ph)PQKTSCS(ph)PQK		Blood cancer
28450419	Sorafenib(0.01ÂµM)@MONO-MAC-1 cells	SILAC	IMAC	LTQ Orbitrap Velos mass spectrometer	VRK3	Q8IV63	S54	NPHVSSFQGSKRGLNSSFETSPKKVKWSSTV	RGLNS(ph)SFET(ph)SPK		Blood cancer
28450419	Sorafenib(0.01ÂµM)@MONO-MAC-1 cells	SILAC	IMAC	LTQ Orbitrap Velos mass spectrometer	VRK3	Q8IV63	S85	TSPRLSLFSDGDSSESEDTLSSSERSKGSGS	LS(ph)LFSDGDSSES(ph)EDTLSSSER		Blood cancer
28450419	Sorafenib(0.01ÂµM)@MONO-MAC-1 cells	SILAC	IMAC	LTQ Orbitrap Velos mass spectrometer	VRK3	Q8IV63	S83	TVTSPRLSLFSDGDSSESEDTLSSSERSKGS	LSLFSDGDS(ph)S(ph)ESEDTLSSSER		Blood cancer
28450419	Sorafenib(0.01ÂµM)@SKM-1 cells	SILAC	IMAC	LTQ Orbitrap Velos mass spectrometer	VRK3	Q8IV63	T133	VTRGSPQKTSCSPQKTRQSPQTLKRSRVTTS	T(ph)RQSPQTLK		Blood cancer
28450419	Sorafenib(0.01ÂµM)@SKM-1 cells	SILAC	IMAC	LTQ Orbitrap Velos mass spectrometer	VRK3	Q8IV63	T119	TPKSSPQKTRKSPQVTRGSPQKTSCSPQKTR	SPQVT(ph)RGSPQK		Blood cancer
28450419	Sorafenib(0.01ÂµM)@SKM-1 cells	SILAC	IMAC	LTQ Orbitrap Velos mass spectrometer	VRK3	Q8IV63	T70	SFETSPKKVKWSSTVTSPRLSLFSDGDSSES	VKWSSTVT(ph)SPR		Blood cancer
28450419	Sorafenib(0.01ÂµM)@SKM-1 cells	SILAC	IMAC	LTQ Orbitrap Velos mass spectrometer	VRK3	Q8IV63	S71	FETSPKKVKWSSTVTSPRLSLFSDGDSSESE	VKWSSTVTS(ph)PR		Blood cancer
28450419	Sorafenib(0.01ÂµM)@SKM-1 cells	SILAC	IMAC	LTQ Orbitrap Velos mass spectrometer	VRK3	Q8IV63	S59	SFQGSKRGLNSSFETSPKKVKWSSTVTSPRL	RGLNSSFETS(ph)PK		Blood cancer
28450419	Sorafenib(0.01ÂµM)@SKM-1 cells	SILAC	IMAC	LTQ Orbitrap Velos mass spectrometer	VRK3	Q8IV63	S122	SSPQKTRKSPQVTRGSPQKTSCSPQKTRQSP	SPQVTRGS(ph)PQK		Blood cancer
28450419	Sorafenib(0.01ÂµM)@SKM-1 cells	SILAC	IMAC	LTQ Orbitrap Velos mass spectrometer	VRK3	Q8IV63	S75	PKKVKWSSTVTSPRLSLFSDGDSSESEDTLS	LS(ph)LFSDGDSSES(ph)EDTLSSSER		Blood cancer
28450419	Sorafenib(0.01ÂµM)@SKM-1 cells	SILAC	IMAC	LTQ Orbitrap Velos mass spectrometer	VRK3	Q8IV63	S78	VKWSSTVTSPRLSLFSDGDSSESEDTLSSSE	LSLFS(ph)DGDSS(ph)ESEDTLSSSER		Blood cancer
28450419	Sorafenib(0.01ÂµM)@SKM-1 cells	SILAC	IMAC	LTQ Orbitrap Velos mass spectrometer	VRK3	Q8IV63	S82	STVTSPRLSLFSDGDSSESEDTLSSSERSKG	LSLFSDGDS(ph)S(ph)ESEDTLSSSER		Blood cancer
28450419	Sorafenib(0.01ÂµM)@SKM-1 cells	SILAC	IMAC	LTQ Orbitrap Velos mass spectrometer	VRK3	Q8IV63	T104	LSSSERSKGSGSRPPTPKSSPQKTRKSPQVT	GSGSRPPT(ph)PKSS(ph)PQK		Blood cancer
28450419	Sorafenib(0.01ÂµM)@SKM-1 cells	SILAC	IMAC	LTQ Orbitrap Velos mass spectrometer	VRK3	Q8IV63	S107	SERSKGSGSRPPTPKSSPQKTRKSPQVTRGS	GSGSRPPT(ph)PKS(ph)SPQK		Blood cancer
28450419	Sorafenib(0.01ÂµM)@SKM-1 cells	SILAC	IMAC	LTQ Orbitrap Velos mass spectrometer	VRK3	Q8IV63	S55	PHVSSFQGSKRGLNSSFETSPKKVKWSSTVT	GLNSS(ph)FETS(ph)PKK		Blood cancer
28450419	Sorafenib(0.01ÂµM)@SKM-1 cells	SILAC	IMAC	LTQ Orbitrap Velos mass spectrometer	VRK3	Q8IV63	T126	KTRKSPQVTRGSPQKTSCSPQKTRQSPQTLK	SPQVTRGSPQKT(ph)SCS(ph)PQK		Blood cancer
28450419	Sorafenib(0.01ÂµM)@SKM-1 cells	SILAC	IMAC	LTQ Orbitrap Velos mass spectrometer	VRK3	Q8IV63	T58	SSFQGSKRGLNSSFETSPKKVKWSSTVTSPR	RGLNSS(ph)FET(ph)SPKK		Blood cancer
28450419	Sorafenib(0.01ÂµM)@SKM-1 cells	SILAC	IMAC	LTQ Orbitrap Velos mass spectrometer	VRK3	Q8IV63	S108	ERSKGSGSRPPTPKSSPQKTRKSPQVTRGSP	GSGSRPPT(ph)PKSS(ph)PQK		Blood cancer
28450419	Sorafenib(0.01ÂµM)@SKM-1 cells	SILAC	IMAC	LTQ Orbitrap Velos mass spectrometer	VRK3	Q8IV63	S129	KSPQVTRGSPQKTSCSPQKTRQSPQTLKRSR	SPQVTRGS(ph)PQKTSCS(ph)PQK		Blood cancer
28450419	Sorafenib(0.01ÂµM)@SKM-1 cells	SILAC	IMAC	LTQ Orbitrap Velos mass spectrometer	VRK3	Q8IV63	S54	NPHVSSFQGSKRGLNSSFETSPKKVKWSSTV	RGLNS(ph)SFET(ph)SPK		Blood cancer
28450419	Sorafenib(0.01ÂµM)@SKM-1 cells	SILAC	IMAC	LTQ Orbitrap Velos mass spectrometer	VRK3	Q8IV63	S83	TVTSPRLSLFSDGDSSESEDTLSSSERSKGS	LSLFSDGDS(ph)S(ph)ESEDTLSSSER		Blood cancer
28450419	Sorafenib(0.01ÂµM)@SKM-1 cells	SILAC	IMAC	LTQ Orbitrap Velos mass spectrometer	VRK3	Q8IV63	S85	TSPRLSLFSDGDSSESEDTLSSSERSKGSGS	LS(ph)LFSDGDSSES(ph)EDTLSSSER		Blood cancer
28450419	DMSO@MONO-MAC-1 cells	SILAC	IMAC	LTQ Orbitrap Velos mass spectrometer	VRK3	Q8IV63	T133	VTRGSPQKTSCSPQKTRQSPQTLKRSRVTTS	T(ph)RQSPQTLK		Blood cancer
28450419	DMSO@MONO-MAC-1 cells	SILAC	IMAC	LTQ Orbitrap Velos mass spectrometer	VRK3	Q8IV63	T119	TPKSSPQKTRKSPQVTRGSPQKTSCSPQKTR	SPQVT(ph)RGSPQK		Blood cancer
28450419	DMSO@MONO-MAC-1 cells	SILAC	IMAC	LTQ Orbitrap Velos mass spectrometer	VRK3	Q8IV63	T70	SFETSPKKVKWSSTVTSPRLSLFSDGDSSES	VKWSSTVT(ph)SPR		Blood cancer
28450419	DMSO@MONO-MAC-1 cells	SILAC	IMAC	LTQ Orbitrap Velos mass spectrometer	VRK3	Q8IV63	S71	FETSPKKVKWSSTVTSPRLSLFSDGDSSESE	VKWSSTVTS(ph)PR		Blood cancer
28450419	DMSO@MONO-MAC-1 cells	SILAC	IMAC	LTQ Orbitrap Velos mass spectrometer	VRK3	Q8IV63	S59	SFQGSKRGLNSSFETSPKKVKWSSTVTSPRL	RGLNSSFETS(ph)PK		Blood cancer
28450419	DMSO@MONO-MAC-1 cells	SILAC	IMAC	LTQ Orbitrap Velos mass spectrometer	VRK3	Q8IV63	S122	SSPQKTRKSPQVTRGSPQKTSCSPQKTRQSP	SPQVTRGS(ph)PQK		Blood cancer
28450419	DMSO@MONO-MAC-1 cells	SILAC	IMAC	LTQ Orbitrap Velos mass spectrometer	VRK3	Q8IV63	S75	PKKVKWSSTVTSPRLSLFSDGDSSESEDTLS	LS(ph)LFSDGDSSES(ph)EDTLSSSER		Blood cancer
28450419	DMSO@MONO-MAC-1 cells	SILAC	IMAC	LTQ Orbitrap Velos mass spectrometer	VRK3	Q8IV63	S78	VKWSSTVTSPRLSLFSDGDSSESEDTLSSSE	LSLFS(ph)DGDSS(ph)ESEDTLSSSER		Blood cancer
28450419	DMSO@MONO-MAC-1 cells	SILAC	IMAC	LTQ Orbitrap Velos mass spectrometer	VRK3	Q8IV63	S82	STVTSPRLSLFSDGDSSESEDTLSSSERSKG	LSLFSDGDS(ph)S(ph)ESEDTLSSSER		Blood cancer
28450419	DMSO@MONO-MAC-1 cells	SILAC	IMAC	LTQ Orbitrap Velos mass spectrometer	VRK3	Q8IV63	T104	LSSSERSKGSGSRPPTPKSSPQKTRKSPQVT	GSGSRPPT(ph)PKSS(ph)PQK		Blood cancer
28450419	DMSO@MONO-MAC-1 cells	SILAC	IMAC	LTQ Orbitrap Velos mass spectrometer	VRK3	Q8IV63	S107	SERSKGSGSRPPTPKSSPQKTRKSPQVTRGS	GSGSRPPT(ph)PKS(ph)SPQK		Blood cancer
28450419	DMSO@MONO-MAC-1 cells	SILAC	IMAC	LTQ Orbitrap Velos mass spectrometer	VRK3	Q8IV63	S55	PHVSSFQGSKRGLNSSFETSPKKVKWSSTVT	GLNSS(ph)FETS(ph)PKK		Blood cancer
28450419	DMSO@MONO-MAC-1 cells	SILAC	IMAC	LTQ Orbitrap Velos mass spectrometer	VRK3	Q8IV63	T126	KTRKSPQVTRGSPQKTSCSPQKTRQSPQTLK	SPQVTRGSPQKT(ph)SCS(ph)PQK		Blood cancer
28450419	DMSO@MONO-MAC-1 cells	SILAC	IMAC	LTQ Orbitrap Velos mass spectrometer	VRK3	Q8IV63	T58	SSFQGSKRGLNSSFETSPKKVKWSSTVTSPR	RGLNSS(ph)FET(ph)SPKK		Blood cancer
28450419	DMSO@MONO-MAC-1 cells	SILAC	IMAC	LTQ Orbitrap Velos mass spectrometer	VRK3	Q8IV63	S108	ERSKGSGSRPPTPKSSPQKTRKSPQVTRGSP	GSGSRPPT(ph)PKSS(ph)PQK		Blood cancer
28450419	DMSO@MONO-MAC-1 cells	SILAC	IMAC	LTQ Orbitrap Velos mass spectrometer	VRK3	Q8IV63	S129	KSPQVTRGSPQKTSCSPQKTRQSPQTLKRSR	SPQVTRGS(ph)PQKTSCS(ph)PQK		Blood cancer
28450419	DMSO@MONO-MAC-1 cells	SILAC	IMAC	LTQ Orbitrap Velos mass spectrometer	VRK3	Q8IV63	S54	NPHVSSFQGSKRGLNSSFETSPKKVKWSSTV	RGLNS(ph)SFET(ph)SPK		Blood cancer
28450419	DMSO@MONO-MAC-1 cells	SILAC	IMAC	LTQ Orbitrap Velos mass spectrometer	VRK3	Q8IV63	S83	TVTSPRLSLFSDGDSSESEDTLSSSERSKGS	LSLFSDGDS(ph)S(ph)ESEDTLSSSER		Blood cancer
28450419	DMSO@MONO-MAC-1 cells	SILAC	IMAC	LTQ Orbitrap Velos mass spectrometer	VRK3	Q8IV63	S85	TSPRLSLFSDGDSSESEDTLSSSERSKGSGS	LS(ph)LFSDGDSSES(ph)EDTLSSSER		Blood cancer
28450419	DMSO@MV4-11 cells	SILAC	IMAC	LTQ Orbitrap Velos mass spectrometer	VRK3	Q8IV63	T133	VTRGSPQKTSCSPQKTRQSPQTLKRSRVTTS	T(ph)RQSPQTLK		Blood cancer
28450419	DMSO@MV4-11 cells	SILAC	IMAC	LTQ Orbitrap Velos mass spectrometer	VRK3	Q8IV63	T119	TPKSSPQKTRKSPQVTRGSPQKTSCSPQKTR	SPQVT(ph)RGSPQK		Blood cancer
28450419	DMSO@MV4-11 cells	SILAC	IMAC	LTQ Orbitrap Velos mass spectrometer	VRK3	Q8IV63	T70	SFETSPKKVKWSSTVTSPRLSLFSDGDSSES	VKWSSTVT(ph)SPR		Blood cancer
28450419	DMSO@MV4-11 cells	SILAC	IMAC	LTQ Orbitrap Velos mass spectrometer	VRK3	Q8IV63	S71	FETSPKKVKWSSTVTSPRLSLFSDGDSSESE	VKWSSTVTS(ph)PR		Blood cancer
28450419	DMSO@MV4-11 cells	SILAC	IMAC	LTQ Orbitrap Velos mass spectrometer	VRK3	Q8IV63	S59	SFQGSKRGLNSSFETSPKKVKWSSTVTSPRL	RGLNSSFETS(ph)PK		Blood cancer
28450419	DMSO@MV4-11 cells	SILAC	IMAC	LTQ Orbitrap Velos mass spectrometer	VRK3	Q8IV63	S122	SSPQKTRKSPQVTRGSPQKTSCSPQKTRQSP	SPQVTRGS(ph)PQK		Blood cancer
28450419	DMSO@MV4-11 cells	SILAC	IMAC	LTQ Orbitrap Velos mass spectrometer	VRK3	Q8IV63	S75	PKKVKWSSTVTSPRLSLFSDGDSSESEDTLS	LS(ph)LFSDGDSSES(ph)EDTLSSSER		Blood cancer
28450419	DMSO@MV4-11 cells	SILAC	IMAC	LTQ Orbitrap Velos mass spectrometer	VRK3	Q8IV63	S78	VKWSSTVTSPRLSLFSDGDSSESEDTLSSSE	LSLFS(ph)DGDSS(ph)ESEDTLSSSER		Blood cancer
28450419	DMSO@MV4-11 cells	SILAC	IMAC	LTQ Orbitrap Velos mass spectrometer	VRK3	Q8IV63	S82	STVTSPRLSLFSDGDSSESEDTLSSSERSKG	LSLFSDGDS(ph)S(ph)ESEDTLSSSER		Blood cancer
28450419	DMSO@MV4-11 cells	SILAC	IMAC	LTQ Orbitrap Velos mass spectrometer	VRK3	Q8IV63	T104	LSSSERSKGSGSRPPTPKSSPQKTRKSPQVT	GSGSRPPT(ph)PKSS(ph)PQK		Blood cancer
28450419	DMSO@MV4-11 cells	SILAC	IMAC	LTQ Orbitrap Velos mass spectrometer	VRK3	Q8IV63	S107	SERSKGSGSRPPTPKSSPQKTRKSPQVTRGS	GSGSRPPT(ph)PKS(ph)SPQK		Blood cancer
28450419	DMSO@MV4-11 cells	SILAC	IMAC	LTQ Orbitrap Velos mass spectrometer	VRK3	Q8IV63	S55	PHVSSFQGSKRGLNSSFETSPKKVKWSSTVT	GLNSS(ph)FETS(ph)PKK		Blood cancer
28450419	DMSO@MV4-11 cells	SILAC	IMAC	LTQ Orbitrap Velos mass spectrometer	VRK3	Q8IV63	T126	KTRKSPQVTRGSPQKTSCSPQKTRQSPQTLK	SPQVTRGSPQKT(ph)SCS(ph)PQK		Blood cancer
28450419	DMSO@MV4-11 cells	SILAC	IMAC	LTQ Orbitrap Velos mass spectrometer	VRK3	Q8IV63	T58	SSFQGSKRGLNSSFETSPKKVKWSSTVTSPR	RGLNSS(ph)FET(ph)SPKK		Blood cancer
28450419	DMSO@MV4-11 cells	SILAC	IMAC	LTQ Orbitrap Velos mass spectrometer	VRK3	Q8IV63	S108	ERSKGSGSRPPTPKSSPQKTRKSPQVTRGSP	GSGSRPPT(ph)PKSS(ph)PQK		Blood cancer
28450419	DMSO@MV4-11 cells	SILAC	IMAC	LTQ Orbitrap Velos mass spectrometer	VRK3	Q8IV63	S129	KSPQVTRGSPQKTSCSPQKTRQSPQTLKRSR	SPQVTRGS(ph)PQKTSCS(ph)PQK		Blood cancer
28450419	DMSO@MV4-11 cells	SILAC	IMAC	LTQ Orbitrap Velos mass spectrometer	VRK3	Q8IV63	S54	NPHVSSFQGSKRGLNSSFETSPKKVKWSSTV	RGLNS(ph)SFET(ph)SPK		Blood cancer
28450419	DMSO@MV4-11 cells	SILAC	IMAC	LTQ Orbitrap Velos mass spectrometer	VRK3	Q8IV63	S83	TVTSPRLSLFSDGDSSESEDTLSSSERSKGS	LSLFSDGDS(ph)S(ph)ESEDTLSSSER		Blood cancer
28450419	DMSO@MV4-11 cells	SILAC	IMAC	LTQ Orbitrap Velos mass spectrometer	VRK3	Q8IV63	S85	TSPRLSLFSDGDSSESEDTLSSSERSKGSGS	LS(ph)LFSDGDSSES(ph)EDTLSSSER		Blood cancer
28450419	DMSO@SKM-1 cells	SILAC	IMAC	LTQ Orbitrap Velos mass spectrometer	VRK3	Q8IV63	T133	VTRGSPQKTSCSPQKTRQSPQTLKRSRVTTS	T(ph)RQSPQTLK		Blood cancer
28450419	DMSO@SKM-1 cells	SILAC	IMAC	LTQ Orbitrap Velos mass spectrometer	VRK3	Q8IV63	T119	TPKSSPQKTRKSPQVTRGSPQKTSCSPQKTR	SPQVT(ph)RGSPQK		Blood cancer
28450419	DMSO@SKM-1 cells	SILAC	IMAC	LTQ Orbitrap Velos mass spectrometer	VRK3	Q8IV63	T70	SFETSPKKVKWSSTVTSPRLSLFSDGDSSES	VKWSSTVT(ph)SPR		Blood cancer
28450419	DMSO@SKM-1 cells	SILAC	IMAC	LTQ Orbitrap Velos mass spectrometer	VRK3	Q8IV63	S71	FETSPKKVKWSSTVTSPRLSLFSDGDSSESE	VKWSSTVTS(ph)PR		Blood cancer
28450419	DMSO@SKM-1 cells	SILAC	IMAC	LTQ Orbitrap Velos mass spectrometer	VRK3	Q8IV63	S59	SFQGSKRGLNSSFETSPKKVKWSSTVTSPRL	RGLNSSFETS(ph)PK		Blood cancer
28450419	DMSO@SKM-1 cells	SILAC	IMAC	LTQ Orbitrap Velos mass spectrometer	VRK3	Q8IV63	S122	SSPQKTRKSPQVTRGSPQKTSCSPQKTRQSP	SPQVTRGS(ph)PQK		Blood cancer
28450419	DMSO@SKM-1 cells	SILAC	IMAC	LTQ Orbitrap Velos mass spectrometer	VRK3	Q8IV63	S75	PKKVKWSSTVTSPRLSLFSDGDSSESEDTLS	LS(ph)LFSDGDSSES(ph)EDTLSSSER		Blood cancer
28450419	DMSO@SKM-1 cells	SILAC	IMAC	LTQ Orbitrap Velos mass spectrometer	VRK3	Q8IV63	S78	VKWSSTVTSPRLSLFSDGDSSESEDTLSSSE	LSLFS(ph)DGDSS(ph)ESEDTLSSSER		Blood cancer
28450419	DMSO@SKM-1 cells	SILAC	IMAC	LTQ Orbitrap Velos mass spectrometer	VRK3	Q8IV63	S82	STVTSPRLSLFSDGDSSESEDTLSSSERSKG	LSLFSDGDS(ph)S(ph)ESEDTLSSSER		Blood cancer
28450419	DMSO@SKM-1 cells	SILAC	IMAC	LTQ Orbitrap Velos mass spectrometer	VRK3	Q8IV63	T104	LSSSERSKGSGSRPPTPKSSPQKTRKSPQVT	GSGSRPPT(ph)PKSS(ph)PQK		Blood cancer
28450419	DMSO@SKM-1 cells	SILAC	IMAC	LTQ Orbitrap Velos mass spectrometer	VRK3	Q8IV63	S107	SERSKGSGSRPPTPKSSPQKTRKSPQVTRGS	GSGSRPPT(ph)PKS(ph)SPQK		Blood cancer
28450419	DMSO@SKM-1 cells	SILAC	IMAC	LTQ Orbitrap Velos mass spectrometer	VRK3	Q8IV63	S55	PHVSSFQGSKRGLNSSFETSPKKVKWSSTVT	GLNSS(ph)FETS(ph)PKK		Blood cancer
28450419	DMSO@SKM-1 cells	SILAC	IMAC	LTQ Orbitrap Velos mass spectrometer	VRK3	Q8IV63	T126	KTRKSPQVTRGSPQKTSCSPQKTRQSPQTLK	SPQVTRGSPQKT(ph)SCS(ph)PQK		Blood cancer
28450419	DMSO@SKM-1 cells	SILAC	IMAC	LTQ Orbitrap Velos mass spectrometer	VRK3	Q8IV63	T58	SSFQGSKRGLNSSFETSPKKVKWSSTVTSPR	RGLNSS(ph)FET(ph)SPKK		Blood cancer
28450419	DMSO@SKM-1 cells	SILAC	IMAC	LTQ Orbitrap Velos mass spectrometer	VRK3	Q8IV63	S108	ERSKGSGSRPPTPKSSPQKTRKSPQVTRGSP	GSGSRPPT(ph)PKSS(ph)PQK		Blood cancer
28450419	DMSO@SKM-1 cells	SILAC	IMAC	LTQ Orbitrap Velos mass spectrometer	VRK3	Q8IV63	S129	KSPQVTRGSPQKTSCSPQKTRQSPQTLKRSR	SPQVTRGS(ph)PQKTSCS(ph)PQK		Blood cancer
28450419	DMSO@SKM-1 cells	SILAC	IMAC	LTQ Orbitrap Velos mass spectrometer	VRK3	Q8IV63	S54	NPHVSSFQGSKRGLNSSFETSPKKVKWSSTV	RGLNS(ph)SFET(ph)SPK		Blood cancer
28450419	DMSO@SKM-1 cells	SILAC	IMAC	LTQ Orbitrap Velos mass spectrometer	VRK3	Q8IV63	S83	TVTSPRLSLFSDGDSSESEDTLSSSERSKGS	LSLFSDGDS(ph)S(ph)ESEDTLSSSER		Blood cancer
28450419	DMSO@SKM-1 cells	SILAC	IMAC	LTQ Orbitrap Velos mass spectrometer	VRK3	Q8IV63	S85	TSPRLSLFSDGDSSESEDTLSSSERSKGSGS	LS(ph)LFSDGDSSES(ph)EDTLSSSER		Blood cancer
29083192	CSCX@HeLa cell line R2	TMT	TiO2	LTQ Orbitrap Velos	VRK3	Q8IV63	S59	SFQGSKRGLNSSFETSPKKVKWSSTVTSPRL	GLNSSFETS(ph)PK		Fractionation-study
29154753	Mitotic arrest@RPE-1 cell	SILAC	TiO2	Q-Exactive Plus	VRK3	Q8IV63	S136		TRQS(ph)PQTLR		Stimuli
29154753	Mitotic arrest@RPE-1 cell	SILAC	TiO2	Q-Exactive Plus	VRK3	Q8IV63	S122		SPQVTRGS(ph)PQT		Stimuli
29523821	SB203580+IR-UV@U2OS cells	SILAC	TiO2	Q Exactive or Q Exactive Plus	VRK3	Q8IV63	S82	STVTSPRLSLFSDGDSSESEDTLSSSERSKG	LSLFSDGDS(ph)S(ph)ESEDTLSSSER		Stimuli
29523821	DMSO@U2OS cells_29523821	SILAC	TiO2	Q Exactive or Q Exactive Plus	VRK3	Q8IV63	S82	STVTSPRLSLFSDGDSSESEDTLSSSERSKG	LSLFSDGDS(ph)S(ph)ESEDTLSSSER		Stimuli
29622655	DMSOcoculture@MM.1S cells	not mentioned	IMAC	Q-Exactive Plus	VRK3	Q8IV63	S59	SFQGSKRGLNSSFETSPKKVKWSSTVTSPRL	GLNSSFETS(ph)PK		Multiple myeloma
29622655	Tofactinib (24h)@MM.1S cells	not mentioned	IMAC	Q-Exactive Plus	VRK3	Q8IV63	S59	SFQGSKRGLNSSFETSPKKVKWSSTVTSPRL	GLNSSFETS(ph)PK		Multiple myeloma
30001349	VE-821@MOLT-4 cell line	SILAC	TiO2	Q Exactive	VRK3	Q8IV63	S71	FETSPKKVKWSSTVTSPRLSLFSDGDSSESE	WSSTVTS(ph)PR		T-Lymphoblast
30001349	VE-821@MOLT-4 cell line	SILAC	TiO2	Q Exactive	VRK3	Q8IV63	S59	SFQGSKRGLNSSFETSPKKVKWSSTVTSPRL	RGLNSSFETS(ph)PK		T-Lymphoblast
30001349	VE-821@MOLT-4 cell line	SILAC	TiO2	Q Exactive	VRK3	Q8IV63	S83	TVTSPRLSLFSDGDSSESEDTLSSSERSKGS	LSLFSDGDSS(ph)ESEDTLSSSER		T-Lymphoblast
30622161	Untreated control(1min)@spermatozoa(Insoluble)	TMT 6plex	TiO2	Q Exactive HF	VRK3	Q8IV63	S268		SLQS(ph)ALDVSPK		Downstream of Kappa Opioid Receptor
30622161	Untreated control(1min)@spermatozoa(Soluble)	TMT 6plex	TiO2	Q Exactive HF	VRK3	Q8IV63	S268		SLQS(ph)ALDVSPK		Downstream of Kappa Opioid Receptor
30622161	Untreated control(60min)@spermatozoa(Insoluble)	TMT 6plex	TiO2	Q Exactive HF	VRK3	Q8IV63	S268		SLQS(ph)ALDVSPK		Downstream of Kappa Opioid Receptor
30622161	Untreated control(60min)@spermatozoa(Soluble)	TMT 6plex	TiO2	Q Exactive HF	VRK3	Q8IV63	S268		SLQS(ph)ALDVSPK		Downstream of Kappa Opioid Receptor
30622161	U50488H(1min)@spermatozoa(Insoluble)	TMT 6plex	TiO2	Q Exactive HF	VRK3	Q8IV63	S268		SLQS(ph)ALDVSPK		Downstream of Kappa Opioid Receptor
30622161	U50488H(60min)@spermatozoa(Insoluble)	TMT 6plex	TiO2	Q Exactive HF	VRK3	Q8IV63	S268		SLQS(ph)ALDVSPK		Downstream of Kappa Opioid Receptor
30622161	U50488H(1min)@spermatozoa(Soluble)	TMT 6plex	TiO2	Q Exactive HF	VRK3	Q8IV63	S268		SLQS(ph)ALDVSPK		Downstream of Kappa Opioid Receptor
30622161	U50488H(60min)@spermatozoa(Soluble)	TMT 6plex	TiO2	Q Exactive HF	VRK3	Q8IV63	S268		SLQS(ph)ALDVSPK		Downstream of Kappa Opioid Receptor
30843680	Untreated@Human islet cells	TMT	IMAC-Fe3+	Orbitrap fusion lumos tribrid	VRK3	Q8IV63	S136	GSPQKTSCSPQKTRQSPQTLKRSRVTTSLEA			breast cancer
30843680	Untreated@Human islet cells	TMT	IMAC-Fe3+	Orbitrap fusion lumos tribrid	VRK3	Q8IV63	S136	GSPQKTSCSPQKTRQSPQTLKRSRVTTSLEA			breast cancer
30843680	Cytokine(IL-1beta,IFN-gama)@Human islet cells	TMT	IMAC-Fe3+	Orbitrap fusion lumos tribrid	VRK3	Q8IV63	S136	GSPQKTSCSPQKTRQSPQTLKRSRVTTSLEA			breast cancer
30843680	Cytokine(IL-1beta,IFN-gama)@Human islet cells	TMT	IMAC-Fe3+	Orbitrap fusion lumos tribrid	VRK3	Q8IV63	S136	GSPQKTSCSPQKTRQSPQTLKRSRVTTSLEA			breast cancer
31257184	CABO(IMAC)@H1155 cell line	TMT	IMAC	QExactive Plus hybrid orbitrap	VRK3	Q8IV63	S59		GLNSSFETS(ph)PK		Lung cancer
31257184	CABO(IMAC)@H1155 cell line	TMT	IMAC	QExactive Plus hybrid orbitrap	VRK3	Q8IV63	S59		GLNSSFETS(ph)PK		Lung cancer
31257184	FORE(IMAC)@H1155 cell line	TMT	IMAC	QExactive Plus hybrid orbitrap	VRK3	Q8IV63	S59		GLNSSFETS(ph)PK		Lung cancer
31257184	FORE(IMAC)@H1155 cell line	TMT	IMAC	QExactive Plus hybrid orbitrap	VRK3	Q8IV63	S59		GLNSSFETS(ph)PK		Lung cancer
31257184	DMSO(IMAC)@H1155 cell line	TMT	IMAC	QExactive Plus hybrid orbitrap	VRK3	Q8IV63	S59		GLNSSFETS(ph)PK		Lung cancer
31257184	DMSO(IMAC)@H1155 cell line	TMT	IMAC	QExactive Plus hybrid orbitrap	VRK3	Q8IV63	S59		GLNSSFETS(ph)PK		Lung cancer
31665227	KO-SGK3@HEK293	TMT	TiO2	Orbitrap Fusion Tribrid	VRK3	Q8IV63	S136	GSPQKTSCSPQKTRQSPQTLKRSRVTTSLEA			Cancer
31665227	KO-SGK3@HEK293	TMT	TiO2	Orbitrap Fusion Tribrid	VRK3	Q8IV63	S107	SERSKGSGSRPPTPKSSPQKTRKSPQVTRGS			Cancer
31665227	KO-SGK3@HEK293	TMT	TiO2	Orbitrap Fusion Tribrid	VRK3	Q8IV63	S122	SSPQKTRKSPQVTRGSPQKTSCSPQKTRQSP			Cancer
31665227	WT-SGK3@HEK293	TMT	TiO2	Orbitrap Fusion Tribrid	VRK3	Q8IV63	S136	GSPQKTSCSPQKTRQSPQTLKRSRVTTSLEA			Cancer
31665227	WT-SGK3@HEK293	TMT	TiO2	Orbitrap Fusion Tribrid	VRK3	Q8IV63	S107	SERSKGSGSRPPTPKSSPQKTRKSPQVTRGS			Cancer
31665227	WT-SGK3@HEK293	TMT	TiO2	Orbitrap Fusion Tribrid	VRK3	Q8IV63	S122	SSPQKTRKSPQVTRGSPQKTSCSPQKTRQSP			Cancer
32156701	Dox +isoproterenol@RE cell line	TMT	Ti-MAC	QExactive HF	VRK3	Q8IV63	S59	SFQGSKRGLNSSFETSPKKVKWSSTVTSPRL			Dephosphorylation
32156701	Dox basal@OE cell line	TMT	Ti-MAC	QExactive HF	VRK3	Q8IV63	S59	SFQGSKRGLNSSFETSPKKVKWSSTVTSPRL			Dephosphorylation
32156701	Dox basal@RE cell line	TMT	Ti-MAC	QExactive HF	VRK3	Q8IV63	S59	SFQGSKRGLNSSFETSPKKVKWSSTVTSPRL			Dephosphorylation
32156701	Dox+isoproterenol@OE cell line	TMT	Ti-MAC	QExactive HF	VRK3	Q8IV63	S59	SFQGSKRGLNSSFETSPKKVKWSSTVTSPRL			Dephosphorylation
32156701	Isoproterenol@OE cell line	TMT	Ti-MAC	QExactive HF	VRK3	Q8IV63	S59	SFQGSKRGLNSSFETSPKKVKWSSTVTSPRL			Dephosphorylation
32156701	Basal@OE cell line	TMT	Ti-MAC	QExactive HF	VRK3	Q8IV63	S59	SFQGSKRGLNSSFETSPKKVKWSSTVTSPRL			Dephosphorylation
32156701	Isoproterenol@RE cell line	TMT	Ti-MAC	QExactive HF	VRK3	Q8IV63	S59	SFQGSKRGLNSSFETSPKKVKWSSTVTSPRL			Dephosphorylation
32156701	Basal@RE cell line	TMT	Ti-MAC	QExactive HF	VRK3	Q8IV63	S59	SFQGSKRGLNSSFETSPKKVKWSSTVTSPRL			Dephosphorylation
32241914	CCL2(0min)@FlpIn-HEK293T-CCR2 cells	Label free	Enrichment (no details)	Q Exactive Plus	VRK3	Q8IV63	S59		GLNSSFETS(ph)PK		Breast cancer
32241914	CCL2(0min)@FlpIn-HEK293T-CCR2 cells	Label free	Enrichment (no details)	Q Exactive Plus	VRK3	Q8IV63	S83		LSLFSDGDSS(ph)ESEDTLSSSER		Breast cancer
32241914	CCL2(12min)@FlpIn-HEK293T-CCR2 cells	Label free	Enrichment (no details)	Q Exactive Plus	VRK3	Q8IV63	S59		GLNSSFETS(ph)PK		Breast cancer
32241914	CCL2(12min)@FlpIn-HEK293T-CCR2 cells	Label free	Enrichment (no details)	Q Exactive Plus	VRK3	Q8IV63	S83		LSLFSDGDSS(ph)ESEDTLSSSER		Breast cancer
32241914	CCL2(25min)@FlpIn-HEK293T-CCR2 cells	Label free	Enrichment (no details)	Q Exactive Plus	VRK3	Q8IV63	S59		GLNSSFETS(ph)PK		Breast cancer
32241914	CCL2(25min)@FlpIn-HEK293T-CCR2 cells	Label free	Enrichment (no details)	Q Exactive Plus	VRK3	Q8IV63	S83		LSLFSDGDSS(ph)ESEDTLSSSER		Breast cancer
32241914	CCL2(3min)@FlpIn-HEK293T-CCR2 cells	Label free	Enrichment (no details)	Q Exactive Plus	VRK3	Q8IV63	S59		GLNSSFETS(ph)PK		Breast cancer
32241914	CCL2(3min)@FlpIn-HEK293T-CCR2 cells	Label free	Enrichment (no details)	Q Exactive Plus	VRK3	Q8IV63	S83		LSLFSDGDSS(ph)ESEDTLSSSER		Breast cancer
32241914	CCL2(6min)@FlpIn-HEK293T-CCR2 cells	Label free	Enrichment (no details)	Q Exactive Plus	VRK3	Q8IV63	S59		GLNSSFETS(ph)PK		Breast cancer
32241914	CCL2(6min)@FlpIn-HEK293T-CCR2 cells	Label free	Enrichment (no details)	Q Exactive Plus	VRK3	Q8IV63	S83		LSLFSDGDSS(ph)ESEDTLSSSER		Breast cancer
32241914	CCL2(60min)@FlpIn-HEK293T-CCR2 cells	Label free	Enrichment (no details)	Q Exactive Plus	VRK3	Q8IV63	S59		GLNSSFETS(ph)PK		Breast cancer
32241914	CCL2(60min)@FlpIn-HEK293T-CCR2 cells	Label free	Enrichment (no details)	Q Exactive Plus	VRK3	Q8IV63	S83		LSLFSDGDSS(ph)ESEDTLSSSER		Breast cancer
32241914	CCL2(90s)@FlpIn-HEK293T-CCR2 cells	Label free	Enrichment (no details)	Q Exactive Plus	VRK3	Q8IV63	S59		GLNSSFETS(ph)PK		Breast cancer
32241914	CCL2(90s)@FlpIn-HEK293T-CCR2 cells	Label free	Enrichment (no details)	Q Exactive Plus	VRK3	Q8IV63	S83		LSLFSDGDSS(ph)ESEDTLSSSER		Breast cancer
32314919	HU+SCH 900776 CF2@HEK293A cell	SILAC	TiO2	Orbitrap Elite MS	VRK3	Q8IV63	S59	SFQGSKRGLNSSFETSPKKVKWSSTVTSPRL	GLNSSFETS(ph)PK		Inhibitors of checkpoint kinase 1 (CHK1)
32314919	HU+SCH 900776 CF2@HEK293A cell	SILAC	TiO2	Orbitrap Elite MS	VRK3	Q8IV63	S83	TVTSPRLSLFSDGDSSESEDTLSSSERSKGS	LSLFSDGDSS(ph)ESEDTLSSSER		Inhibitors of checkpoint kinase 1 (CHK1)
32314919	HU+SCH 900776 CF2@HEK293A cell	SILAC	TiO2	Orbitrap Elite MS	VRK3	Q8IV63	S78	VKWSSTVTSPRLSLFSDGDSSESEDTLSSSE	LSLFS(ph)DGDSSESEDTLSSSER		Inhibitors of checkpoint kinase 1 (CHK1)
32314919	HU+SCH 900776 CF1@HEK293A cell	SILAC	TiO2	Orbitrap Elite MS	VRK3	Q8IV63	S122	SSPQKTRKSPQVTRGSPQKTSCSPQKTRQSP	KSPQVTRGS(ph)PQK		Inhibitors of checkpoint kinase 1 (CHK1)
32314919	HU CF2@HEK293A cell	SILAC	TiO2	Orbitrap Elite MS	VRK3	Q8IV63	S59	SFQGSKRGLNSSFETSPKKVKWSSTVTSPRL	GLNSSFETS(ph)PK		Inhibitors of checkpoint kinase 1 (CHK1)
32314919	HU CF2@HEK293A cell	SILAC	TiO2	Orbitrap Elite MS	VRK3	Q8IV63	S83	TVTSPRLSLFSDGDSSESEDTLSSSERSKGS	LSLFSDGDSS(ph)ESEDTLSSSER		Inhibitors of checkpoint kinase 1 (CHK1)
32314919	HU CF2@HEK293A cell	SILAC	TiO2	Orbitrap Elite MS	VRK3	Q8IV63	S78	VKWSSTVTSPRLSLFSDGDSSESEDTLSSSE	LSLFS(ph)DGDSSESEDTLSSSER		Inhibitors of checkpoint kinase 1 (CHK1)
32314919	HU CF1@HEK293A cell	SILAC	TiO2	Orbitrap Elite MS	VRK3	Q8IV63	S122	SSPQKTRKSPQVTRGSPQKTSCSPQKTRQSP	KSPQVTRGS(ph)PQK		Inhibitors of checkpoint kinase 1 (CHK1)
32859902	CVB3 infection(10h)@HeLa R19 cells	Label free	IMAC	Orbitrap Fusion or Q Exactive Plus	VRK3	Q8IV63	S136	GSPQKTSCSPQKTRQSPQTLKRSRVTTSLEA			Infection
32859902	CVB3 infection(10h)@HeLa R19 cells	Label free	IMAC	Orbitrap Fusion or Q Exactive Plus	VRK3	Q8IV63	S83	TVTSPRLSLFSDGDSSESEDTLSSSERSKGS			Infection
32859902	CVB3 infection(2h)@HeLa R19 cells	Label free	IMAC	Orbitrap Fusion or Q Exactive Plus	VRK3	Q8IV63	S136	GSPQKTSCSPQKTRQSPQTLKRSRVTTSLEA			Infection
32859902	CVB3 infection(2h)@HeLa R19 cells	Label free	IMAC	Orbitrap Fusion or Q Exactive Plus	VRK3	Q8IV63	S83	TVTSPRLSLFSDGDSSESEDTLSSSERSKGS			Infection
32859902	CVB3 infection(4h)@HeLa R19 cells	Label free	IMAC	Orbitrap Fusion or Q Exactive Plus	VRK3	Q8IV63	S136	GSPQKTSCSPQKTRQSPQTLKRSRVTTSLEA			Infection
32859902	CVB3 infection(4h)@HeLa R19 cells	Label free	IMAC	Orbitrap Fusion or Q Exactive Plus	VRK3	Q8IV63	S83	TVTSPRLSLFSDGDSSESEDTLSSSERSKGS			Infection
32859902	CVB3 infection(6h)@HeLa R19 cells	Label free	IMAC	Orbitrap Fusion or Q Exactive Plus	VRK3	Q8IV63	S136	GSPQKTSCSPQKTRQSPQTLKRSRVTTSLEA			Infection
32859902	CVB3 infection(6h)@HeLa R19 cells	Label free	IMAC	Orbitrap Fusion or Q Exactive Plus	VRK3	Q8IV63	S83	TVTSPRLSLFSDGDSSESEDTLSSSERSKGS			Infection
32859902	CVB3 infection(8h)@HeLa R19 cells	Label free	IMAC	Orbitrap Fusion or Q Exactive Plus	VRK3	Q8IV63	S136	GSPQKTSCSPQKTRQSPQTLKRSRVTTSLEA			Infection
32859902	CVB3 infection(8h)@HeLa R19 cells	Label free	IMAC	Orbitrap Fusion or Q Exactive Plus	VRK3	Q8IV63	S83	TVTSPRLSLFSDGDSSESEDTLSSSERSKGS			Infection
32859902	Mock infected(0h)@HeLa R19 cells	Label free	IMAC	Orbitrap Fusion or Q Exactive Plus	VRK3	Q8IV63	S136	GSPQKTSCSPQKTRQSPQTLKRSRVTTSLEA			Infection
32859902	Mock infected(0h)@HeLa R19 cells	Label free	IMAC	Orbitrap Fusion or Q Exactive Plus	VRK3	Q8IV63	S136	GSPQKTSCSPQKTRQSPQTLKRSRVTTSLEA			Infection
32859902	Mock infected(0h)@HeLa R19 cells	Label free	IMAC	Orbitrap Fusion or Q Exactive Plus	VRK3	Q8IV63	S83	TVTSPRLSLFSDGDSSESEDTLSSSERSKGS			Infection
32859902	Mock infected(10h)@HeLa R19 cells	Label free	IMAC	Orbitrap Fusion or Q Exactive Plus	VRK3	Q8IV63	S136	GSPQKTSCSPQKTRQSPQTLKRSRVTTSLEA			Infection
32859902	Mock infected(10h)@HeLa R19 cells	Label free	IMAC	Orbitrap Fusion or Q Exactive Plus	VRK3	Q8IV63	S136	GSPQKTSCSPQKTRQSPQTLKRSRVTTSLEA			Infection
32859902	Mock infected(10h)@HeLa R19 cells	Label free	IMAC	Orbitrap Fusion or Q Exactive Plus	VRK3	Q8IV63	S83	TVTSPRLSLFSDGDSSESEDTLSSSERSKGS			Infection
32859902	Mock infected(10h)@HeLa R19 cells	Label free	IMAC	Orbitrap Fusion or Q Exactive Plus	VRK3	Q8IV63	S83	TVTSPRLSLFSDGDSSESEDTLSSSERSKGS			Infection
32859902	Mock infected(10h)@HeLa R19 cells	Label free	IMAC	Orbitrap Fusion or Q Exactive Plus	VRK3	Q8IV63	S83	TVTSPRLSLFSDGDSSESEDTLSSSERSKGS			Infection
33357429	Unstimulated@Th-1 cells	SILAC	Ti-IMAC	Q Exactive Plus	VRK3	Q8IV63	S59	SFQGSKRGLNSSFETSPKKVKWSSTVTSPRL	GLNSSFETS(ph)PK		Cytokine stimulation
33357429	Unstimulated@Th-1 cells	SILAC	Ti-IMAC	Q Exactive Plus	VRK3	Q8IV63	S348	YCPSGKHVAYVEGSRSPHEGDLEFISMDLHK	S(ph)PHEGDLEFISMDLHK		Cytokine stimulation
33357429	HyIL6@Th-1 cells	SILAC	Ti-IMAC	Q Exactive Plus	VRK3	Q8IV63	S59	SFQGSKRGLNSSFETSPKKVKWSSTVTSPRL	GLNSSFETS(ph)PK		Cytokine stimulation
33357429	HyIL6@Th-1 cells	SILAC	Ti-IMAC	Q Exactive Plus	VRK3	Q8IV63	S348	YCPSGKHVAYVEGSRSPHEGDLEFISMDLHK	S(ph)PHEGDLEFISMDLHK		Cytokine stimulation
33357429	HyIL6+MSC@Th-1 cells	SILAC	Ti-IMAC	Q Exactive Plus	VRK3	Q8IV63	S59	SFQGSKRGLNSSFETSPKKVKWSSTVTSPRL	GLNSSFETS(ph)PK		Cytokine stimulation
33357429	HyIL6+MSC@Th-1 cells	SILAC	Ti-IMAC	Q Exactive Plus	VRK3	Q8IV63	S348	YCPSGKHVAYVEGSRSPHEGDLEFISMDLHK	S(ph)PHEGDLEFISMDLHK		Cytokine stimulation
33562780	CX-4945@OCI-AML3 cell line	Label free	TiO2	QExactive HF	VRK3	Q8IV63	S59	NSSFETSPKKVKW			Acute myeloid leukemia
33562780	CX-4945@OCI-AML3 cell line	Label free	TiO2	QExactive HF	VRK3	Q8IV63	S59	NSSFETSPKKVKW			Acute myeloid leukemia
33562780	CX-4945@OCI-AML3 cell line	Label free	TiO2	QExactive HF	VRK3	Q8IV63	S122	PQVTRGSPQKTSC			Acute myeloid leukemia
33562780	CX-4945@OCI-AML3 cell line	Label free	TiO2	QExactive HF	VRK3	Q8IV63	S122	PQVTRGSPQKTSC			Acute myeloid leukemia
33619172	ARS1620(24h)@H358 cell line IMAC	TMT	IMAC	Q Exactive HF-X	VRK3	Q8IV63	S82	STVTSPRLSLFSDGDSSESEDTLSSSERSKG	LSLFSDGDS(ph)S(ph)ESEDTLSSSER		Signalling-study
33619172	ARS1620(6h)@H358 cell line IMAC	TMT	IMAC	Q Exactive HF-X	VRK3	Q8IV63	S82	STVTSPRLSLFSDGDSSESEDTLSSSERSKG	LSLFSDGDS(ph)S(ph)ESEDTLSSSER		Signalling-study
33619172	ARS1620(24h)@H1792 cell line IMAC	TMT	IMAC	Q Exactive HF-X	VRK3	Q8IV63	S82	STVTSPRLSLFSDGDSSESEDTLSSSERSKG	LSLFSDGDS(ph)S(ph)ESEDTLSSSER		Signalling-study
33619172	ARS1620(24h)@H1792 cell line IMAC	TMT	IMAC	Q Exactive HF-X	VRK3	Q8IV63	S83	TVTSPRLSLFSDGDSSESEDTLSSSERSKGS	LSLFSDGDS(ph)S(ph)ESEDTLSSSER		Signalling-study
33619172	ARS1620(6h)@H1792 cell line IMAC	TMT	IMAC	Q Exactive HF-X	VRK3	Q8IV63	S82	STVTSPRLSLFSDGDSSESEDTLSSSERSKG	LSLFSDGDS(ph)S(ph)ESEDTLSSSER		Signalling-study
33619172	ARS1620(6h)@H1792 cell line IMAC	TMT	IMAC	Q Exactive HF-X	VRK3	Q8IV63	S83	TVTSPRLSLFSDGDSSESEDTLSSSERSKGS	LSLFSDGDS(ph)S(ph)ESEDTLSSSER		Signalling-study
33727228	Reciletineb@COR1 cell line Exp2	SILAC	TiO2	LTQ-Orbitrap Elite	VRK3	Q8IV63	S83	TVTSPRLSLFSDGDSSESEDTLSSSERSKGS	LSLFSDGDSS(ph)ESEDTLSSSER		Lung Cancer
33727228	Reciletineb@COR10 cell line Exp2	SILAC	TiO2	LTQ-Orbitrap Elite	VRK3	Q8IV63	S83	TVTSPRLSLFSDGDSSESEDTLSSSERSKGS	LSLFSDGDSS(ph)ESEDTLSSSER		Lung Cancer
33727228	Reciletineb@H1975 cell line Exp2	SILAC	TiO2	LTQ-Orbitrap Elite	VRK3	Q8IV63	S83	TVTSPRLSLFSDGDSSESEDTLSSSERSKGS	LSLFSDGDSS(ph)ESEDTLSSSER		Lung Cancer
33797919	Untreated control@HeLa cell line R2	SILAC	TiO2	Q Exactive	VRK3	Q8IV63	S59	GLNSSFETSPK			Cervical cancer
33797919	Rapamycin@HeLa cell line R2	SILAC	TiO2	Q Exactive	VRK3	Q8IV63	S59	GLNSSFETSPK			Cervical cancer
33863878	ALGERNON(1ÂµM)(72h)@U251 cells	Label free	TiO2	Q Exactive HF X benchtop Orbitrap	VRK3	Q8IV63	S59	SFQGSKRGLNSSFETSPKKVKWSSTVTSPRL			Glioblastoma
33863878	ALGERNON(10ÂµM)(72h)@U251 cells	Label free	TiO2	Q Exactive HF X benchtop Orbitrap	VRK3	Q8IV63	S59	SFQGSKRGLNSSFETSPKKVKWSSTVTSPRL			Glioblastoma
33863878	DOX(48h)@U251 cells	Label free	TiO2	Q Exactive HF X benchtop Orbitrap	VRK3	Q8IV63	S59	SFQGSKRGLNSSFETSPKKVKWSSTVTSPRL			Glioblastoma
33863878	DOX(72h)@U251 cells	Label free	TiO2	Q Exactive HF X benchtop Orbitrap	VRK3	Q8IV63	S59	SFQGSKRGLNSSFETSPKKVKWSSTVTSPRL			Glioblastoma
33863878	Leucettine41(1ÂµM)(72h)@U251 cells	Label free	TiO2	Q Exactive HF X benchtop Orbitrap	VRK3	Q8IV63	S59	SFQGSKRGLNSSFETSPKKVKWSSTVTSPRL			Glioblastoma
33863878	Leucettine41(10ÂµM)(72h)@U251 cells	Label free	TiO2	Q Exactive HF X benchtop Orbitrap	VRK3	Q8IV63	S59	SFQGSKRGLNSSFETSPKKVKWSSTVTSPRL			Glioblastoma
33872388	FBXW7(R505C)@HEC-1-B G2EEC cells	TMT	Fe-NTA	Orbitrap-Fusion Lumos	VRK3	Q8IV63	S122		SPQVTRGS(ph)PQK		endometrial cancer
33872388	Control parental@HEC-1-B G2EEC cells (R479Q)	TMT	Fe-NTA	Orbitrap-Fusion Lumos	VRK3	Q8IV63	S122		SPQVTRGS(ph)PQK		endometrial cancer
33889818	Untreated@SH-SY5Y cell line	TMT	Ti02	QExactive HF	VRK3	Q8IV63	S122	SSPQKTRKSPQVTRGSPQKTSCSPQKTRQSP			Neuroblastoma cancer
33889818	Untreated@SH-SY5Y cell line	TMT	Ti02	QExactive HF	VRK3	Q8IV63	S122	SSPQKTRKSPQVTRGSPQKTSCSPQKTRQSP			Neuroblastoma cancer
33889818	CBLsKD@SH-SY5Y cell line	TMT	Ti02	QExactive HF	VRK3	Q8IV63	S122	SSPQKTRKSPQVTRGSPQKTSCSPQKTRQSP			Neuroblastoma cancer
33889818	CBLsKD@SH-SY5Y cell line	TMT	Ti02	QExactive HF	VRK3	Q8IV63	S122	SSPQKTRKSPQVTRGSPQKTSCSPQKTRQSP			Neuroblastoma cancer
33889818	Retinoic acid@SH-SY5Y cell line	TMT	Ti02	QExactive HF	VRK3	Q8IV63	S122	SSPQKTRKSPQVTRGSPQKTSCSPQKTRQSP			Neuroblastoma cancer
33889818	Retinoic acid@SH-SY5Y cell line	TMT	Ti02	QExactive HF	VRK3	Q8IV63	S122	SSPQKTRKSPQVTRGSPQKTSCSPQKTRQSP			Neuroblastoma cancer
33947818	Salmonella(30min)@siCTRL HeLa cells	TMT	IMAC(Fe-NTA)	Orbitrap Fusion Lumos	VRK3	Q8IV63	S136	TRQSPQTLK			Salmonella infection
33947818	Salmonella(30min)@siCTRL HeLa cells	TMT	IMAC(Fe-NTA)	Orbitrap Fusion Lumos	VRK3	Q8IV63	T104	GSGSRPPTPK			Salmonella infection
33947818	Salmonella(30min)@siCTRL HeLa cells	TMT	IMAC(Fe-NTA)	Orbitrap Fusion Lumos	VRK3	Q8IV63	S122	SPQVTRGSPQK			Salmonella infection
33947818	Salmonella(30min)@siCTRL HeLa cells	TMT	IMAC(Fe-NTA)	Orbitrap Fusion Lumos	VRK3	Q8IV63	S83	LSLFSDGDSSESEDTLSSSER			Salmonella infection
33947818	Salmonella(30min)@siCTRL HeLa cells	TMT	IMAC(Fe-NTA)	Orbitrap Fusion Lumos	VRK3	Q8IV63	S59	GLNSSFETSPK			Salmonella infection
33947818	Salmonella(30min)@siSIK2 HeLa cells	TMT	IMAC(Fe-NTA)	Orbitrap Fusion Lumos	VRK3	Q8IV63	S59	GLNSSFETSPK			Salmonella infection
33947818	Salmonella(30min)@siSIK2 HeLa cells	TMT	IMAC(Fe-NTA)	Orbitrap Fusion Lumos	VRK3	Q8IV63	S136	TRQSPQTLK			Salmonella infection
33947818	Salmonella(30min)@siSIK2 HeLa cells	TMT	IMAC(Fe-NTA)	Orbitrap Fusion Lumos	VRK3	Q8IV63	S83	LSLFSDGDSSESEDTLSSSER			Salmonella infection
33947818	Salmonella(30min)@siSIK2 HeLa cells	TMT	IMAC(Fe-NTA)	Orbitrap Fusion Lumos	VRK3	Q8IV63	S122	SPQVTRGSPQK			Salmonella infection
33947818	Salmonella(30min)@siSIK2 HeLa cells	TMT	IMAC(Fe-NTA)	Orbitrap Fusion Lumos	VRK3	Q8IV63	T104	GSGSRPPTPK			Salmonella infection
33947818	Salmonella(2h)@HCT116 cells	SILAC	TiO2	Q-Exactive HF	VRK3	Q8IV63	S59				Salmonella infection
33947818	Salmonella(30min)@HCT116 cells	SILAC	TiO2	Q-Exactive HF	VRK3	Q8IV63	S59				Salmonella infection
33947818	Uninfected@siCTRL HeLa cells	TMT	IMAC(Fe-NTA)	Orbitrap Fusion Lumos	VRK3	Q8IV63	T104	GSGSRPPTPK			Salmonella infection
33947818	Uninfected@siCTRL HeLa cells	TMT	IMAC(Fe-NTA)	Orbitrap Fusion Lumos	VRK3	Q8IV63	S83	LSLFSDGDSSESEDTLSSSER			Salmonella infection
33947818	Uninfected@siCTRL HeLa cells	TMT	IMAC(Fe-NTA)	Orbitrap Fusion Lumos	VRK3	Q8IV63	S59	GLNSSFETSPK			Salmonella infection
33947818	Uninfected@siCTRL HeLa cells	TMT	IMAC(Fe-NTA)	Orbitrap Fusion Lumos	VRK3	Q8IV63	S136	TRQSPQTLK			Salmonella infection
33947818	Uninfected@siCTRL HeLa cells	TMT	IMAC(Fe-NTA)	Orbitrap Fusion Lumos	VRK3	Q8IV63	S122	SPQVTRGSPQK			Salmonella infection
33947818	Uninfected@HCT116 cells	SILAC	TiO2	Q-Exactive HF	VRK3	Q8IV63	S59				Salmonella infection
33947818	Uninfected@siSIK2 HeLa cells	TMT	IMAC(Fe-NTA)	Orbitrap Fusion Lumos	VRK3	Q8IV63	S122	SPQVTRGSPQK			Salmonella infection
33947818	Uninfected@siSIK2 HeLa cells	TMT	IMAC(Fe-NTA)	Orbitrap Fusion Lumos	VRK3	Q8IV63	S83	LSLFSDGDSSESEDTLSSSER			Salmonella infection
33947818	Uninfected@siSIK2 HeLa cells	TMT	IMAC(Fe-NTA)	Orbitrap Fusion Lumos	VRK3	Q8IV63	T104	GSGSRPPTPK			Salmonella infection
33947818	Uninfected@siSIK2 HeLa cells	TMT	IMAC(Fe-NTA)	Orbitrap Fusion Lumos	VRK3	Q8IV63	S136	TRQSPQTLK			Salmonella infection
33947818	Uninfected@siSIK2 HeLa cells	TMT	IMAC(Fe-NTA)	Orbitrap Fusion Lumos	VRK3	Q8IV63	S59	GLNSSFETSPK			Salmonella infection
33953186	Pervanadate@CL68 cell line dirDIA	TMT	IMAC	LTQ Orbitrap Fusion Lumos Tribrid	VRK3	Q8IV63	S59	NSSFETSPKKVKW			Lung cancer
33953186	Pervanadate@CL68 cell line libDIA	TMT	IMAC	LTQ Orbitrap Fusion Lumos Tribrid	VRK3	Q8IV63	S59	NSSFETSPKKVKW			Lung cancer
34343000	ERK1 KO(0d)@BRAFMUT 451Lu cells	Label free	IMAC(Fe(III)-NTA)	Orbitrap Q Exactive HF	VRK3	Q8IV63	S71	FETSPKKVKWSSTVTSPRLSLFSDGDSSESE			Melanoma
34343000	ERK1 KO(0d)@BRAFMUT 451Lu cells	Label free	IMAC(Fe(III)-NTA)	Orbitrap Q Exactive HF	VRK3	Q8IV63	S83	TVTSPRLSLFSDGDSSESEDTLSSSERSKGS			Melanoma
34343000	ERK1 KO(1d)@BRAFMUT 451Lu cells	Label free	IMAC(Fe(III)-NTA)	Orbitrap Q Exactive HF	VRK3	Q8IV63	S71	FETSPKKVKWSSTVTSPRLSLFSDGDSSESE			Melanoma
34343000	ERK1 KO(1d)@BRAFMUT 451Lu cells	Label free	IMAC(Fe(III)-NTA)	Orbitrap Q Exactive HF	VRK3	Q8IV63	S83	TVTSPRLSLFSDGDSSESEDTLSSSERSKGS			Melanoma
34343000	ERK1 KO(3d)@BRAFMUT 451Lu cells	Label free	IMAC(Fe(III)-NTA)	Orbitrap Q Exactive HF	VRK3	Q8IV63	S71	FETSPKKVKWSSTVTSPRLSLFSDGDSSESE			Melanoma
34343000	ERK1 KO(3d)@BRAFMUT 451Lu cells	Label free	IMAC(Fe(III)-NTA)	Orbitrap Q Exactive HF	VRK3	Q8IV63	S83	TVTSPRLSLFSDGDSSESEDTLSSSERSKGS			Melanoma
34343000	ERK2 KO(0d)@BRAFMUT 451Lu cells	Label free	IMAC(Fe(III)-NTA)	Orbitrap Q Exactive HF	VRK3	Q8IV63	S71	FETSPKKVKWSSTVTSPRLSLFSDGDSSESE			Melanoma
34343000	ERK2 KO(0d)@BRAFMUT 451Lu cells	Label free	IMAC(Fe(III)-NTA)	Orbitrap Q Exactive HF	VRK3	Q8IV63	S83	TVTSPRLSLFSDGDSSESEDTLSSSERSKGS			Melanoma
34343000	ERK2 KO(1d)@BRAFMUT 451Lu cells	Label free	IMAC(Fe(III)-NTA)	Orbitrap Q Exactive HF	VRK3	Q8IV63	S71	FETSPKKVKWSSTVTSPRLSLFSDGDSSESE			Melanoma
34343000	ERK2 KO(1d)@BRAFMUT 451Lu cells	Label free	IMAC(Fe(III)-NTA)	Orbitrap Q Exactive HF	VRK3	Q8IV63	S83	TVTSPRLSLFSDGDSSESEDTLSSSERSKGS			Melanoma
34343000	ERK2 KO(3d)@BRAFMUT 451Lu cells	Label free	IMAC(Fe(III)-NTA)	Orbitrap Q Exactive HF	VRK3	Q8IV63	S71	FETSPKKVKWSSTVTSPRLSLFSDGDSSESE			Melanoma
34343000	ERK2 KO(3d)@BRAFMUT 451Lu cells	Label free	IMAC(Fe(III)-NTA)	Orbitrap Q Exactive HF	VRK3	Q8IV63	S83	TVTSPRLSLFSDGDSSESEDTLSSSERSKGS			Melanoma
34343000	JUNB KO(0d)@BRAFMUT 451Lu cells	Label free	IMAC(Fe(III)-NTA)	Orbitrap Q Exactive HF	VRK3	Q8IV63	S71	FETSPKKVKWSSTVTSPRLSLFSDGDSSESE			Melanoma
34343000	JUNB KO(0d)@BRAFMUT 451Lu cells	Label free	IMAC(Fe(III)-NTA)	Orbitrap Q Exactive HF	VRK3	Q8IV63	S83	TVTSPRLSLFSDGDSSESEDTLSSSERSKGS			Melanoma
34343000	JUNB KO(1d)@BRAFMUT 451Lu cells	Label free	IMAC(Fe(III)-NTA)	Orbitrap Q Exactive HF	VRK3	Q8IV63	S71	FETSPKKVKWSSTVTSPRLSLFSDGDSSESE			Melanoma
34343000	JUNB KO(1d)@BRAFMUT 451Lu cells	Label free	IMAC(Fe(III)-NTA)	Orbitrap Q Exactive HF	VRK3	Q8IV63	S83	TVTSPRLSLFSDGDSSESEDTLSSSERSKGS			Melanoma
34343000	JUNB KO(3d)@BRAFMUT 451Lu cells	Label free	IMAC(Fe(III)-NTA)	Orbitrap Q Exactive HF	VRK3	Q8IV63	S71	FETSPKKVKWSSTVTSPRLSLFSDGDSSESE			Melanoma
34343000	JUNB KO(3d)@BRAFMUT 451Lu cells	Label free	IMAC(Fe(III)-NTA)	Orbitrap Q Exactive HF	VRK3	Q8IV63	S83	TVTSPRLSLFSDGDSSESEDTLSSSERSKGS			Melanoma
34343000	WT(0d)@BRAFMUT 451Lu cells	Label free	IMAC(Fe(III)-NTA)	Orbitrap Q Exactive HF	VRK3	Q8IV63	S71	FETSPKKVKWSSTVTSPRLSLFSDGDSSESE			Melanoma
34343000	WT(0d)@BRAFMUT 451Lu cells	Label free	IMAC(Fe(III)-NTA)	Orbitrap Q Exactive HF	VRK3	Q8IV63	S83	TVTSPRLSLFSDGDSSESEDTLSSSERSKGS			Melanoma
34343000	WT(1d)@BRAFMUT 451Lu cells	Label free	IMAC(Fe(III)-NTA)	Orbitrap Q Exactive HF	VRK3	Q8IV63	S71	FETSPKKVKWSSTVTSPRLSLFSDGDSSESE			Melanoma
34343000	WT(1d)@BRAFMUT 451Lu cells	Label free	IMAC(Fe(III)-NTA)	Orbitrap Q Exactive HF	VRK3	Q8IV63	S83	TVTSPRLSLFSDGDSSESEDTLSSSERSKGS			Melanoma
34343000	WT(3d)@BRAFMUT 451Lu cells	Label free	IMAC(Fe(III)-NTA)	Orbitrap Q Exactive HF	VRK3	Q8IV63	S71	FETSPKKVKWSSTVTSPRLSLFSDGDSSESE			Melanoma
34343000	WT(3d)@BRAFMUT 451Lu cells	Label free	IMAC(Fe(III)-NTA)	Orbitrap Q Exactive HF	VRK3	Q8IV63	S83	TVTSPRLSLFSDGDSSESEDTLSSSERSKGS			Melanoma
34417301	Mitotic arrest G1@RPE1 cells	SILAC	TiO2	Orbitrap	VRK3	Q8IV63	S71	FETSPKKVKWSSTVTSPRLSLFSDGDSSESE	GLNSS(ph)FETS(ph)PKK		KIF2A
34417301	DKK1@RPE1 cells	SILAC	TiO2	Orbitrap	VRK3	Q8IV63	S71	FETSPKKVKWSSTVTSPRLSLFSDGDSSESE	GLNSS(ph)FETS(ph)PKK		KIF2A
34673281	BRAFi-resistant@A375 cells	SILAC	TiO2	Quadrupole Orbitrap	VRK3	Q8IV63	S82	STVTSPRLSLFSDGDSSESEDTLSSSERSKG	LSLFSDGDS(ph)S(ph)ESEDTLSSSER		Melanoma
34673281	BRAFi-resistant@A375 cells	SILAC	TiO2	Quadrupole Orbitrap	VRK3	Q8IV63	S83	TVTSPRLSLFSDGDSSESEDTLSSSERSKGS	LSLFSDGDS(ph)S(ph)ESEDTLSSSER		Melanoma
34673281	BRAFi-sensitive@A375 cells	SILAC	TiO2	Quadrupole Orbitrap	VRK3	Q8IV63	S82	STVTSPRLSLFSDGDSSESEDTLSSSERSKG	LSLFSDGDS(ph)S(ph)ESEDTLSSSER		Melanoma
34673281	BRAFi-sensitive@A375 cells	SILAC	TiO2	Quadrupole Orbitrap	VRK3	Q8IV63	S83	TVTSPRLSLFSDGDSSESEDTLSSSERSKGS	LSLFSDGDS(ph)S(ph)ESEDTLSSSER		Melanoma
34689152	DMSO(15min)@HEK293T cell line	SILAC	Orbitrap Fusion and Q Exactive HF-X Hybrid Quadrupole-Orbitrap Mass Spectrometer	TiO2	VRK3	Q8IV63	S82	STVTSPRLSLFSDGDSSESEDTLSSSERSKG	SLFSDGDS(ph)SESEDTL		Embryonic-Kidney
34689152	DMSO(2h)@HEK293T cell line	SILAC	Orbitrap Fusion and Q Exactive HF-X Hybrid Quadrupole-Orbitrap Mass Spectrometer	TiO2	VRK3	Q8IV63	S82	STVTSPRLSLFSDGDSSESEDTLSSSERSKG	SLFSDGDS(ph)SESEDTL		Embryonic-Kidney
34689152	DMSO(30min)@HEK293T cell line	SILAC	Orbitrap Fusion and Q Exactive HF-X Hybrid Quadrupole-Orbitrap Mass Spectrometer	TiO2	VRK3	Q8IV63	S82	STVTSPRLSLFSDGDSSESEDTLSSSERSKG	SLFSDGDS(ph)SESEDTL		Embryonic-Kidney
34689152	DMSO(4h)@HEK293T cell line	SILAC	Orbitrap Fusion and Q Exactive HF-X Hybrid Quadrupole-Orbitrap Mass Spectrometer	TiO2	VRK3	Q8IV63	S82	STVTSPRLSLFSDGDSSESEDTLSSSERSKG	SLFSDGDS(ph)SESEDTL		Embryonic-Kidney
34689152	TNF+Nec1s(15min)@HEK293T cell line	SILAC	Orbitrap Fusion and Q Exactive HF-X Hybrid Quadrupole-Orbitrap Mass Spectrometer	TiO2	VRK3	Q8IV63	S82	STVTSPRLSLFSDGDSSESEDTLSSSERSKG	SLFSDGDS(ph)SESEDTL		Embryonic-Kidney
34689152	TNF(15min)@HEK293T cell line	SILAC	Orbitrap Fusion and Q Exactive HF-X Hybrid Quadrupole-Orbitrap Mass Spectrometer	TiO2	VRK3	Q8IV63	S82	STVTSPRLSLFSDGDSSESEDTLSSSERSKG	SLFSDGDS(ph)SESEDTL		Embryonic-Kidney
34689152	TNF+Nec1s(2h)@HEK293T cell line	SILAC	Orbitrap Fusion and Q Exactive HF-X Hybrid Quadrupole-Orbitrap Mass Spectrometer	TiO2	VRK3	Q8IV63	S82	STVTSPRLSLFSDGDSSESEDTLSSSERSKG	SLFSDGDS(ph)SESEDTL		Embryonic-Kidney
34689152	TNF(2h)@HEK293T cell line	SILAC	Orbitrap Fusion and Q Exactive HF-X Hybrid Quadrupole-Orbitrap Mass Spectrometer	TiO2	VRK3	Q8IV63	S82	STVTSPRLSLFSDGDSSESEDTLSSSERSKG	SLFSDGDS(ph)SESEDTL		Embryonic-Kidney
34689152	TNF+Nec1s(30min)@HEK293T cell line	SILAC	Orbitrap Fusion and Q Exactive HF-X Hybrid Quadrupole-Orbitrap Mass Spectrometer	TiO2	VRK3	Q8IV63	S82	STVTSPRLSLFSDGDSSESEDTLSSSERSKG	SLFSDGDS(ph)SESEDTL		Embryonic-Kidney
34689152	TNF(30min)@HEK293T cell line	SILAC	Orbitrap Fusion and Q Exactive HF-X Hybrid Quadrupole-Orbitrap Mass Spectrometer	TiO2	VRK3	Q8IV63	S82	STVTSPRLSLFSDGDSSESEDTLSSSERSKG	SLFSDGDS(ph)SESEDTL		Embryonic-Kidney
34689152	TNF+Nec1s(4h)@HEK293T cell line	SILAC	Orbitrap Fusion and Q Exactive HF-X Hybrid Quadrupole-Orbitrap Mass Spectrometer	TiO2	VRK3	Q8IV63	S82	STVTSPRLSLFSDGDSSESEDTLSSSERSKG	SLFSDGDS(ph)SESEDTL		Embryonic-Kidney
34689152	TNF(4h)@HEK293T cell line	SILAC	Orbitrap Fusion and Q Exactive HF-X Hybrid Quadrupole-Orbitrap Mass Spectrometer	TiO2	VRK3	Q8IV63	S82	STVTSPRLSLFSDGDSSESEDTLSSSERSKG	SLFSDGDS(ph)SESEDTL		Embryonic-Kidney
34771457	Untreated control(0h)@IMR5 Cell line	Labelfree	TiO2	Q Exactive HF	VRK3	Q8IV63	S59				Neuroblastoma
34771457	Untreated control(0h)@IMR5 Cell line	Labelfree	TiO2	Q Exactive HF	VRK3	Q8IV63	S59				Neuroblastoma
34771457	Untreated control(10min)@IMR5 Cell line	Label free	TiO2	Q Exactive HF	VRK3	Q8IV63	S59				Neuroblastoma
34771457	Untreated control(10min)@IMR5 Cell line	Label free	TiO2	Q Exactive HF	VRK3	Q8IV63	S59				Neuroblastoma
34771457	Untreated control(12h)@IMR5 Cell line	Label free	TiO2	Q Exactive HF	VRK3	Q8IV63	S59				Neuroblastoma
34771457	Untreated control(12h)@IMR5 Cell line	Label free	TiO2	Q Exactive HF	VRK3	Q8IV63	S59				Neuroblastoma
34771457	Untreated control(1h)@IMR5 Cell line	Label free	TiO2	Q Exactive HF	VRK3	Q8IV63	S59				Neuroblastoma
34771457	Untreated control(1h)@IMR5 Cell line	Label free	TiO2	Q Exactive HF	VRK3	Q8IV63	S59				Neuroblastoma
34771457	Untreated control(24h)@IMR5 Cell line	Label free	TiO2	Q Exactive HF	VRK3	Q8IV63	S59				Neuroblastoma
34771457	Untreated control(24h)@IMR5 Cell line	Label free	TiO2	Q Exactive HF	VRK3	Q8IV63	S59				Neuroblastoma
34771457	Untreated control(4h)@IMR5 Cell line	Label free	TiO2	Q Exactive HF	VRK3	Q8IV63	S59				Neuroblastoma
34771457	Untreated control(4h)@IMR5 Cell line	Label free	TiO2	Q Exactive HF	VRK3	Q8IV63	S59				Neuroblastoma
34771457	NGF(0h)@IMR5 Cell line	Label free	TiO2	Q Exactive HF	VRK3	Q8IV63	S59				Neuroblastoma
34771457	NGF(0h)@IMR5 Cell line	Label free	TiO2	Q Exactive HF	VRK3	Q8IV63	S59				Neuroblastoma
34771457	NGF(10min)@IMR5 Cell line	Label free	TiO2	Q Exactive HF	VRK3	Q8IV63	S59				Neuroblastoma
34771457	NGF(10min)@IMR5 Cell line	Label free	TiO2	Q Exactive HF	VRK3	Q8IV63	S59				Neuroblastoma
34771457	NGF(12h)@IMR5 Cell line	Label free	TiO2	Q Exactive HF	VRK3	Q8IV63	S59				Neuroblastoma
34771457	NGF(12h)@IMR5 Cell line	Label free	TiO2	Q Exactive HF	VRK3	Q8IV63	S59				Neuroblastoma
34771457	NGF(1h)@IMR5 Cell line	Label free	TiO2	Q Exactive HF	VRK3	Q8IV63	S59				Neuroblastoma
34771457	NGF(24h)@IMR5 Cell line	Label free	TiO2	Q Exactive HF	VRK3	Q8IV63	S59				Neuroblastoma
34771457	NGF(4h)@IMR5 Cell line	Label free	TiO2	Q Exactive HF	VRK3	Q8IV63	S59				Neuroblastoma
34974192	CCP(0h)@C431A-Parkin HeLa cells	Dimethyl Labeling	IMAC	Q Exactive HF	VRK3	Q8IV63	S83	TVTSPRLSLFSDGDSSESEDTLSSSERSKGS	LSLFSDGDSS(ph)ESEDTLSSSER		Mitophagy
34974192	CCP(0h)@C431A-Parkin HeLa cells	Dimethyl Labeling	IMAC	Q Exactive HF	VRK3	Q8IV63	S122	SSPQKTRKSPQVTRGSPQKTSCSPQKTRQSP	SPQVTRGS(ph)PQK		Mitophagy
34974192	CCP(0h)@WT Parkin HeLa cells	Dimethyl Labeling	IMAC	Q Exactive HF	VRK3	Q8IV63	S83	TVTSPRLSLFSDGDSSESEDTLSSSERSKGS	LSLFSDGDSS(ph)ESEDTLSSSER		Mitophagy
34974192	CCP(0h)@WT Parkin HeLa cells	Dimethyl Labeling	IMAC	Q Exactive HF	VRK3	Q8IV63	S122	SSPQKTRKSPQVTRGSPQKTSCSPQKTRQSP	SPQVTRGS(ph)PQK		Mitophagy
34974192	CCP(12h)@C431A-Parkin HeLa cells	Dimethyl Labeling	IMAC	Q Exactive HF	VRK3	Q8IV63	S83	TVTSPRLSLFSDGDSSESEDTLSSSERSKGS	LSLFSDGDSS(ph)ESEDTLSSSER		Mitophagy
34974192	CCP(12h)@C431A-Parkin HeLa cells	Dimethyl Labeling	IMAC	Q Exactive HF	VRK3	Q8IV63	S122	SSPQKTRKSPQVTRGSPQKTSCSPQKTRQSP	SPQVTRGS(ph)PQK		Mitophagy
34974192	CCP(12h)@WT Parkin HeLa cells	Dimethyl Labeling	IMAC	Q Exactive HF	VRK3	Q8IV63	S83	TVTSPRLSLFSDGDSSESEDTLSSSERSKGS	LSLFSDGDSS(ph)ESEDTLSSSER		Mitophagy
34974192	CCP(12h)@WT Parkin HeLa cells	Dimethyl Labeling	IMAC	Q Exactive HF	VRK3	Q8IV63	S122	SSPQKTRKSPQVTRGSPQKTSCSPQKTRQSP	SPQVTRGS(ph)PQK		Mitophagy
34974192	CCP(18h)@C431A-Parkin HeLa cells	Dimethyl Labeling	IMAC	Q Exactive HF	VRK3	Q8IV63	S83	TVTSPRLSLFSDGDSSESEDTLSSSERSKGS	LSLFSDGDSS(ph)ESEDTLSSSER		Mitophagy
34974192	CCP(18h)@C431A-Parkin HeLa cells	Dimethyl Labeling	IMAC	Q Exactive HF	VRK3	Q8IV63	S122	SSPQKTRKSPQVTRGSPQKTSCSPQKTRQSP	SPQVTRGS(ph)PQK		Mitophagy
34974192	CCP(18h)@WT Parkin HeLa cells	Dimethyl Labeling	IMAC	Q Exactive HF	VRK3	Q8IV63	S83	TVTSPRLSLFSDGDSSESEDTLSSSERSKGS	LSLFSDGDSS(ph)ESEDTLSSSER		Mitophagy
34974192	CCP(18h)@WT Parkin HeLa cells	Dimethyl Labeling	IMAC	Q Exactive HF	VRK3	Q8IV63	S122	SSPQKTRKSPQVTRGSPQKTSCSPQKTRQSP	SPQVTRGS(ph)PQK		Mitophagy
34974192	CCP(2h)@C431A-Parkin HeLa cells	Dimethyl Labeling	IMAC	Q Exactive HF	VRK3	Q8IV63	S83	TVTSPRLSLFSDGDSSESEDTLSSSERSKGS	LSLFSDGDSS(ph)ESEDTLSSSER		Mitophagy
34974192	CCP(2h)@C431A-Parkin HeLa cells	Dimethyl Labeling	IMAC	Q Exactive HF	VRK3	Q8IV63	S122	SSPQKTRKSPQVTRGSPQKTSCSPQKTRQSP	SPQVTRGS(ph)PQK		Mitophagy
34974192	CCP(2h)@WT Parkin HeLa cells	Dimethyl Labeling	IMAC	Q Exactive HF	VRK3	Q8IV63	S83	TVTSPRLSLFSDGDSSESEDTLSSSERSKGS	LSLFSDGDSS(ph)ESEDTLSSSER		Mitophagy
34974192	CCP(2h)@WT Parkin HeLa cells	Dimethyl Labeling	IMAC	Q Exactive HF	VRK3	Q8IV63	S122	SSPQKTRKSPQVTRGSPQKTSCSPQKTRQSP	SPQVTRGS(ph)PQK		Mitophagy
34974192	CCP(6h)@C431A-Parkin HeLa cells	Dimethyl Labeling	IMAC	Q Exactive HF	VRK3	Q8IV63	S83	TVTSPRLSLFSDGDSSESEDTLSSSERSKGS	LSLFSDGDSS(ph)ESEDTLSSSER		Mitophagy
34974192	CCP(6h)@C431A-Parkin HeLa cells	Dimethyl Labeling	IMAC	Q Exactive HF	VRK3	Q8IV63	S122	SSPQKTRKSPQVTRGSPQKTSCSPQKTRQSP	SPQVTRGS(ph)PQK		Mitophagy
34974192	CCP(6h)@WT Parkin HeLa cells	Dimethyl Labeling	IMAC	Q Exactive HF	VRK3	Q8IV63	S83	TVTSPRLSLFSDGDSSESEDTLSSSERSKGS	LSLFSDGDSS(ph)ESEDTLSSSER		Mitophagy
34974192	CCP(6h)@WT Parkin HeLa cells	Dimethyl Labeling	IMAC	Q Exactive HF	VRK3	Q8IV63	S122	SSPQKTRKSPQVTRGSPQKTSCSPQKTRQSP	SPQVTRGS(ph)PQK		Mitophagy
35688186	Coumarin(0Î¼M)@HepG2 cells	label-free	Enrichment (no details)	Orbitrap Lumos	VRK3	Q8IV63	S83	TVTSPRLSLFSDGDSSESEDTLSSSERSKGS	LSLFSDGDSS(ph)ESEDTLSSSER		Signaling
35688186	Coumarin(0.001Î¼M)@HepG2 cells	label-free	Enrichment (no details)	Orbitrap Lumos	VRK3	Q8IV63	S83	TVTSPRLSLFSDGDSSESEDTLSSSERSKGS	LSLFSDGDSS(ph)ESEDTLSSSER		Signaling
35688186	Coumarin(0.01Î¼M)@HepG2 cells	label-free	Enrichment (no details)	Orbitrap Lumos	VRK3	Q8IV63	S83	TVTSPRLSLFSDGDSSESEDTLSSSERSKGS	LSLFSDGDSS(ph)ESEDTLSSSER		Signaling
35688186	Caffeine(0.01Î¼M)@HepG2 cells	label-free		Orbitrap Lumos	VRK3	Q8IV63	S75	PKKVKWSSTVTSPRLSLFSDGDSSESEDTLS	LS(ph)LFSDGDSSESEDTLSSSER		Signaling
35688186	Caffeine(0.01Î¼M)@HepG2 cells	label-free	Enrichment (no details)	Orbitrap Lumos	VRK3	Q8IV63	S55	PHVSSFQGSKRGLNSSFETSPKKVKWSSTVT	GLNSS(ph)FET(ph)SPK		Signaling
35688186	Coumarin(0.1Î¼M)@HepG2 cells	label-free	Enrichment (no details)	Orbitrap Lumos	VRK3	Q8IV63	S83	TVTSPRLSLFSDGDSSESEDTLSSSERSKGS	LSLFSDGDSS(ph)ESEDTLSSSER		Signaling
35688186	Caffeine(0.1Î¼M)@HepG2 cells	label-free		Orbitrap Lumos	VRK3	Q8IV63	S75	PKKVKWSSTVTSPRLSLFSDGDSSESEDTLS	LS(ph)LFSDGDSSESEDTLSSSER		Signaling
35688186	Caffeine(0.1Î¼M)@HepG2 cells	label-free	Enrichment (no details)	Orbitrap Lumos	VRK3	Q8IV63	S55	PHVSSFQGSKRGLNSSFETSPKKVKWSSTVT	GLNSS(ph)FET(ph)SPK		Signaling
35688186	Coumarin(1Î¼M)@HepG2 cells	label-free	Enrichment (no details)	Orbitrap Lumos	VRK3	Q8IV63	S83	TVTSPRLSLFSDGDSSESEDTLSSSERSKGS	LSLFSDGDSS(ph)ESEDTLSSSER		Signaling
35688186	Caffeine(1Î¼M)@HepG2 cells	label-free		Orbitrap Lumos	VRK3	Q8IV63	S75	PKKVKWSSTVTSPRLSLFSDGDSSESEDTLS	LS(ph)LFSDGDSSESEDTLSSSER		Signaling
35688186	Caffeine(1Î¼M)@HepG2 cells	label-free	Enrichment (no details)	Orbitrap Lumos	VRK3	Q8IV63	S55	PHVSSFQGSKRGLNSSFETSPKKVKWSSTVT	GLNSS(ph)FET(ph)SPK		Signaling
35688186	Coumarin(10Î¼M)@HepG2 cells	label-free	Enrichment (no details)	Orbitrap Lumos	VRK3	Q8IV63	S83	TVTSPRLSLFSDGDSSESEDTLSSSERSKGS	LSLFSDGDSS(ph)ESEDTLSSSER		Signaling
35688186	Caffeine(10Î¼M)@HepG2 cells	label-free		Orbitrap Lumos	VRK3	Q8IV63	S75	PKKVKWSSTVTSPRLSLFSDGDSSESEDTLS	LS(ph)LFSDGDSSESEDTLSSSER		Signaling
35688186	Caffeine(10Î¼M)@HepG2 cells	label-free	Enrichment (no details)	Orbitrap Lumos	VRK3	Q8IV63	S55	PHVSSFQGSKRGLNSSFETSPKKVKWSSTVT	GLNSS(ph)FET(ph)SPK		Signaling
35688186	Coumarin(100Î¼M)@HepG2 cells	label-free	Enrichment (no details)	Orbitrap Lumos	VRK3	Q8IV63	S83	TVTSPRLSLFSDGDSSESEDTLSSSERSKGS	LSLFSDGDSS(ph)ESEDTLSSSER		Signaling
35688186	Caffeine(100Î¼M)@HepG2 cells	label-free		Orbitrap Lumos	VRK3	Q8IV63	S75	PKKVKWSSTVTSPRLSLFSDGDSSESEDTLS	LS(ph)LFSDGDSSESEDTLSSSER		Signaling
35688186	Caffeine(100Î¼M)@HepG2 cells	label-free	Enrichment (no details)	Orbitrap Lumos	VRK3	Q8IV63	S55	PHVSSFQGSKRGLNSSFETSPKKVKWSSTVT	GLNSS(ph)FET(ph)SPK		Signaling
35688186	Caffeine(1000Î¼M)@HepG2 cells	label-free		Orbitrap Lumos	VRK3	Q8IV63	S75	PKKVKWSSTVTSPRLSLFSDGDSSESEDTLS	LS(ph)LFSDGDSSESEDTLSSSER		Signaling
35688186	Caffeine(1000Î¼M)@HepG2 cells	label-free	Enrichment (no details)	Orbitrap Lumos	VRK3	Q8IV63	S55	PHVSSFQGSKRGLNSSFETSPKKVKWSSTVT	GLNSS(ph)FET(ph)SPK		Signaling
35688186	Quercetin(10Î¼M)@HepG2 cells	label-free		Orbitrap Lumos	VRK3	Q8IV63	S75	PKKVKWSSTVTSPRLSLFSDGDSSESEDTLS	LS(ph)LFSDGDSSESEDTLSSSER		Signaling
35688186	Quercetin(10Î¼M)@HepG2 cells	label-free	Enrichment (no details)	Orbitrap Lumos	VRK3	Q8IV63	S55	PHVSSFQGSKRGLNSSFETSPKKVKWSSTVT	GLNSS(ph)FET(ph)SPK		Signaling
35947955	MK2206@PL21 cell line F4 MBO	TMT	TiO2	Q Exactive HF-X	VRK3	Q8IV63	S83	LFSDGDSSESEDTLS	LFSDGDssEsEDTLs		Blood-cancer
35947955	MK2206@PL21 cell line F2 CC	TMT	TiO2	Q Exactive HF-X	VRK3	Q8IV63	S83	LFSDGDSSESEDTLS	LFSDGDssEsEDTLs		Blood-cancer
35947955	MK2206@PL21 cell line F5 NN	TMT	TiO2	Q Exactive HF-X	VRK3	Q8IV63	S83	LFSDGDSSESEDTLS	LFSDGDssEsEDTLs		Blood-cancer
35947955	Selinexor+MK2206@PL21 cell line F4 MBO	TMT	TiO2	Q Exactive HF-X	VRK3	Q8IV63	S83	LFSDGDSSESEDTLS	LFSDGDssEsEDTLs		Blood-cancer
35947955	Selinexor+MK2206@PL21 cell line F2 CC	TMT	TiO2	Q Exactive HF-X	VRK3	Q8IV63	S83	LFSDGDSSESEDTLS	LFSDGDssEsEDTLs		Blood-cancer
35947955	Selinexor+MK2206@PL21 cell line F5 NN	TMT	TiO2	Q Exactive HF-X	VRK3	Q8IV63	S83	LFSDGDSSESEDTLS	LFSDGDssEsEDTLs		Blood-cancer
35947955	Selinexor@PL21 cell line F4 MBO	TMT	TiO2	Q Exactive HF-X	VRK3	Q8IV63	S83	LFSDGDSSESEDTLS	LFSDGDssEsEDTLs		Blood-cancer
35947955	Selinexor@PL21 cell line F2 CC	TMT	TiO2	Q Exactive HF-X	VRK3	Q8IV63	S83	LFSDGDSSESEDTLS	LFSDGDssEsEDTLs		Blood-cancer
35947955	DMSO@PL21 cell line F4 MBO	TMT	TiO2	Q Exactive HF-X	VRK3	Q8IV63	S83	LFSDGDSSESEDTLS	LFSDGDssEsEDTLs		Blood-cancer
35947955	DMSO@MV4-11 cell line F1 CC	TMT	TiO2	Q Exactive HF-X	VRK3	Q8IV63	T58	GLNSSFETSPKKVKW	GLNssFEtsPKKVKW		Blood-cancer
35947955	DMSO@PL21 cell line F2 CC	TMT	TiO2	Q Exactive HF-X	VRK3	Q8IV63	S83	LFSDGDSSESEDTLS	LFSDGDssEsEDTLs		Blood-cancer
35947955	DMSO@PL21 cell line F5 NN	TMT	TiO2	Q Exactive HF-X	VRK3	Q8IV63	S83	LFSDGDSSESEDTLS	LFSDGDssEsEDTLs		Blood-cancer
35947955	Selinexor@PL21 cell line F5 NN	TMT	TiO2	Q Exactive HF-X	VRK3	Q8IV63	S83	LFSDGDSSESEDTLS	LFSDGDssEsEDTLs		Blood-cancer
35947955	MK2206@MV4-11 cell line F1 CC	TMT	TiO2	Q Exactive HF-X	VRK3	Q8IV63	T58	GLNSSFETSPKKVKW	GLNssFEtsPKKVKW		Blood-cancer
35947955	MK2206@MV4-11 cell line F2 CC	TMT	TiO2	Q Exactive HF-X	VRK3	Q8IV63	T58	GLNSSFETSPKKVKW	GLNssFEtsPKKVKW		Blood-cancer
35947955	MK2206@MV4-11 cell line F3 MBO	TMT	TiO2	Q Exactive HF-X	VRK3	Q8IV63	T58	GLNSSFETSPKKVKW	GLNssFEtsPKKVKW		Blood-cancer
35947955	MK2206@MV4-11 cell line F4 MBO	TMT	TiO2	Q Exactive HF-X	VRK3	Q8IV63	T58	GLNSSFETSPKKVKW	GLNssFEtsPKKVKW		Blood-cancer
35947955	MK2206@MV4-11 cell line F5 NN	TMT	TiO2	Q Exactive HF-X	VRK3	Q8IV63	T58	GLNSSFETSPKKVKW	GLNssFEtsPKKVKW		Blood-cancer
35947955	Selinexor@MV4-11 cell line F1 CC	TMT	TiO2	Q Exactive HF-X	VRK3	Q8IV63	T58	GLNSSFETSPKKVKW	GLNssFEtsPKKVKW		Blood-cancer
35947955	Selinexor+MK2206@MV4-11 cell line F1 CC	TMT	TiO2	Q Exactive HF-X	VRK3	Q8IV63	T58	GLNSSFETSPKKVKW	GLNssFEtsPKKVKW		Blood-cancer
35947955	Selinexor+MK2206@MV4-11 cell line F2 CC	TMT	TiO2	Q Exactive HF-X	VRK3	Q8IV63	T58	GLNSSFETSPKKVKW	GLNssFEtsPKKVKW		Blood-cancer
35947955	Selinexor+MK2206@MV4-11 cell line F3 MBO	TMT	TiO2	Q Exactive HF-X	VRK3	Q8IV63	T58	GLNSSFETSPKKVKW	GLNssFEtsPKKVKW		Blood-cancer
35947955	Selinexor+MK2206@MV4-11 cell line F4 MBO	TMT	TiO2	Q Exactive HF-X	VRK3	Q8IV63	T58	GLNSSFETSPKKVKW	GLNssFEtsPKKVKW		Blood-cancer
35947955	Selinexor+MK2206@MV4-11 cell line F5 NN	TMT	TiO2	Q Exactive HF-X	VRK3	Q8IV63	T58	GLNSSFETSPKKVKW	GLNssFEtsPKKVKW		Blood-cancer
35947955	Selinexor@MV4-11 cell line F2 CC	TMT	TiO2	Q Exactive HF-X	VRK3	Q8IV63	T58	GLNSSFETSPKKVKW	GLNssFEtsPKKVKW		Blood-cancer
35947955	Selinexor@MV4-11 cell line F3 MBO	TMT	TiO2	Q Exactive HF-X	VRK3	Q8IV63	T58	GLNSSFETSPKKVKW	GLNssFEtsPKKVKW		Blood-cancer
35947955	Selinexor@MV4-11 cell line F4 MBO	TMT	TiO2	Q Exactive HF-X	VRK3	Q8IV63	T58	GLNSSFETSPKKVKW	GLNssFEtsPKKVKW		Blood-cancer
35947955	Selinexor@MV4-11 cell line F1 CC	TMT	TiO2	Q Exactive HF-X	VRK3	Q8IV63	T58	GLNSSFETSPKKVKW	GLNssFEtsPKKVKW		Blood-cancer
35947955	DMSO@MV4-11 cell line F3 MBO	TMT	TiO2	Q Exactive HF-X	VRK3	Q8IV63	T58	GLNSSFETSPKKVKW	GLNssFEtsPKKVKW		Blood-cancer
35947955	DMSO@MV4-11 cell line F2 CC	TMT	TiO2	Q Exactive HF-X	VRK3	Q8IV63	T58	GLNSSFETSPKKVKW	GLNssFEtsPKKVKW		Blood-cancer
35947955	DMSO@MV4-11 cell line F4 MBO	TMT	TiO2	Q Exactive HF-X	VRK3	Q8IV63	T58	GLNSSFETSPKKVKW	GLNssFEtsPKKVKW		Blood-cancer
35947955	DMSO@MV4-11 cell line F5 NN	TMT	TiO2	Q Exactive HF-X	VRK3	Q8IV63	T58	GLNSSFETSPKKVKW	GLNssFEtsPKKVKW		Blood-cancer
36060052	Eto@U2OS cells	SILAC	TiO2	Q Exactive Plus	VRK3	Q8IV63	S83	TVTSPRLSLFSDGDSSESEDTLSSSERSKGS			PPM1D inhibition
36060052	Eto+PPM1Di@U2OS cells	SILAC	TiO2	Q Exactive Plus	VRK3	Q8IV63	S83	TVTSPRLSLFSDGDSSESEDTLSSSERSKGS			PPM1D inhibition
36060052	DMSO@U2OS cells_36060052	SILAC	TiO2	Q Exactive Plus	VRK3	Q8IV63	S83	TVTSPRLSLFSDGDSSESEDTLSSSERSKGS			PPM1D inhibition
36329028	DnDNM2-FGF10@T47D cells	Label free	TiO2	QE-HF	VRK3	Q8IV63	S83	TVTSPRLSLFSDGDSSESEDTLSSSERSKGS			T47D Cell line
36329028	GLOBAL (FGFR2-APEX2 FGF10)@Hela cells	Label free	TiO2	QE-HF	VRK3	Q8IV63	S83	TVTSPRLSLFSDGDSSESEDTLSSSERSKGS			Hela Cell line
36329028	RAB11-UT@T47D cells	Label free	TiO2	QE-HF	VRK3	Q8IV63	S83	TVTSPRLSLFSDGDSSESEDTLSSSERSKGS			T47D Cell line
36329028	GLOBAL UT (FGFR2-APEX2 UT)@Hela cells	Label free	TiO2	QE-HF	VRK3	Q8IV63	S83	TVTSPRLSLFSDGDSSESEDTLSSSERSKGS			Hela Cell line
36329028	GLOBAL UT GFP-APEX UT@Hela cells	Label free	TiO2	QE-HF	VRK3	Q8IV63	S83	TVTSPRLSLFSDGDSSESEDTLSSSERSKGS			Hela Cell line
36357940	JPH203 (15min)@KKU-100-BTC cell line	TMT	IMAC	Q-Exactive-orbitrap	VRK3	Q8IV63	S59				Signaling
36357940	JPH203 (15min)@KKU-100-BTC cell line	TMT	IMAC	Q-Exactive-orbitrap	VRK3	Q8IV63	T58				Signaling
36357940	JPH203 (15min)@KKU-100-BTC cell line	TMT	IMAC	Q-Exactive-orbitrap	VRK3	Q8IV63	S83				Signaling
36357940	JPH203 (15min)@KKU-213-BTC cell line	TMT	IMAC	Q-Exactive-orbitrap	VRK3	Q8IV63	T58				Signaling
36357940	JPH203 (15min)@KKU-213-BTC cell line	TMT	IMAC	Q-Exactive-orbitrap	VRK3	Q8IV63	S55				Signaling
36357940	JPH203 (30min)@KKU-100-BTC cell line	TMT	IMAC	Q-Exactive-orbitrap	VRK3	Q8IV63	S59				Signaling
36357940	JPH203 (30min)@KKU-100-BTC cell line	TMT	IMAC	Q-Exactive-orbitrap	VRK3	Q8IV63	S83				Signaling
36357940	JPH203 (30min)@KKU-100-BTC cell line	TMT	IMAC	Q-Exactive-orbitrap	VRK3	Q8IV63	T58				Signaling
36357940	JPH203 (30min)@KKU-100-BTC cell line	TMT	IMAC	Q-Exactive-orbitrap	VRK3	Q8IV63	S98				Signaling
36357940	JPH203 (30min)@KKU-213-BTC cell line	TMT	IMAC	Q-Exactive-orbitrap	VRK3	Q8IV63	S82				Signaling
36357940	DMSO@KKU-100-BTC cell line	TMT	IMAC	Q-Exactive-orbitrap	VRK3	Q8IV63	T58				Signaling
36357940	DMSO@KKU-100-BTC cell line	TMT	IMAC	Q-Exactive-orbitrap	VRK3	Q8IV63	S83				Signaling
36357940	DMSO@KKU-100-BTC cell line	TMT	IMAC	Q-Exactive-orbitrap	VRK3	Q8IV63	S59				Signaling
36357940	DMSO@KKU-100-BTC cell line	TMT	IMAC	Q-Exactive-orbitrap	VRK3	Q8IV63	S83				Signaling
36357940	DMSO@KKU-100-BTC cell line	TMT	IMAC	Q-Exactive-orbitrap	VRK3	Q8IV63	T58				Signaling
36357940	DMSO@KKU-100-BTC cell line	TMT	IMAC	Q-Exactive-orbitrap	VRK3	Q8IV63	S98				Signaling
36357940	DMSO@KKU-100-BTC cell line	TMT	IMAC	Q-Exactive-orbitrap	VRK3	Q8IV63	S59				Signaling
36357940	DMSO@KKU-213-BTC cell line	TMT	IMAC	Q-Exactive-orbitrap	VRK3	Q8IV63	T58				Signaling
36357940	DMSO@KKU-213-BTC cell line	TMT	IMAC	Q-Exactive-orbitrap	VRK3	Q8IV63	S55				Signaling
36357940	DMSO@KKU-213-BTC cell line	TMT	IMAC	Q-Exactive-orbitrap	VRK3	Q8IV63	S82				Signaling
33755436	DMSO@BT-474 cell line R1	TMT	LTQ Orbitrap Elite	Fe-IMAC	VRK3	Q8IV63-2	S59	LNSSFETSPKKVKWS	LNSSFETs(ph)PKKVKWS		Breast cancer
33755436	DMSO@BT-474 cell line R1	TMT	LTQ Orbitrap Elite	Fe-IMAC	VRK3	Q8IV63-2	S59	LNSSFETSPKKVKWS	LNSSFETs(ph)PKKVKWS		Breast cancer
33755436	DMSO@BT-474 cell line R4	TMT	LTQ Orbitrap Elite	Fe-IMAC	VRK3	Q8IV63-2	S59	LNSSFETSPKKVKWS	LNSSFETs(ph)PKKVKWS		Breast cancer
33755436	DMSO@BT-474 cell line R4	TMT	LTQ Orbitrap Elite	Fe-IMAC	VRK3	Q8IV63-2	S59	LNSSFETSPKKVKWS	LNSSFETs(ph)PKKVKWS		Breast cancer
33755436	AZD5363@BT-474 cell line R1	TMT	LTQ Orbitrap Elite	Fe-IMAC	VRK3	Q8IV63-2	S59	LNSSFETSPKKVKWS	LNSSFETs(ph)PKKVKWS		Breast cancer
33755436	AZD5363@BT-474 cell line R1	TMT	LTQ Orbitrap Elite	Fe-IMAC	VRK3	Q8IV63-2	S59	LNSSFETSPKKVKWS	LNSSFETs(ph)PKKVKWS		Breast cancer
33755436	AZD5363@BT-474 cell line R4	TMT	LTQ Orbitrap Elite	Fe-IMAC	VRK3	Q8IV63-2	S59	LNSSFETSPKKVKWS	LNSSFETs(ph)PKKVKWS		Breast cancer
33755436	AZD5363@BT-474 cell line R4	TMT	LTQ Orbitrap Elite	Fe-IMAC	VRK3	Q8IV63-2	S59	LNSSFETSPKKVKWS	LNSSFETs(ph)PKKVKWS		Breast cancer
33755436	GSK2110183@BT-474 cell line R1	TMT	LTQ Orbitrap Elite	Fe-IMAC	VRK3	Q8IV63-2	S59	LNSSFETSPKKVKWS	LNSSFETs(ph)PKKVKWS		Breast cancer
33755436	GSK2110183@BT-474 cell line R1	TMT	LTQ Orbitrap Elite	Fe-IMAC	VRK3	Q8IV63-2	S59	LNSSFETSPKKVKWS	LNSSFETs(ph)PKKVKWS		Breast cancer
33755436	GSK2110183@BT-474 cell line R4	TMT	LTQ Orbitrap Elite	Fe-IMAC	VRK3	Q8IV63-2	S59	LNSSFETSPKKVKWS	LNSSFETs(ph)PKKVKWS		Breast cancer
33755436	GSK2110183@BT-474 cell line R4	TMT	LTQ Orbitrap Elite	Fe-IMAC	VRK3	Q8IV63-2	S59	LNSSFETSPKKVKWS	LNSSFETs(ph)PKKVKWS		Breast cancer
33755436	GSK690693@BT-474 cell line R1	TMT	LTQ Orbitrap Elite	Fe-IMAC	VRK3	Q8IV63-2	S59	LNSSFETSPKKVKWS	LNSSFETs(ph)PKKVKWS		Breast cancer
33755436	GSK690693@BT-474 cell line R1	TMT	LTQ Orbitrap Elite	Fe-IMAC	VRK3	Q8IV63-2	S59	LNSSFETSPKKVKWS	LNSSFETs(ph)PKKVKWS		Breast cancer
33755436	GSK690693@BT-474 cell line R4	TMT	LTQ Orbitrap Elite	Fe-IMAC	VRK3	Q8IV63-2	S59	LNSSFETSPKKVKWS	LNSSFETs(ph)PKKVKWS		Breast cancer
33755436	GSK690693@BT-474 cell line R4	TMT	LTQ Orbitrap Elite	Fe-IMAC	VRK3	Q8IV63-2	S59	LNSSFETSPKKVKWS	LNSSFETs(ph)PKKVKWS		Breast cancer
33755436	Ipatasertib@BT-474 cell line R1	TMT	LTQ Orbitrap Elite	Fe-IMAC	VRK3	Q8IV63-2	S59	LNSSFETSPKKVKWS	LNSSFETs(ph)PKKVKWS		Breast cancer
33755436	Ipatasertib@BT-474 cell line R1	TMT	LTQ Orbitrap Elite	Fe-IMAC	VRK3	Q8IV63-2	S59	LNSSFETSPKKVKWS	LNSSFETs(ph)PKKVKWS		Breast cancer
33755436	Ipatasertib@BT-474 cell line R4	TMT	LTQ Orbitrap Elite	Fe-IMAC	VRK3	Q8IV63-2	S59	LNSSFETSPKKVKWS	LNSSFETs(ph)PKKVKWS		Breast cancer
33755436	Ipatasertib@BT-474 cell line R4	TMT	LTQ Orbitrap Elite	Fe-IMAC	VRK3	Q8IV63-2	S59	LNSSFETSPKKVKWS	LNSSFETs(ph)PKKVKWS		Breast cancer
33755436	MK-2206@BT-474 cell line R1	TMT	LTQ Orbitrap Elite	Fe-IMAC	VRK3	Q8IV63-2	S59	LNSSFETSPKKVKWS	LNSSFETs(ph)PKKVKWS		Breast cancer
[truncated: 677 more rows]

## Sheet: Supplementary Table S2
Supplementary Table S2: VRK3_Differential_data. *Dataset: By considering protein phosphorylation at different time points under various biological and experimental conditions, data from115 studies was further categorized into 142 human cellular phosphoproteomics profiling datasets.
PubMed	Experimental condition (Datasets)	Quantification	Enrichment	Mass spectrometry	Mapped_genesymbol	Mapped_accession	Mapped_phosphosite	Sequence window	Modified sequence	Localization probaility	P_value	Absolute fold change	log2fc_log10fc	Expression	Species	Disease/Study	Exp_code
20363803	(Ang II(15 min)/Vehicle)@AT1R-HEK cells-AbsFC	SILAC	TiO2	LTQ-Orbitrap XL	VRK3	Q8IV63	S59	NSSFETSPKKVKW	_GLNSSFETS(ph)PK_	0.999181		1.8836		Up-regulated	H	AT1R signaling		Ang II
20363803	(Ang II(3 min)/Vehicle)@AT1R-HEK cells-AbsFC	SILAC	TiO2	LTQ-Orbitrap XL	VRK3	Q8IV63	S59	NSSFETSPKKVKW	_GLNSSFETS(ph)PK_	0.999181		1.7963		Up-regulated	H	AT1R signaling		Ang II
20363803	(SII Ang II(15 min)/Vehicle)@AT1R-HEK cells-AbsFC	SILAC	TiO2	LTQ-Orbitrap XL	VRK3	Q8IV63	S122	PQVTRGSPQKTSC	_SPQVTRGS(ph)PQK_	0.999954		1.4062		Up-regulated	H	AT1R signaling		SII Ang II
20363803	(SII Ang II(15 min)/Vehicle)@AT1R-HEK cells-AbsFC	SILAC	TiO2	LTQ-Orbitrap XL	VRK3	Q8IV63	T119	RKSPQVTRGSPQK	_SPQVT(ph)RGSPQK_	0.908552		1.4062		Up-regulated	H	AT1R signaling		SII Ang II
20363803	(SII Ang II(15 min)/Vehicle)@AT1R-HEK cells-AbsFC	SILAC	TiO2	LTQ-Orbitrap XL	VRK3	Q8IV63	S115	PQKTRKSPQVTRG	_S(ph)PQVTRGS(ph)PQK_	0.999998		1.4062		Up-regulated	H	AT1R signaling		SII Ang II
21406692	(NCM(24h)/Untreated)@HUES 9 cells-AbsFC	SILAC	TiO2	LTQ-FT Ultra+LTQ-Orbitrap+ LTQ-Orbitrap XL	VRK3	Q8IV63	S122	PQVTRGSPQKTSC	SPQVTRGS(ph)PQK	1		2.5		Up-regulated	H	embryonic stem cell		NCM
21406692	(NCM(24h)/Untreated)@HUES 9 cells-AbsFC	SILAC	TiO2	LTQ-FT Ultra+LTQ-Orbitrap+ LTQ-Orbitrap XL	VRK3	Q8IV63	S115	PQKTRKSPQVTRG	S(ph)PQVT(ph)RGSPQK	1		2.5		Up-regulated	H	embryonic stem cell		NCM
21406692	(NCM(30min)/Untreated)@HUES 9 cells-AbsFC	SILAC	TiO2	LTQ-FT Ultra+LTQ-Orbitrap+ LTQ-Orbitrap XL	VRK3	Q8IV63	S59	NSSFETSPKKVKW	RGLNSSFETS(ph)PKK	0.85		0.64		down-regulated	H	embryonic stem cell		NCM
21406692	(PMA(1h)/Untreated)@HUES 9 cells-AbsFC	SILAC	TiO2	LTQ-FT Ultra+LTQ-Orbitrap+ LTQ-Orbitrap XL	VRK3	Q8IV63	S83	FSDGDSSESEDTL	LSLFSDGDS(ph)S(ph)ESEDTLSSSER	1		0.09;0.33		down-regulated	H	embryonic stem cell		Phorbol myristate acetate
22424773	(Etoposide(24h)/DMSO)@U2OS cells-AbsFC	SILAC	TiO2	LTQ Orbitrap	VRK3	Q8IV63	S85	DGDSSESEDTLSS	LSLFSDGDSS(ph)ES(ph)EDTLSSSER	0.951498		1.358		Up-regulated	H	DNA damage response		Etoposide
22424773	(Etoposide(24h)/DMSO)@U2OS cells-AbsFC	SILAC	TiO2	LTQ Orbitrap	VRK3	Q8IV63	S83	FSDGDSSESEDTL	LSLFSDGDSS(ph)ESEDTLSSSER	0.993563		1.3635		Up-regulated	H	DNA damage response		Etoposide
22424773	(Etoposide(24h)/DMSO)@U2OS cells-AbsFC	SILAC	TiO2	LTQ Orbitrap	VRK3	Q8IV63	S59	NSSFETSPKKVKW	GLNSSFETS(ph)PK	0.87618		2.0283		Up-regulated	H	DNA damage response		Etoposide
22424773	(Etoposide(24h)/DMSO)@U2OS cells-AbsFC	SILAC	TiO2	LTQ Orbitrap	VRK3	Q8IV63	S82	LFSDGDSSESEDT	LSLFSDGDS(ph)SESEDTLSSSER	0.996851		1.358		Up-regulated	H	DNA damage response		Etoposide
22424773	(IR/DMSO)@U2OS cells-AbsFC	SILAC	TiO2	LTQ Orbitrap	VRK3	Q8IV63	S71	WSSTVTSPRLSLF	WSSTVTS(ph)PR	0.940434		0.5706		down-regulated	H	DNA damage response		IR
23898821	(Crizotinib/Control1)@H3122 cells mTRAQ R1-AbsFC	mTRAQ	IMAC	Q Exactive	VRK3	Q8IV63	S59	NSSFETSPKKVKW	_RGLNSS(ph)FETS(ph)PKK_	0.862484		0.70005		down-regulated	H	Lung cancer		Crizotinib (RTKi)
23898821	(Crizotinib/Control1)@H3122 cells mTRAQ R1-AbsFC	mTRAQ	IMAC	Q Exactive	VRK3	Q8IV63	S55	KRGLNSSFETSPK	_RGLNSS(ph)FETS(ph)PKK_	0.807423		0.70005		down-regulated	H	Lung cancer		Crizotinib (RTKi)
23898821	(Crizotinib/Control2)@H3122 cells mTRAQ R2-AbsFC	mTRAQ	IMAC	Q Exactive	VRK3	Q8IV63	S115	PQKTRKSPQVTRG	_S(ph)PQVT(ph)RGSPQK_	0.998033		0.73719		down-regulated	H	Lung cancer		Crizotinib (RTKi)
24850871	(PGE2(20min)/Untreated)@T cells MS1-Log2FC (calc)	Label Free	Ti4+-IMAC	LTQ-Orbitrap Elite	VRK3	Q8IV63	S83	TVTSPRLSLFSDGDSSESEDTLSSSERSKGS	_LSLFSDGDS(ph)S(ph)ESEDTLSSSER_	0.9998	0.00203335		0.583921	Up-regulated	H	T cells stimulated with PGE2		Prostaglandin E2
24850871	(PGE2(20min)/Untreated)@T cells MS2-Log2FC (calc)	Label Free	Ti4+-IMAC	LTQ-Orbitrap Elite	VRK3	Q8IV63	S83	TVTSPRLSLFSDGDSSESEDTLSSSERSKGS	_LSLFSDGDS(ph)S(ph)ESEDTLSSSER_	0.9998	0.0107079		1.48542	Up-regulated	H	T cells stimulated with PGE2		Prostaglandin E2
24850871	(PGE2(20min)/Untreated)@T cells MS2-Log2FC (calc)	Label Free	Ti4+-IMAC	LTQ-Orbitrap Elite	VRK3	Q8IV63	S82	STVTSPRLSLFSDGDSSESEDTLSSSERSKG	_LSLFSDGDS(ph)S(ph)ESEDTLSSSER_	0.999968	0.000704382		1.76343	Up-regulated	H	T cells stimulated with PGE2		Prostaglandin E2
24850871	(PGE2(20min)/Untreated)@T cells MS2-Log2FC (calc)	Label Free	Ti4+-IMAC	LTQ-Orbitrap Elite	VRK3	Q8IV63	T88	RLSLFSDGDSSESEDTLSSSERSKGSGSRPP	LSLFSDGDSSES(ph)EDT(ph)LSSSER	0.964632	0.0026602		1.52891	Up-regulated	H	T cells stimulated with PGE2		Prostaglandin E2
24850871	(PGE2(30min)/Untreated)@T cells MS1-Log2FC (calc)	Label Free	Ti4+-IMAC	LTQ-Orbitrap Elite	VRK3	Q8IV63	S54	NPHVSSFQGSKRGLNSSFETSPKKVKWSSTV	_RGLNS(ph)SFETS(ph)PKK_	0.929274	0.000665064		-62.7127	down-regulated	H	T cells stimulated with PGE2		Prostaglandin E2
24850871	(PGE2(5min)/Untreated)@T cells MS1-Log2FC (calc)	Label Free	Ti4+-IMAC	LTQ-Orbitrap Elite	VRK3	Q8IV63	S83	TVTSPRLSLFSDGDSSESEDTLSSSERSKGS	_LSLFSDGDS(ph)S(ph)ESEDTLSSSER_	0.9998	5.65711e-05		5.504489952;0.905797768	Up-regulated	H	T cells stimulated with PGE2		Prostaglandin E2
24850871	(PGE2(5min)/Untreated)@T cells MS1-Log2FC (calc)	Label Free	Ti4+-IMAC	LTQ-Orbitrap Elite	VRK3	Q8IV63	S82	STVTSPRLSLFSDGDSSESEDTLSSSERSKG	_LSLFSDGDS(ph)S(ph)ESEDTLSSSER_	0.999968	1.35472e-05		5.50449	Up-regulated	H	T cells stimulated with PGE2		Prostaglandin E2
24850871	(PGE2(5min)/Untreated)@T cells MS2-Log2FC (calc)	Label Free	Ti4+-IMAC	LTQ-Orbitrap Elite	VRK3	Q8IV63	T88	RLSLFSDGDSSESEDTLSSSERSKGSGSRPP	LSLFSDGDSSES(ph)EDT(ph)LSSSER	0.964632	5.17772e-05		0.582353	Up-regulated	H	T cells stimulated with PGE2		Prostaglandin E2
24850871	(PGE2(5min)/Untreated)@T cells MS2-Log2FC (calc)	Label Free	Ti4+-IMAC	LTQ-Orbitrap Elite	VRK3	Q8IV63	S85	TSPRLSLFSDGDSSESEDTLSSSERSKGSGS	_LSLFSDGDSSES(ph)EDTLSSSER_	0.916227	0.02719		0.517765	Up-regulated	H	T cells stimulated with PGE2		Prostaglandin E2
24961811	(BRAFV600E(OIS)/BRAFV600E+sh-C/EBP beta(OISb)(9d))@HDF cell line-Log2FC	SILAC	Ti4+-IMAC	LTQ Orbitrap Velos	VRK3	Q8IV63	S59	LNSSFETSPKKVKWS	RGLNSSFETS(ph)PKK	100			-0.780687	down-regulated	H	Cancer		BRAFV600E(OIS)/BRAFV600E+sh-C/EBP(OISb)
24961811	(BRAFV600E(OIS)/Cycling(3d))@HDF cell line-Log2FC	SILAC	Ti4+-IMAC	LTQ Orbitrap Velos	VRK3	Q8IV63	S59	LNSSFETSPKKVKWS	RGLNSSFETS(ph)PKK	100			-1.73936	down-regulated	H	Cancer		BRAFV600E(OIS)
24961811	(BRAFV600E(OIS)/Cycling(9d))@HDF cell line-Log2FC	SILAC	Ti4+-IMAC	LTQ Orbitrap Velos	VRK3	Q8IV63	S59	LNSSFETSPKKVKWS	RGLNSSFETS(ph)PKK	100			-1.62959	down-regulated	H	Cancer		BRAFV600E(OIS)
24961811	(BRAFV600E+sh-C/EBP beta(OISb)/Cycling(3d))@HDF cell line-Log2FC	SILAC	Ti4+-IMAC	LTQ Orbitrap Velos	VRK3	Q8IV63	S59	LNSSFETSPKKVKWS	RGLNSSFETS(ph)PKK	100			-1.50589	down-regulated	H	Cancer		BRAFV600E+sh-C/EBP(OISb)
24961811	(BRAFV600E+sh-C/EBP beta(OISb)/Cycling(9d))@HDF cell line-Log2FC	SILAC	Ti4+-IMAC	LTQ Orbitrap Velos	VRK3	Q8IV63	S59	LNSSFETSPKKVKWS	RGLNSSFETS(ph)PKK	100			-0.827238	down-regulated	H	Cancer		BRAFV600E+sh-C/EBP(OISb)
25002506	(BI-D1870(2h)/DMSO)@A375 cells-Log2FC (calc)	SILAC	TiO2	Orbitrap	VRK3	Q8IV63	S59		GLNSSFETS (ph)PK	0.99961		1.7648	0.819505	Up-regulated	H	Skin Cancer		BI-D1870 (RSKi)
25002506	(BI-D1870(2h)/DMSO)@A375 cells-Log2FC (calc)	SILAC	TiO2	Orbitrap	VRK3	Q8IV63	S83		LSLFSDGDSS (ph)ESEDTLSSSER	0.78409		1.5783	0.658371	Up-regulated	H	Skin Cancer		BI-D1870 (RSKi)
25002506	(BI-D1870(2h)/DMSO)@A375 cells-Log2FC (calc)	SILAC	TiO2	Orbitrap	VRK3	Q8IV63	S136		TRQS (ph)PQTLKR	0.999625		0.5129	-0.963251	down-regulated	H	Skin Cancer		BI-D1870 (RSKi)
25002506	(BI-D1870+PMA(30min)/PMA(30min))@HEK293 cells-Log2FC (calc)	SILAC	TiO2	Orbitrap	VRK3	Q8IV63	S136		TRQS (ph)PQTLKR	0.999625		0.5291	-0.918388	down-regulated	H	Skin Cancer		BI-D1870 (RSKi) + PMA
25002506	(PD184352 (2h)/DMSO)@A375 cells-Log2FC (calc)	SILAC	TiO2	Orbitrap	VRK3	Q8IV63	S136		TRQS (ph)PQTLKR	0.999625		1.5658	0.6469	Up-regulated	H	Skin Cancer		PD184352 (MEKi)
25002506	(PD184352 (2h)/DMSO)@A375 cells-Log2FC (calc)	SILAC	TiO2	Orbitrap	VRK3	Q8IV63	S59		GLNSSFETS (ph)PK	0.99961		1.6843	0.752149	Up-regulated	H	Skin Cancer		PD184352 (MEKi)
25002506	(PD184352 (2h)/DMSO)@A375 cells-Log2FC (calc)	SILAC	TiO2	Orbitrap	VRK3	Q8IV63	S55		GLNSS (ph)FETS (ph)PK	0.949914		1.3396	0.421802	Up-regulated	H	Skin Cancer		PD184352 (MEKi)
25002506	(PD184352 (2h)/DMSO)@A375 cells-Log2FC (calc)	SILAC	TiO2	Orbitrap	VRK3	Q8IV63	S83		LSLFSDGDSS (ph)ESEDTLSSSER	0.78409		1.475	0.560715	Up-regulated	H	Skin Cancer		PD184352 (MEKi)
25002506	(PD184352+PMA (30min)/PMA (30min))@HEK293 cells-Log2FC (calc)	SILAC	TiO2	Orbitrap	VRK3	Q8IV63	S55		GLNSS (ph)FETS (ph)PK	0.949914		0.42608	-1.2308	down-regulated	H	Skin Cancer		PD184352 (MEKi)
25002506	(RSK1/2 RNAi PMA (30min)/Control)@HEK293 cells-Log2FC (calc)	SILAC	TiO2	Orbitrap	VRK3	Q8IV63	S55		GLNSS (ph)FETS (ph)PK	0.949914		0.3889	-1.36253	down-regulated	H	Skin Cancer		RSK1/2-RNAi
25002506	(RSK1/2 RNAi PMA (30min)/Control)@HEK293 cells-Log2FC (calc)	SILAC	TiO2	Orbitrap	VRK3	Q8IV63	S59		GLNSSFETS (ph)PK	0.99961		0.74113	-0.432201	down-regulated	H	Skin Cancer		RSK1/2-RNAi
25002506	(RSK1/2 RNAi PMA (30min)/Control)@HEK293 cells-Log2FC (calc)	SILAC	TiO2	Orbitrap	VRK3	Q8IV63	S83		LSLFSDGDSS (ph)ESEDTLSSSER	0.78409		0.59769	-0.742531	down-regulated	H	Skin Cancer		RSK1/2-RNAi
25002506	(RSK1/2 RNAi/Control)@A375 cells-Log2FC (calc)	SILAC	TiO2	Orbitrap	VRK3	Q8IV63	S59		GLNSSFETS (ph)PK	0.99961		0.44376	-1.17215	down-regulated	H	Skin Cancer		RSK1/2-RNAi
25003641	(VE-821/DMSO)@HL-60 cells-Log2FC	SILAC	TiO2	Q Exactive	VRK3	Q8IV63	S71	FETSPKKVKWSSTVTSPRLSLFSDGDSSESE	_WSSTVTS(ph)PR_	0.867806			0.536	Up-regulated	H	leukemia		VE-821 (ATM/ATR inh)
25003641	(VE-821/DMSO)@HL-60 cells-Log2FC	SILAC	TiO2	Q Exactive	VRK3	Q8IV63	S55	PHVSSFQGSKRGLNSSFETSPKKVKWSSTVT	_GLNSS(ph)FETS(ph)PK_	0.795548			0.551	Up-regulated	H	leukemia		VE-821 (ATM/ATR inh)
25056879	(TGF-beta(10min)/TGF-beta(5min))@HaCaT cell line-Log2FC	SILAC	TiO2	Q Exactive	VRK3	Q8IV63	S59	SFQGSKRGLNSSFETSPKKVKWSSTVTSPRL		0.806739	1.59901		-0.841814	down-regulated	H	TGF-ÃŽÂ² signaling		TGF-beta
25056879	(TGF-beta(10min)/Unstimulated)@HaCaT cell line-Log2FC	SILAC	TiO2	Q Exactive	VRK3	Q8IV63	S59	SFQGSKRGLNSSFETSPKKVKWSSTVTSPRL		0.806739	1.59901		-0.72864	down-regulated	H	TGF-ÃŽÂ² signaling		TGF-beta
25056879	(TGF-beta(15min)/TGF-beta(10min))@HaCaT cell line-Log2FC	SILAC	TiO2	Q Exactive	VRK3	Q8IV63	S59	SFQGSKRGLNSSFETSPKKVKWSSTVTSPRL		0.806739	1.59901		1.92599	Up-regulated	H	TGF-ÃŽÂ² signaling		TGF-beta
25056879	(TGF-beta(15min)/TGF-beta(5min))@HaCaT cell line-Log2FC	SILAC	TiO2	Q Exactive	VRK3	Q8IV63	S59	SFQGSKRGLNSSFETSPKKVKWSSTVTSPRL		0.806739	1.59901		1.08417	Up-regulated	H	TGF-ÃŽÂ² signaling		TGF-beta
25056879	(TGF-beta(15min)/Unstimulated)@HaCaT cell line-Log2FC	SILAC	TiO2	Q Exactive	VRK3	Q8IV63	S59	SFQGSKRGLNSSFETSPKKVKWSSTVTSPRL		0.806739	4.81247		1.04057	Up-regulated	H	TGF-ÃŽÂ² signaling		TGF-beta
25056879	(TGF-beta(20min)/(TGF-beta(5min))@HaCaT cell line-Log2FC	SILAC	TiO2	Q Exactive	VRK3	Q8IV63	S59	SFQGSKRGLNSSFETSPKKVKWSSTVTSPRL		0.806739	1.59901		-0.735706	down-regulated	H	TGF-ÃŽÂ² signaling		TGF-beta
25056879	(TGF-beta(20min)/TGF-beta(15min))@HaCaT cell line-Log2FC	SILAC	TiO2	Q Exactive	VRK3	Q8IV63	S59	SFQGSKRGLNSSFETSPKKVKWSSTVTSPRL		0.806739	1.59901		-1.81988	down-regulated	H	TGF-ÃŽÂ² signaling		TGF-beta
25056879	(TGF-beta(20min)/Unstimulated)@HaCaT cell line-Log2FC	SILAC	TiO2	Q Exactive	VRK3	Q8IV63	S59	SFQGSKRGLNSSFETSPKKVKWSSTVTSPRL		0.806739	1.59901		-0.622532	down-regulated	H	TGF-ÃŽÂ² signaling		TGF-beta
25159151	(EGF(15min)/Untreated)@HeLa cells-Log2FC (calc)	Label Free	TiO2	Q Exactive	VRK3	Q8IV63	S122	SSPQKTRKSPQVTRGSPQKTSCSPQKTRQSP		0.999627	0.0304754	0.253139	-1.982	down-regulated	H	Human Cancer		EGF
25159151	(EGF(15min)/Untreated)@HeLa cells-Log2FC (calc)	Label Free	TiO2	Q Exactive	VRK3	Q8IV63	S136	GSPQKTSCSPQKTRQSPQTLKRSRVTTSLEA		0.999867	0.0310102	0.138734	-2.8496	down-regulated	H	Human Cancer		EGF
25159151	(Nocodazole/Untreated)@HeLa cells TiO2-Log2FC (calc)	Label Free	TiO2	Q Exactive	VRK3	Q8IV63	S122	SSPQKTRKSPQVTRGSPQKTSCSPQKTRQSP		0.999627	0.0111594	0.25222	-1.98725	down-regulated	H	Human Cancer		Nocodazole
25159151	(Nocodazole/Untreated)@HeLa cells TiO2-Log2FC (calc)	Label Free	TiO2	Q Exactive	VRK3	Q8IV63	S71	FETSPKKVKWSSTVTSPRLSLFSDGDSSESE		0.948149	0.00024065	2.26936	1.18228	Up-regulated	H	Human Cancer		Nocodazole
25159151	(Nocodazole/Untreated)@HeLa cells TiO2-Log2FC (calc)	Label Free	TiO2	Q Exactive	VRK3	Q8IV63	S82	STVTSPRLSLFSDGDSSESEDTLSSSERSKG		0.999748	0.0244504	0.385112	-1.37665	down-regulated	H	Human Cancer		Nocodazole
25159151	(Nocodazole/Untreated)@HeLa cells TiO2-Log2FC (calc)	Label Free	TiO2	Q Exactive	VRK3	Q8IV63	S83	TVTSPRLSLFSDGDSSESEDTLSSSERSKGS		0.99525	0.000178039	0.349452	-1.51683	down-regulated	H	Human Cancer		Nocodazole
25159151	(Nocodazole/Untreated)@HeLa cells TiO2-Log2FC (calc)	Label Free	TiO2	Q Exactive	VRK3	Q8IV63	T119	TPKSSPQKTRKSPQVTRGSPQKTSCSPQKTR		0.986906	0.041533	0.253746	-1.97854	down-regulated	H	Human Cancer		Nocodazole
25404012	(EGF/Control)@H1975 cell line-AbsFC	SILAC	TiO2	LTQ Orbitrap Elite+LTQ Orbitrap	VRK3	Q8IV63	S83		LSLFSDGDS(ph)S(ph)ESEDTLSSSER	0.972294		0.74377		down-regulated	H	Lung adenocarcinoma		EGF
25404012	(EGF/Control)@H1975 cell line-AbsFC	SILAC	TiO2	LTQ Orbitrap Elite+LTQ Orbitrap	VRK3	Q8IV63	S59		GLNSSFETS(ph)PK	0.960016		0.65996		down-regulated	H	Lung adenocarcinoma		EGF
28102081	(Her2+ve AU565 cell /Her2-ve T47D cell-Log2FC	TMT	TIO2+Anti-pY	Q Exactive HF	VRK3	Q8IV63	T58	SSFQGSKRGLNSSFETSPKKVKWSSTVTSPR		0.96378	0.00556005		0.462305	Up-regulated	H	Breast Tumor		Her2 Pos/Neg
28102081	(Her2+ve AU565 cell /Her2-ve T47D cell-Log2FC	TMT	TIO2+Anti-pY	Q Exactive HF	VRK3	Q8IV63	S54	NPHVSSFQGSKRGLNSSFETSPKKVKWSSTV		0.826587	0.000891275		0.716133	Up-regulated	H	Breast Tumor		Her2 Pos/Neg
28102081	(Her2+ve AU565 cell/Her2-ve MDA-MB-231 cell-Log2FC	TMT	TIO2+Anti-pY	Q Exactive HF	VRK3	Q8IV63	T58	SSFQGSKRGLNSSFETSPKKVKWSSTVTSPR		0.96378	0.00556005		0.462305	Up-regulated	H	Breast Tumor		Her2 Pos/Neg
28102081	(Her2+ve AU565 cell/Her2-ve MDA-MB-231 cell-Log2FC	TMT	TIO2+Anti-pY	Q Exactive HF	VRK3	Q8IV63	S54	NPHVSSFQGSKRGLNSSFETSPKKVKWSSTV		0.826587	0.000891275		0.716133	Up-regulated	H	Breast Tumor		Her2 Pos/Neg
28102081	(Her2+ve HCC1954 cell/Her2-ve HCC1500 cell-Log2FC	TMT	TIO2+Anti-pY	Q Exactive HF	VRK3	Q8IV63	T58	SSFQGSKRGLNSSFETSPKKVKWSSTVTSPR		0.96378	0.00556005		0.462305465;0.462305465;0.462305465	Up-regulated	H	Breast Tumor		Her2 Pos/Neg
28102081	(Her2+ve HCC1954 cell/Her2-ve HCC1500 cell-Log2FC	TMT	TIO2+Anti-pY	Q Exactive HF	VRK3	Q8IV63	S54	NPHVSSFQGSKRGLNSSFETSPKKVKWSSTV		0.826587	0.000891275		0.716133144;0.716133144;0.716133144	Up-regulated	H	Breast Tumor		Her2 Pos/Neg
28102081	(Her2+ve SKBR3/CAMA1 cell/Her2-ve T47D cell-Log2FC	TMT	TIO2+Anti-pY	Q Exactive HF	VRK3	Q8IV63	S54	NPHVSSFQGSKRGLNSSFETSPKKVKWSSTV		0.826587	0.000891275		0.716133	Up-regulated	H	Breast Tumor		Her2 Pos/Neg
28102081	(Her2+ve SKBR3/CAMA1 cell/Her2-ve T47D cell-Log2FC	TMT	TIO2+Anti-pY	Q Exactive HF	VRK3	Q8IV63	T58	SSFQGSKRGLNSSFETSPKKVKWSSTVTSPR		0.96378	0.00556005		0.462305	Up-regulated	H	Breast Tumor		Her2 Pos/Neg
28102081	(Her2+ve/Her2-ve)@AU565+T47D cell-Log2FC	TMT	TIO2+Anti-pY	Q Exactive HF	VRK3	Q8IV63	S122	SSPQKTRKSPQVTRGSPQKTSCSPQKTRQSP		0.999987	0.0112218		1.28648	Up-regulated	H	Breast Tumor		Her2 Pos/Neg
28102081	(Her2+ve/Her2-ve)@HCC1954+HCC1500 cell-Log2FC	TMT	TIO2+Anti-pY	Q Exactive HF	VRK3	Q8IV63	S122	SSPQKTRKSPQVTRGSPQKTSCSPQKTRQSP		0.981251	0.999987		1.286479041;1.286479041	Up-regulated	H	Breast Tumor		Her2 Pos/Neg
28102081	(Her2+ve/Her2-ve)@SKBR3/CAMA1+T47D cell-Log2FC	TMT	TIO2+Anti-pY	Q Exactive HF	VRK3	Q8IV63	S122	SSPQKTRKSPQVTRGSPQKTSCSPQKTRQSP		1	0.0112218		1.28648	Up-regulated	H	Breast Tumor		Her2 Pos/Neg
28103766	(Imatinib mesylate(IM) res K562-STI-R cell line/K562 cell line)-AbsFC	Label free	Titansphere Phos-TiO	Q Exactive Plus	VRK3	Q8IV63	T58		GLNSSFET(ph)SPK			0.634561		down-regulated	H	Chronic myelogenous leukemia		Imatinib Res_K562-STI-R/K562
28209619	(Lapatinib+BT-474-J4 cell line/BT-474 cell line)-Log2FC	dimethyl-label	Fe-IMAC	Orbitrap Q Exactive Plus	VRK3	Q8IV63	S59	SFQGSKRGLNSSFETSPKKVKWSSTVTSPRL	_GLNSSFETS(ph)PK_	0.792669			-0.4201	down-regulated	H	Breast Cancer		BT474J4+lap/parental
28450419	(Sorafenib(0.01ÂµM)/DMSO)@MONO MAC1 cells-AvgFC	SILAC	IMAC	LTQ Orbitrap Velos	VRK3	Q8IV63	S71	FETSPKKVKWSSTVTSPRLSLFSDGDSSESE	VKWSSTVTS(ph)PR			0.71768		down-regulated	H	Acute Myeloid Leukemia		Sorafenib
28450419	(Sorafenib(0.01ÂµM)/DMSO)@MV4-11 cells-AvgFC	SILAC	IMAC	LTQ Orbitrap Velos	VRK3	Q8IV63	S55	PHVSSFQGSKRGLNSSFETSPKKVKWSSTVT	GLNSS(ph)FETSPKK			1.65495		Up-regulated	H	Acute Myeloid Leukemia		Sorafenib
28450419	(Sorafenib(0.2ÂµM)/DMSO)@MV4-11 cells-AvgFC	SILAC	IMAC	LTQ Orbitrap Velos	VRK3	Q8IV63	S55	PHVSSFQGSKRGLNSSFETSPKKVKWSSTVT	GLNSS(ph)FETSPKK			1.69471		Up-regulated	H	Acute Myeloid Leukemia		Sorafenib
28450419	(Sorafenib(0.2ÂµM)/DMSO)@MV4-11 cells-AvgFC	SILAC	IMAC	LTQ Orbitrap Velos	VRK3	Q8IV63	T58	SSFQGSKRGLNSSFETSPKKVKWSSTVTSPR	RGLNSS(ph)FET(ph)SPKK			0.718104		down-regulated	H	Acute Myeloid Leukemia		Sorafenib
28634298	(IBMX(200ÂµM)+PF-04957325/DMSO)@Jurkat cell-AbsFC	Label free	IMAC	Orbitrap Elite	VRK3	Q8IV63	S59	SFQGSKRGLNSSFETSPKKVKWSSTVTSPRL	RGLNSSFETS(ph)PK	0.999763		0.575034		down-regulated	H	PDE inhibitors study		IBMX (PDEi)+PF04957325 (PDE8 inh)
28634298	(IC78+BRL50481+PF-04957325/DMSO)@Jurkat cell-Abs FC	Label free	IMAC	Orbitrap Elite	VRK3	Q8IV63	S59	SFQGSKRGLNSSFETSPKKVKWSSTVTSPRL	RGLNSSFETS(ph)PK	0.999763		0.729405		down-regulated	H	PDE inhibitors study		IC78+BRL50481 (PDE7i)+PF04957325 (PDE8 inh)
28634298	(PGE2+IC78+BRL50481+PF-04957325/DMSO)@Jurkat cell-AbsFC	Label free	IMAC	Orbitrap Elite	VRK3	Q8IV63	S59	SFQGSKRGLNSSFETSPKKVKWSSTVTSPRL	RGLNSSFETS(ph)PK	0.999763		0.706341		down-regulated	H	PDE inhibitors study		Prostaglandin E2+IC78+BRL50481 (PDE7i)+PF04957325 (PDE8 inh)
29052541	(PRIMMUS approach/Control)@NB4 cells-AbsFC	TMT	TiO2+IMAC	HPLC-coupled Tribrid Fusion	VRK3	Q8IV63	S122	SSPQKTRKSPQVTRGSPQKTSCSPQKTRQSP	S(ph)PQVTRGS(ph)PQK			5.73481		Up-regulated	H	Acute promyelocytic leukemiaÂ		PRIMMUS approach
29052541	(PRIMMUS approach/Control)@NB4 cells-AbsFC	TMT	TiO2+IMAC	HPLC-coupled Tribrid Fusion	VRK3	Q8IV63	S115	SRPPTPKSSPQKTRKSPQVTRGSPQKTSCSP	S(ph)PQVTRGS(ph)PQK			5.73481		Up-regulated	H	Acute promyelocytic leukemiaÂ		PRIMMUS approach
30001349	(VE-821+DMSO/DMSO)@MOLT4 cell line-Log2FC	SILAC	TiO2	Q Exactive	VRK3	Q8IV63	S71	FETSPKKVKWSSTVTSPRLSLFSDGDSSESE	WSSTVTS(ph)PR	0.813226			0.8768	Up-regulated	H	T-lymphocyte leukemia		VE-821 (ATR/ATM inh)
31652541	(1-NM-PP1/DMSO)@CDK12 WT HeLa cell line-Log2FC	not mentioned	TiO2	QExactive Plus	VRK3	Q8IV63	S59		GLNSSFETS(ph)PK		0.00776374		1.175537783;1.175537783	Up-regulated	H	CDK12 inhibition		1-NM-PP1 (CDK12i)
32314919	(HU+SCH 900776/HU)@HEK293A cell CF2-AbsFC	SILAC	TiO2	Orbitrap Elite MS	VRK3	Q8IV63	S78	VKWSSTVTSPRLSLFSDGDSSESEDTLSSSE	LSLFS(ph)DGDSSESEDTLSSSER	0.791372		1.371		Up-regulated	H	Inhibitors of checkpoint kinase 1 (CHK1)		Hydroxyurea+SCH900776 (CHEK1i)
32314919	(HU+SCH 900776/HU)@HEK293A cell CF2-AbsFC	SILAC	TiO2	Orbitrap Elite MS	VRK3	Q8IV63	S83	TVTSPRLSLFSDGDSSESEDTLSSSERSKGS	LSLFSDGDSS(ph)ESEDTLSSSER	0.84577		1.628		Up-regulated	H	Inhibitors of checkpoint kinase 1 (CHK1)		Hydroxyurea+SCH900776 (CHEK1i)
32314919	(HU+SCH 900776/HU)@HEK293A cell CF2-AbsFC	SILAC	TiO2	Orbitrap Elite MS	VRK3	Q8IV63	S59	SFQGSKRGLNSSFETSPKKVKWSSTVTSPRL	GLNSSFETS(ph)PK	0.99738		1.428		Up-regulated	H	Inhibitors of checkpoint kinase 1 (CHK1)		Hydroxyurea+SCH900776 (CHEK1i)
32400009	(B56i_G1S(15min)/Untreated)@HeLa cells-Log2FC	TMT	Fe?NTA	Orbitrap Fusion Lumos	VRK3	Q8IV63	S136	PQVTRGSPQKTSCSPQKTRQSPQTLKRSRVTTSLEALPTGT		1	0.04		-0.38	down-regulated	H	Tumorigenesis		PP2Aâ€B56i_G1S
32400009	(B56i_G1S(15min)/Untreated)@HeLa cells-Log2FC	TMT	Fe?NTA	Orbitrap Fusion Lumos	VRK3	Q8IV63	S59	NPHVSSFQGSKRGLNSSFETSPKKVKWSSTVTSPRLSLFSD		1	0		-0.4	down-regulated	H	Tumorigenesis		PP2Aâ€B56i_G1S
32877642	(SARS CoV2/Mock)@Caco-2 cell line-Log2FC	TMT	Fe-NTA	Orbitrap Fusion Lumos	VRK3	Q8IV63	S122	SPQVTRGSPQK		100	<0.05		-1.62563	down-regulated	H	Infection		Inf_SARS CoV2
32877642	(SARS CoV2/Mock)@Caco-2 cell line-Log2FC	TMT	Fe-NTA	Orbitrap Fusion Lumos	VRK3	Q8IV63	T104	GSGSRPPTPK		100	<0.05		-1.56221	down-regulated	H	Infection		Inf_SARS CoV2
32877642	(SARS CoV2/Mock)@Caco-2 cell line-Log2FC	TMT	Fe-NTA	Orbitrap Fusion Lumos	VRK3	Q8IV63	S59	GLNSSFETSPK		97.9	<0.05		-0.940873	down-regulated	H	Infection		Inf_SARS CoV2
32877642	(SARS CoV2/Mock)@Caco-2 cell line-Log2FC	TMT	Fe-NTA	Orbitrap Fusion Lumos	VRK3	Q8IV63	S136	TRQSPQTLK		90.7	<0.05		-1.70537	down-regulated	H	Infection		Inf_SARS CoV2
33264461	(JPH203/Untreated)@HuCCT1-BTC cell line-AbsFC	TMT 10plex	Fe-IMAC	Q Exactive orbitrap	VRK3	Q8IV63	S136	TRQSPQTLK		Class I	0.00412454	0.724		down-regulated	H	Cancer		JPH203 (LAT1i)
33264461	(JPH203/Untreated)@HuCCT1-BTC cell line-AbsFC	TMT 10plex	Fe-IMAC	Q Exactive orbitrap	VRK3	Q8IV63	S59	RGLNSSFETSPK		Class I	0.00296607	0.663		down-regulated	H	Cancer		JPH203 (LAT1i)
33264461	(JPH203/Untreated)@HuCCT1-BTC cell line-AbsFC	TMT 10plex	Fe-IMAC	Q Exactive orbitrap	VRK3	Q8IV63	T104	GSGSRPPTPK		Class I	0.0231599	0.686		down-regulated	H	Cancer		JPH203 (LAT1i)
33264461	(JPH203/Untreated)@HuCCT1-BTC cell line-AbsFC	TMT 10plex	Fe-IMAC	Q Exactive orbitrap	VRK3	Q8IV63	T70	WSSTVTSPR		Class I	0.0388785	0.682		down-regulated	H	Cancer		JPH203 (LAT1i)
33264461	(JPH203/Untreated)@KKU-055-BTC cell line-AbsFC	TMT 10plex	Fe-IMAC	Q Exactive orbitrap	VRK3	Q8IV63	S136	TRQSPQTLK		Class I	0.023	0.63		down-regulated	H	Cancer		JPH203 (LAT1i)
33264461	(JPH203/Untreated)@KKU-100-BTC cell line-AbsFC	TMT 10plex	Fe-IMAC	Q Exactive orbitrap	VRK3	Q8IV63	T104	GSGSRPPTPK		Class I	0.045	0.59		down-regulated	H	Cancer		JPH203 (LAT1i)
33264461	(JPH203/Untreated)@KKU-100-BTC cell line-AbsFC	TMT 10plex	Fe-IMAC	Q Exactive orbitrap	VRK3	Q8IV63	S136	TRQSPQTLK		Class I	0.025	0.6		down-regulated	H	Cancer		JPH203 (LAT1i)
33264461	(JPH203/Untreated)@KKU-100-BTC cell line-AbsFC	TMT 10plex	Fe-IMAC	Q Exactive orbitrap	VRK3	Q8IV63	S71	WSSTVTSPR		Class I	0.00033	0.65		down-regulated	H	Cancer		JPH203 (LAT1i)
33264461	(JPH203/Untreated)@KKU-213-BTC cell line-AbsFC	TMT 10plex	Fe-IMAC	Q Exactive orbitrap	VRK3	Q8IV63	S136	TRQSPQTLK		Class I	0.0257405	0.541		down-regulated	H	Cancer		JPH203 (LAT1i)
33264461	(JPH203/Untreated)@KKU-213-BTC cell line-AbsFC	TMT 10plex	Fe-IMAC	Q Exactive orbitrap	VRK3	Q8IV63	S71	WSSTVTSPR		Class I	0.0242907	0.616		down-regulated	H	Cancer		JPH203 (LAT1i)
33264461	(JPH203/Untreated)@KKU-213-BTC cell line-AbsFC	TMT 10plex	Fe-IMAC	Q Exactive orbitrap	VRK3	Q8IV63	T104	GSGSRPPTPK		Class I	0.0210278	0.623		down-regulated	H	Cancer		JPH203 (LAT1i)
33619172	(ARS 1620(24h)/DMSO)@Calu1 cell line-Log2FC	TMT	IMAC	Q Exactive HF-X	VRK3	Q8IV63	S129	KSPQVTRGSPQKTSCSPQKTRQSPQTLKRSR	GS(ph)PQKTSCS(ph)PQK	0.759116	0.0289262	-	-0.436177	down-regulated	H	KRASG12C inhibitor study		ARS 1620 (KRas-G12Ci)
33619172	(ARS 1620(24h)/DMSO)@Calu1 cell line-Log2FC	TMT	IMAC	Q Exactive HF-X	VRK3	Q8IV63	S59	SFQGSKRGLNSSFETSPKKVKWSSTVTSPRL	GLNSSFETS(ph)PK	0.995857	0.0122685	-	-0.529161	down-regulated	H	KRASG12C inhibitor study		ARS 1620 (KRas-G12Ci)
33619172	(ARS 1620(24h)/DMSO)@Calu1 cell line-Log2FC	TMT	IMAC	Q Exactive HF-X	VRK3	Q8IV63	S122	SSPQKTRKSPQVTRGSPQKTSCSPQKTRQSP	GS(ph)PQKTSCSPQK	0.999918	0.0277699	-;-	-0.436176686;-0.463417722	down-regulated	H	KRASG12C inhibitor study		ARS 1620 (KRas-G12Ci)
33619172	(ARS 1620(24h)/DMSO)@NCI H1792 cell line-Log2FC	TMT	IMAC	Q Exactive HF-X	VRK3	Q8IV63	S59	SFQGSKRGLNSSFETSPKKVKWSSTVTSPRL	GLNSSFETS(ph)PK	0.995857	0.00151637	-	0.540601	Up-regulated	H	KRASG12C inhibitor study		ARS 1620 (KRas-G12Ci)
33619172	(ARS 1620(24h)/DMSO)@NCI H1792 cell line-Log2FC	TMT	IMAC	Q Exactive HF-X	VRK3	Q8IV63	S122	SSPQKTRKSPQVTRGSPQKTSCSPQKTRQSP	GS(ph)PQKTSCSPQK	0.999918	0.0053612	-	0.458392	Up-regulated	H	KRASG12C inhibitor study		ARS 1620 (KRas-G12Ci)
33619172	(ARS 1620(24h)/DMSO)@NCI H358 cell line-Log2FC	TMT	IMAC	Q Exactive HF-X	VRK3	Q8IV63	S59	SFQGSKRGLNSSFETSPKKVKWSSTVTSPRL	GLNSSFETS(ph)PK	0.995857	4.38e-05	-	-0.718769	down-regulated	H	KRASG12C inhibitor study		ARS 1620 (KRas-G12Ci)
33889818	(siCbl/Cbl-b(depleted)/Control)@SH-SY5Y cells-Log2FC	TMT	TiO2	QExactive HF	VRK3	Q8IV63	S83	TVTSPRLSLFSDGDSSESEDTLSSSERSKGS		0.97763	0.0232249		-0.41488	down-regulated	H	neuroblastoma cell		siCbl/Cbl-b
33946525	(Hypoxia(15h)/Control)@SK-MEL-5 cells-AbsFC (calc)	TMT	TiO2	LTQ Orbitrap	VRK3	Q8IV63	S59	GLNSSFETSPK				0.750029		down-regulated	H	Melanoma		Hypoxia
33946525	(Hypoxia(15h)/Hypoxia(12h))@SK-MEL-5 cells-AbsFC (calc)	TMT	TiO2	LTQ Orbitrap	VRK3	Q8IV63	S59	GLNSSFETSPK				0.730474		down-regulated	H	Melanoma		Hypoxia
33946525	(Hypoxia(15h)/Hypoxia(3h))@A2058 cells)-AbsFC	TMT	TiO2	LTQ Orbitrap	VRK3	Q8IV63	S83	LSLFSDGDSSESEDTLSSSER				0.71223		down-regulated	H	Melanoma		Hypoxia
33946525	(Hypoxia(15h)/Hypoxia(3h))@SK-MEL-5 cells-AbsFC (calc)	TMT	TiO2	LTQ Orbitrap	VRK3	Q8IV63	S59	GLNSSFETSPK				0.589821		down-regulated	H	Melanoma		Hypoxia
33946525	(Hypoxia(15h)/Hypoxia(6h))@SK-MEL-5 cells-AbsFC (calc)	TMT	TiO2	LTQ Orbitrap	VRK3	Q8IV63	S59	GLNSSFETSPK				0.650895		down-regulated	H	Melanoma		Hypoxia
33946525	(Hypoxia(15h)/Hypoxia(9h))@SK-MEL-5 cells-AbsFC (calc)	TMT	TiO2	LTQ Orbitrap	VRK3	Q8IV63	S59	GLNSSFETSPK				0.715002		down-regulated	H	Melanoma		Hypoxia
33946525	(Hypoxia(18h)/Hypoxia(3h))@SK-MEL-5 cells-AbsFC (calc)	TMT	TiO2	LTQ Orbitrap	VRK3	Q8IV63	S59	GLNSSFETSPK				0.66364		down-regulated	H	Melanoma		Hypoxia
33946525	(Hypoxia(18h)/Hypoxia(6h))@SK-MEL-5 cells-AbsFC (calc)	TMT	TiO2	LTQ Orbitrap	VRK3	Q8IV63	S59	GLNSSFETSPK				0.732358		down-regulated	H	Melanoma		Hypoxia
33946525	(Hypoxia(21h)/Control)@A2058 cells-AbsFC	TMT	TiO2	LTQ Orbitrap	VRK3	Q8IV63	S83	LSLFSDGDSSESEDTLSSSER				0.695059		down-regulated	H	Melanoma		Hypoxia
33946525	(Hypoxia(21h)/Hypoxia(3h))@A2058 cells)-AbsFC	TMT	TiO2	LTQ Orbitrap	VRK3	Q8IV63	S83	LSLFSDGDSSESEDTLSSSER				0.646955		down-regulated	H	Melanoma		Hypoxia
33946525	(Hypoxia(21h)/Hypoxia(3h))@SK-MEL-5 cells-AbsFC (calc)	TMT	TiO2	LTQ Orbitrap	VRK3	Q8IV63	S59	GLNSSFETSPK				0.663981		down-regulated	H	Melanoma		Hypoxia
33946525	(Hypoxia(21h)/Hypoxia(6h))@SK-MEL-5 cells-AbsFC (calc)	TMT	TiO2	LTQ Orbitrap	VRK3	Q8IV63	S59	GLNSSFETSPK				0.732733		down-regulated	H	Melanoma		Hypoxia
33946525	(Hypoxia(24h)/Hypoxia(21h))@A2058 cells)-AbsFC	TMT	TiO2	LTQ Orbitrap	VRK3	Q8IV63	S83	LSLFSDGDSSESEDTLSSSER				1.42262		Up-regulated	H	Melanoma		Hypoxia
33946525	(Hypoxia(24h)/Hypoxia(3h))@SK-MEL-5 cells-AbsFC (calc)	TMT	TiO2	LTQ Orbitrap	VRK3	Q8IV63	S59	GLNSSFETSPK				0.631113		down-regulated	H	Melanoma		Hypoxia
33946525	(Hypoxia(24h)/Hypoxia(6h))@SK-MEL-5 cells-AbsFC (calc)	TMT	TiO2	LTQ Orbitrap	VRK3	Q8IV63	S59	GLNSSFETSPK				0.696462		down-regulated	H	Melanoma		Hypoxia
33946525	(Hypoxia(9h)/Control)@SK-Mel-28 cells-AbsFC	TMT	TiO2	LTQ Orbitrap	VRK3	Q8IV63	S83	LSLFSDGDSSESEDTLSSSER				1.31748		Up-regulated	H	Melanoma		Hypoxia
33947818	(Salmonella+siSIK2(30min)/siCTRL)@HeLa cells-AbsFC	TMT	Fe-NTA	Orbitrap Fusion Lumos	VRK3	Q8IV63	S136	TRQSPQTLK		100	0.000233508	0.691948		down-regulated	H	Infection		Inf_Salmonella
33947818	(Salmonella+siSIK2(30min)/siCTRL)@HeLa cells-AbsFC	TMT	Fe-NTA	Orbitrap Fusion Lumos	VRK3	Q8IV63	T104	GSGSRPPTPK		100	4.91357e-05	0.697772		down-regulated	H	Infection		Inf_Salmonella
33947818	(Salmonella+siSIK2(30min)/siCTRL)@HeLa cells-AbsFC	TMT	Fe-NTA	Orbitrap Fusion Lumos	VRK3	Q8IV63	S83	LSLFSDGDSSESEDTLSSSER		100	0.000757509	0.724613		down-regulated	H	Infection		Inf_Salmonella
33947818	(siSIK2/siCTRL)@HeLa cells-AbsFC	TMT	Fe-NTA	Orbitrap Fusion Lumos	VRK3	Q8IV63	T104	GSGSRPPTPK		100	1.59146e-05	0.717321		down-regulated	H	Infection		siSIK2
33947818	(siSIK2/siCTRL)@HeLa cells-AbsFC	TMT	Fe-NTA	Orbitrap Fusion Lumos	VRK3	Q8IV63	S136	TRQSPQTLK		100	0.000129623	0.692068		down-regulated	H	Infection		siSIK2
33947818	(siSIK2/siCTRL)@HeLa cells-AbsFC	TMT	Fe-NTA	Orbitrap Fusion Lumos	VRK3	Q8IV63	S122	SPQVTRGSPQK		100	0.00969321	0.664495		down-regulated	H	Infection		siSIK2
33947818	(siSIK2/siCTRL)@HeLa cells-AbsFC	TMT	Fe-NTA	Orbitrap Fusion Lumos	VRK3	Q8IV63	S83	LSLFSDGDSSESEDTLSSSER		100	0.00359664	0.741604		down-regulated	H	Infection		siSIK2
34186244	(CX-4945/DMSO)@HEK293T cell line-Log2FC	TMT	TIO2(HAMMOC)	Orbitrap Fusion Lumos	VRK3	Q8IV63	S83	TVTSPRLSLFSDGDSSESEDTLSSSERSKGS		Class I	0.0106529		-0.388233	down-regulated	H	Kinase-study		Silmitasertib (CK2i)
34686321	(TGNF(12h)/Control)@hiPSC-RPE cellline-AbsFC	TMT	Fe-IMAC	Q-Exactive	VRK3	Q8IV63	T104				0.00720759	0.647	-0.628162	down-regulated	H	Blinding retinal diseases		TGNF
34686321	(TGNF(1h)/Control)@hiPSC-RPE cellline-AbsFC	TMT	Fe-IMAC	Q-Exactive	VRK3	Q8IV63	S59				0.0364301	0.429	-1.22095	down-regulated	H	Blinding retinal diseases		TGNF
34689152	(TNF(4h)/DMSO)@Jurkat cell line-Log2FC	SILAC	TiO2	Orbitrap Fusion and Q Exactive HF-X Hybrid Quadrupole-Orbitrap	VRK3	Q8IV63	S59	SFQGSKRGLNSSFETSPKKVKWSSTVTSPRL		0.999993	0.0251871		0.402613	Up-regulated	H	Inflammation		TNF-alpha
35022314	(RXDX-106(4h)/DMSO)@H1299 cell line-Log2FC	TMT10plex	IMAC	Q Exactive Plus	VRK3	Q8IV63	T104		GSGSRPPT(ph)PK	0.999427	0.001421		0.996453	Up-regulated	H	Kinase-Signalling		RXDX-106 (pan-TAMi)
35691368	(Caffeine(10min)(100ÂµM)/Untreated)@HepG2 cells-Log2FC	label free	IMAC	LTQ Orbitrap Velos	VRK3	Q8IV63	S54			<0.75	0.000275551		-5.14465	down-regulated	H	Signaling		Caffeine
35691368	(Caffeine(10min)(10ÂµM)/Untreated)@HepG2 cells-Log2FC	label free	IMAC	LTQ Orbitrap Velos	VRK3	Q8IV63	S54			<0.75	2.28942e-05		-6.2813	down-regulated	H	Signaling		Caffeine
35691368	(Caffeine(24h)(100ÂµM)/Untreated)@HepG2 cells-Log2FC	label free	IMAC	LTQ Orbitrap Velos	VRK3	Q8IV63	S85			<0.75	0.00106514		-4.12223	down-regulated	H	Signaling		Caffeine
35691368	(Caffeine(24h)(100ÂµM)/Untreated)@HepG2 cells-Log2FC	label free	IMAC	LTQ Orbitrap Velos	VRK3	Q8IV63	S54			<0.75	0.0010511		4.52114	Up-regulated	H	Signaling		Caffeine
35691368	(Caffeine(24h)(100ÂµM)/Untreated)@HepG2 cells-Log2FC	label free	IMAC	LTQ Orbitrap Velos	VRK3	Q8IV63	T58			<0.75	0.000482818		4.9627	Up-regulated	H	Signaling		Caffeine
35691368	(Caffeine(24h)(10ÂµM)/Untreated)@HepG2 cells-Log2FC	label free	IMAC	LTQ Orbitrap Velos	VRK3	Q8IV63	S85			<0.75	4.71406e-05		-5.4346	down-regulated	H	Signaling		Caffeine
35947955	(Selinexor/Control)@MV4-11 cell line-Log2FC	Label-free	TiO2	Q Exactive HF-X	VRK3	Q8IV63	T58	SSFQGSKRGLNSSFETSPKKVKWSSTVTSPR		0.926444	0.000979315		-0.432786	down-regulated	H	Cancer-study		Selinexor
35947955	(Selinexor/Control)@NOMO1 cell line-Log2FC	Label-free	TiO2	Q Exactive HF-X	VRK3	Q8IV63	S122	SSPQKTRKSPQVTRGSPQKTSCSPQKTRQSP		0.999423	0.0376039		-0.376653	down-regulated	H	Cancer-study		Selinexor
35947955	(Selinexor/Control)@NOMO1 cell line-Log2FC	Label-free	TiO2	Q Exactive HF-X	VRK3	Q8IV63	T104	LSSSERSKGSGSRPPTPKSSPQKTRKSPQVT		0.992531	0.0386438		-0.783083	down-regulated	H	Cancer-study		Selinexor
35947955	(Selinexor/Control)@NOMO1 cell line-Log2FC	Label-free	TiO2	Q Exactive HF-X	VRK3	Q8IV63	S129	KSPQVTRGSPQKTSCSPQKTRQSPQTLKRSR		0.994217	0.0471303		-0.402979	down-regulated	H	Cancer-study		Selinexor
36060052	(Eto+PPM1Di/Eto)@HCT116 cells-Log2FC	SILAC	TiO2	Q Exactive Plus	VRK3	Q8IV63	S71	FETSPKKVKWSSTVTSPRLSLFSDGDSSESE		0.89198	0.0135862		-0.596846	down-regulated	H	PPM1D inhibition in HCT116 cells		Etoposide+PPM1Di/Eto
36060052	(Eto/DMSO)@HCT116 cells-Log2FC	SILAC	TiO2	Q Exactive Plus	VRK3	Q8IV63	S83	TVTSPRLSLFSDGDSSESEDTLSSSERSKGS		0.988828	0.026834		0.685448	Up-regulated	H	PPM1D inhibition in HCT116 cells		Etoposide
28103766	(Imatinib mesylate(IM) res K562-STI-R cell line/K562 cell line)-AbsFC	Label free	Titansphere Phos-TiO	Q Exactive Plus	VRK3	Q8IV63	S78		LSLFS(ph)DGDS(ph)SESEDTLS(ph)SSER			0.457809		down-regulated	H	Chronic myelogenous leukemia		Imatinib Res_K562-STI-R/K562
28103766	(Imatinib mesylate(IM) res K562-STI-R cell line/K562 cell line)-AbsFC	Label free	Titansphere Phos-TiO	Q Exactive Plus	VRK3	Q8IV63	S82		LSLFS(ph)DGDS(ph)SESEDTLS(ph)SSER			0.457809		down-regulated	H	Chronic myelogenous leukemia		Imatinib Res_K562-STI-R/K562
28103766	(Imatinib mesylate(IM) res K562-STI-R cell line/K562 cell line)-AbsFC	Label free	Titansphere Phos-TiO	Q Exactive Plus	VRK3	Q8IV63	S90		LSLFS(ph)DGDS(ph)SESEDTLS(ph)SSER			0.457809		down-regulated	H	Chronic myelogenous leukemia		Imatinib Res_K562-STI-R/K562
28103766	(Imatinib mesylate(IM) res K562-STI-R cell line/K562 cell line)-AbsFC	Label free	Titansphere Phos-TiO	Q Exactive Plus	VRK3	Q8IV63	S83		LSLFS(ph)DGDSS(ph)ESEDTLSSSER;LSLFSDGDS(ph)S(ph)ESEDTLSSSER;LSLFS(ph)DGDS(ph)SESEDTLS(ph)SSER			0.457808627;0.443125519;0.452990188;0.457808627;0.658111622;0.443125519;0.452990188;0.576047747;0.658111622;0.658111622;0.443125519;0.452990188;0.457808627;0.576047747;0.658111622		down-regulated	H	Chronic myelogenous leukemia		Imatinib Res_K562-STI-R/K562
33946525	(Hypoxia(15h)/Hypoxia(3h))@SK-Mel-28 cells-AbsFC (calc)	TMT	TiO2	LTQ Orbitrap	VRK3	Q8IV63	S82	LSLFSDGDSSESEDTLSSSER				0.670425		down-regulated	H	Melanoma		Hypoxia
33946525	(Hypoxia(15h)/Hypoxia(3h))@SK-Mel-28 cells-AbsFC (calc)	TMT	TiO2	LTQ Orbitrap	VRK3	Q8IV63	S83	LSLFSDGDSSESEDTLSSSER				0.670425		down-regulated	H	Melanoma		Hypoxia
33946525	(Hypoxia(15h)/Hypoxia(6h))@SK-Mel-28 cells-AbsFC (calc)	TMT	TiO2	LTQ Orbitrap	VRK3	Q8IV63	S82	LSLFSDGDSSESEDTLSSSER				0.706612		down-regulated	H	Melanoma		Hypoxia
33946525	(Hypoxia(15h)/Hypoxia(6h))@SK-Mel-28 cells-AbsFC (calc)	TMT	TiO2	LTQ Orbitrap	VRK3	Q8IV63	S83	LSLFSDGDSSESEDTLSSSER				0.706612		down-regulated	H	Melanoma		Hypoxia
33946525	(Hypoxia(18h)/Hypoxia(3h))@SK-Mel-28 cells-AbsFC (calc)	TMT	TiO2	LTQ Orbitrap	VRK3	Q8IV63	S82	LSLFSDGDSSESEDTLSSSER				0.621533		down-regulated	H	Melanoma		Hypoxia
33946525	(Hypoxia(18h)/Hypoxia(3h))@SK-Mel-28 cells-AbsFC (calc)	TMT	TiO2	LTQ Orbitrap	VRK3	Q8IV63	S83	LSLFSDGDSSESEDTLSSSER				0.621533		down-regulated	H	Melanoma		Hypoxia
33946525	(Hypoxia(18h)/Hypoxia(6h))@SK-Mel-28 cells-AbsFC (calc)	TMT	TiO2	LTQ Orbitrap	VRK3	Q8IV63	S82	LSLFSDGDSSESEDTLSSSER				0.65508		down-regulated	H	Melanoma		Hypoxia
33946525	(Hypoxia(18h)/Hypoxia(6h))@SK-Mel-28 cells-AbsFC (calc)	TMT	TiO2	LTQ Orbitrap	VRK3	Q8IV63	S83	LSLFSDGDSSESEDTLSSSER				0.65508		down-regulated	H	Melanoma		Hypoxia
33946525	(Hypoxia(18h)/Hypoxia(9h))@SK-Mel-28 cells-AbsFC (calc)	TMT	TiO2	LTQ Orbitrap	VRK3	Q8IV63	S82	LSLFSDGDSSESEDTLSSSER				0.749184		down-regulated	H	Melanoma		Hypoxia
33946525	(Hypoxia(18h)/Hypoxia(9h))@SK-Mel-28 cells-AbsFC (calc)	TMT	TiO2	LTQ Orbitrap	VRK3	Q8IV63	S83	LSLFSDGDSSESEDTLSSSER				0.749184		down-regulated	H	Melanoma		Hypoxia
33946525	(Hypoxia(21h)/Hypoxia(3h))@SK-Mel-28 cells-AbsFC (calc)	TMT	TiO2	LTQ Orbitrap	VRK3	Q8IV63	S82	LSLFSDGDSSESEDTLSSSER				0.730329		down-regulated	H	Melanoma		Hypoxia
33946525	(Hypoxia(21h)/Hypoxia(3h))@SK-Mel-28 cells-AbsFC (calc)	TMT	TiO2	LTQ Orbitrap	VRK3	Q8IV63	S83	LSLFSDGDSSESEDTLSSSER				0.730329		down-regulated	H	Melanoma		Hypoxia
33946525	(Hypoxia(24h)/Hypoxia(3h))@SK-Mel-28 cells-AbsFC (calc)	TMT	TiO2	LTQ Orbitrap	VRK3	Q8IV63	S82	LSLFSDGDSSESEDTLSSSER				0.664905		down-regulated	H	Melanoma		Hypoxia
33946525	(Hypoxia(24h)/Hypoxia(3h))@SK-Mel-28 cells-AbsFC (calc)	TMT	TiO2	LTQ Orbitrap	VRK3	Q8IV63	S83	LSLFSDGDSSESEDTLSSSER				0.664905		down-regulated	H	Melanoma		Hypoxia
33946525	(Hypoxia(24h)/Hypoxia(6h))@SK-Mel-28 cells-AbsFC (calc)	TMT	TiO2	LTQ Orbitrap	VRK3	Q8IV63	S82	LSLFSDGDSSESEDTLSSSER				0.700794		down-regulated	H	Melanoma		Hypoxia
33946525	(Hypoxia(24h)/Hypoxia(6h))@SK-Mel-28 cells-AbsFC (calc)	TMT	TiO2	LTQ Orbitrap	VRK3	Q8IV63	S83	LSLFSDGDSSESEDTLSSSER				0.700794		down-regulated	H	Melanoma		Hypoxia
33946525	(Hypoxia(3h)/Control)@SK-Mel-28 cells-AbsFC	TMT	TiO2	LTQ Orbitrap	VRK3	Q8IV63	S82	LSLFSDGDSSESEDTLSSSER				1.41261		Up-regulated	H	Melanoma		Hypoxia
33946525	(Hypoxia(3h)/Control)@SK-Mel-28 cells-AbsFC	TMT	TiO2	LTQ Orbitrap	VRK3	Q8IV63	S83	LSLFSDGDSSESEDTLSSSER				1.41261		Up-regulated	H	Melanoma		Hypoxia
33946525	(Hypoxia(6h)/Control)@SK-Mel-28 cells-AbsFC	TMT	TiO2	LTQ Orbitrap	VRK3	Q8IV63	S82	LSLFSDGDSSESEDTLSSSER				1.34027		Up-regulated	H	Melanoma		Hypoxia
33946525	(Hypoxia(6h)/Control)@SK-Mel-28 cells-AbsFC	TMT	TiO2	LTQ Orbitrap	VRK3	Q8IV63	S83	LSLFSDGDSSESEDTLSSSER				1.34027		Up-regulated	H	Melanoma		Hypoxia
35882839	(shRNA 312/shNT Irrelevant)@HCT116 cells)-Log2FC	Label-free	not mentioned	Orbitrap Fusion Lumos tribrid	VRK3	Q8IV63	S54			Class I	7.41e-05		3.35191	Up-regulated	H	Colon-cancer		shPALD1 (Clone_312)
35882839	(shRNA 312/shNT Irrelevant)@HCT116 cells)-Log2FC	Label-free	not mentioned	Orbitrap Fusion Lumos tribrid	VRK3	Q8IV63	S59			Class I	7.41e-05		3.35191	Up-regulated	H	Colon-cancer		shPALD1 (Clone_312)
35882839	(shRNA 312/shNT Irrelevant)@HCT116 cells)-Log2FC	Label-free	not mentioned	Orbitrap Fusion Lumos tribrid	VRK3	Q8IV63	S55			Class I	7.41e-05		3.35191	Up-regulated	H	Colon-cancer		shPALD1 (Clone_312)
35882839	(shRNA 312/shNT Irrelevant)@HCT116 cells)-Log2FC	Label-free	not mentioned	Orbitrap Fusion Lumos tribrid	VRK3	Q8IV63	T58			Class I	7.41e-05		3.35191	Up-regulated	H	Colon-cancer		shPALD1 (Clone_312)
35011700	(IL-33 (10min)/Control)@THP-1 cells-Log2FC	TMT	TiO2	Orbitrap Fusion Tribrid	VRK3	Q8IV63	T104		GSGSRPPTPK	100	<0.05		-0.567904	down-regulated	H	IL-33 Signaling Network		IL33
35011700	(IL-33 (10min)/Control)@THP-1 cells-Log2FC	TMT	TiO2	Orbitrap Fusion Tribrid	VRK3	Q8IV63	S82		LSLFSDGDSSESEDTLSSSER	100;100	<0.05		-0.445487	down-regulated	H	IL-33 Signaling Network		IL33
35011700	(IL-33 (10min)/Control)@THP-1 cells-Log2FC	TMT	TiO2	Orbitrap Fusion Tribrid	VRK3	Q8IV63	S83		LSLFSDGDSSESEDTLSSSER	100;100	<0.05		-0.445487	down-regulated	H	IL-33 Signaling Network		IL33
35011700	(IL-33 (120min)/Control)@THP-1 cells-Log2FC	TMT	TiO2	Orbitrap Fusion Tribrid	VRK3	Q8IV63	S129		GSPQKTSCSPQK	100;100	<0.05		0.677342	Up-regulated	H	IL-33 Signaling Network		IL33
35011700	(IL-33 (120min)/Control)@THP-1 cells-Log2FC	TMT	TiO2	Orbitrap Fusion Tribrid	VRK3	Q8IV63	S82		LSLFSDGDSSESEDTLSSSER	100;100	<0.05		0.505516	Up-regulated	H	IL-33 Signaling Network		IL33
35011700	(IL-33 (120min)/Control)@THP-1 cells-Log2FC	TMT	TiO2	Orbitrap Fusion Tribrid	VRK3	Q8IV63	S83		LSLFSDGDSSESEDTLSSSER	100;100	<0.05		0.505516	Up-regulated	H	IL-33 Signaling Network		IL33
35011700	(IL-33 (120min)/Control)@THP-1 cells-Log2FC	TMT	TiO2	Orbitrap Fusion Tribrid	VRK3	Q8IV63	T126		GSPQKTSCSPQK	100;97	<0.05		0.375601	Up-regulated	H	IL-33 Signaling Network		IL33
35011700	(IL-33 (120min)/Control)@THP-1 cells-Log2FC	TMT	TiO2	Orbitrap Fusion Tribrid	VRK3	Q8IV63	T58		GLNSSFETSPK	100;100	<0.05		-0.386121	down-regulated	H	IL-33 Signaling Network		IL33
35011700	(IL-33 (15min)/Control)@THP-1 cells-Log2FC	TMT	TiO2	Orbitrap Fusion Tribrid	VRK3	Q8IV63	T104		GSGSRPPTPK	100	<0.05		-0.700928	down-regulated	H	IL-33 Signaling Network		IL33
35011700	(IL-33 (15min)/Control)@THP-1 cells-Log2FC	TMT	TiO2	Orbitrap Fusion Tribrid	VRK3	Q8IV63	S129		GSPQKTSCSPQK	100;100	<0.05		0.410679	Up-regulated	H	IL-33 Signaling Network		IL33
35011700	(IL-33 (15min)/Control)@THP-1 cells-Log2FC	TMT	TiO2	Orbitrap Fusion Tribrid	VRK3	Q8IV63	S82		LSLFSDGDSSESEDTLSSSER	100;100	<0.05		-1.11098	down-regulated	H	IL-33 Signaling Network		IL33
35011700	(IL-33 (15min)/Control)@THP-1 cells-Log2FC	TMT	TiO2	Orbitrap Fusion Tribrid	VRK3	Q8IV63	S83		LSLFSDGDSSESEDTLSSSER	100;100	<0.05		-1.11098	down-regulated	H	IL-33 Signaling Network		IL33
35011700	(IL-33 (15min)/Control)@THP-1 cells-Log2FC	TMT	TiO2	Orbitrap Fusion Tribrid	VRK3	Q8IV63	S115		KSPQVTR	100	<0.05		-0.567871	down-regulated	H	IL-33 Signaling Network		IL33
35011700	(IL-33 (240min)/Control)@THP-1 cells-Log2FC	TMT	TiO2	Orbitrap Fusion Tribrid	VRK3	Q8IV63	S129		GSPQKTSCSPQK	100;100	<0.05		0.412023	Up-regulated	H	IL-33 Signaling Network		IL33
35011700	(IL-33 (240min)/Control)@THP-1 cells-Log2FC	TMT	TiO2	Orbitrap Fusion Tribrid	VRK3	Q8IV63	S115		KSPQVTR	100	<0.05		0.412524	Up-regulated	H	IL-33 Signaling Network		IL33
35011700	(IL-33 (240min)/Control)@THP-1 cells-Log2FC	TMT	TiO2	Orbitrap Fusion Tribrid	VRK3	Q8IV63	S71		WSSTVTSPR	98.9	<0.05		-0.844562	down-regulated	H	IL-33 Signaling Network		IL33
35011700	(IL-33 (240min)/Control)@THP-1 cells-Log2FC	TMT	TiO2	Orbitrap Fusion Tribrid	VRK3	Q8IV63	T126		GSPQKTSCSPQK	100;97	<0.05		0.477277	Up-regulated	H	IL-33 Signaling Network		IL33
35011700	(IL-33 (30min)/Control)@THP-1 cells-Log2FC	TMT	TiO2	Orbitrap Fusion Tribrid	VRK3	Q8IV63	T104		GSGSRPPTPK	100	<0.05		-0.625744	down-regulated	H	IL-33 Signaling Network		IL33
35011700	(IL-33 (30min)/Control)@THP-1 cells-Log2FC	TMT	TiO2	Orbitrap Fusion Tribrid	VRK3	Q8IV63	S129		GSPQKTSCSPQK	100;100	<0.05		0.379099	Up-regulated	H	IL-33 Signaling Network		IL33
35011700	(IL-33 (45min)/Control)@THP-1 cells-Log2FC	TMT	TiO2	Orbitrap Fusion Tribrid	VRK3	Q8IV63	S129		GSPQKTSCSPQK	100;100	<0.05		0.562987	Up-regulated	H	IL-33 Signaling Network		IL33
35011700	(IL-33 (45min)/Control)@THP-1 cells-Log2FC	TMT	TiO2	Orbitrap Fusion Tribrid	VRK3	Q8IV63	S82		LSLFSDGDSSESEDTLSSSER	100;100	<0.05		0.38907	Up-regulated	H	IL-33 Signaling Network		IL33
35011700	(IL-33 (45min)/Control)@THP-1 cells-Log2FC	TMT	TiO2	Orbitrap Fusion Tribrid	VRK3	Q8IV63	S83		LSLFSDGDSSESEDTLSSSER	100;100	<0.05		0.38907	Up-regulated	H	IL-33 Signaling Network		IL33
35011700	(IL-33 (45min)/Control)@THP-1 cells-Log2FC	TMT	TiO2	Orbitrap Fusion Tribrid	VRK3	Q8IV63	S115		KSPQVTR	100	<0.05		0.678347	Up-regulated	H	IL-33 Signaling Network		IL33
35011700	(IL-33 (45min)/Control)@THP-1 cells-Log2FC	TMT	TiO2	Orbitrap Fusion Tribrid	VRK3	Q8IV63	T126		GSPQKTSCSPQK	100;97	<0.05		0.397528	Up-regulated	H	IL-33 Signaling Network		IL33
35011700	(IL-33 (5min)/Control)@THP-1 cells-Log2FC	TMT	TiO2	Orbitrap Fusion Tribrid	VRK3	Q8IV63	T104		GSGSRPPTPK	100			-0.932605	down-regulated	H	IL-33 Signaling Network		IL33
35011700	(IL-33 (5min)/Control)@THP-1 cells-Log2FC	TMT	TiO2	Orbitrap Fusion Tribrid	VRK3	Q8IV63	S115		KSPQVTR	100	<0.05		-0.592972	down-regulated	H	IL-33 Signaling Network		IL33
35011700	(IL-33 (5min)/Control)@THP-1 cells-Log2FC	TMT	TiO2	Orbitrap Fusion Tribrid	VRK3	Q8IV63	S71		WSSTVTSPR	98.9	<0.05		-0.431143	down-regulated	H	IL-33 Signaling Network		IL33
35011700	(IL-33 (5min)/Control)@THP-1 cells-Log2FC	TMT	TiO2	Orbitrap Fusion Tribrid	VRK3	Q8IV63	T58		GLNSSFETSPK	100;100	<0.05		-0.616061	down-regulated	H	IL-33 Signaling Network		IL33
35011700	(IL-33 (60min)/Control)@THP-1 cells-Log2FC	TMT	TiO2	Orbitrap Fusion Tribrid	VRK3	Q8IV63	T104		GSGSRPPTPK	100	<0.05		-0.650479	down-regulated	H	IL-33 Signaling Network		IL33
35011700	(IL-33 (60min)/Control)@THP-1 cells-Log2FC	TMT	TiO2	Orbitrap Fusion Tribrid	VRK3	Q8IV63	S82		LSLFSDGDSSESEDTLSSSER	100;100	<0.05		0.543807	Up-regulated	H	IL-33 Signaling Network		IL33
35011700	(IL-33 (60min)/Control)@THP-1 cells-Log2FC	TMT	TiO2	Orbitrap Fusion Tribrid	VRK3	Q8IV63	S83		LSLFSDGDSSESEDTLSSSER	100;100	<0.05		0.543807	Up-regulated	H	IL-33 Signaling Network		IL33
35011700	(IL-33 (60min)/Control)@THP-1 cells-Log2FC	TMT	TiO2	Orbitrap Fusion Tribrid	VRK3	Q8IV63	S71		WSSTVTSPR	98.9	<0.05		-0.776407	down-regulated	H	IL-33 Signaling Network		IL33
35011700	(IL-33 (60min)/Control)@THP-1 cells-Log2FC	TMT	TiO2	Orbitrap Fusion Tribrid	VRK3	Q8IV63	T126		GSPQKTSCSPQK	100;97	<0.05		0.572729	Up-regulated	H	IL-33 Signaling Network		IL33
36106392	Human enterovirus A71(1h)/Mock@RD cells-Log2FC	TMT	PolyMAC-Ti	Orbitrap Fusion Lumos	VRK3	Q8IV63	S82			Class 1			0.78038	Up-regulated	H	EV-A71 infection		Inf_EV-A71
36106392	Human enterovirus A71(1h)/Mock@RD cells-Log2FC	TMT	PolyMAC-Ti	Orbitrap Fusion Lumos	VRK3	Q8IV63	S83			Class 1			0.78038	Up-regulated	H	EV-A71 infection		Inf_EV-A71
36106392	Human enterovirus A71(12h)/Mock@RD cells-Log2FC	TMT	PolyMAC-Ti	Orbitrap Fusion Lumos	VRK3	Q8IV63	S82			Class 1			0.801081	Up-regulated	H	EV-A71 infection		Inf_EV-A71
36106392	Human enterovirus A71(12h)/Mock@RD cells-Log2FC	TMT	PolyMAC-Ti	Orbitrap Fusion Lumos	VRK3	Q8IV63	S83			Class 1			0.801081	Up-regulated	H	EV-A71 infection		Inf_EV-A71
36106392	Human enterovirus A71(2h)/Mock@RD cells-Log2FC	TMT	PolyMAC-Ti	Orbitrap Fusion Lumos	VRK3	Q8IV63	S82			Class 1			0.884271	Up-regulated	H	EV-A71 infection		Inf_EV-A71
36106392	Human enterovirus A71(2h)/Mock@RD cells-Log2FC	TMT	PolyMAC-Ti	Orbitrap Fusion Lumos	VRK3	Q8IV63	S83			Class 1			0.884271	Up-regulated	H	EV-A71 infection		Inf_EV-A71
36106392	Human enterovirus A71(4h)/Mock@RD cells-Log2FC	TMT	PolyMAC-Ti	Orbitrap Fusion Lumos	VRK3	Q8IV63	S82			Class 1			0.745611	Up-regulated	H	EV-A71 infection		Inf_EV-A71
36106392	Human enterovirus A71(4h)/Mock@RD cells-Log2FC	TMT	PolyMAC-Ti	Orbitrap Fusion Lumos	VRK3	Q8IV63	S83			Class 1			0.745611	Up-regulated	H	EV-A71 infection		Inf_EV-A71
36106392	Human enterovirus A71(8h)/Mock@RD cells-Log2FC	TMT	PolyMAC-Ti	Orbitrap Fusion Lumos	VRK3	Q8IV63	S82			Class 1			0.52683	Up-regulated	H	EV-A71 infection		Inf_EV-A71
36106392	Human enterovirus A71(8h)/Mock@RD cells-Log2FC	TMT	PolyMAC-Ti	Orbitrap Fusion Lumos	VRK3	Q8IV63	S83			Class 1			0.52683	Up-regulated	H	EV-A71 infection		Inf_EV-A71
36173113	Safranal(12h)/Control@MDA-MB-231 cells-AbsFC	TMT	TiO2		VRK3	Q8IV63	S82		LSLFSDGDSSESEDTLSSSER	100;100	0.000850401	0.722		down-regulated	H	Safranal Effects on Triple-Negative Breast Cancer Cells		Safranal
36173113	Safranal(12h)/Control@MDA-MB-231 cells-AbsFC	TMT	TiO2		VRK3	Q8IV63	S83		LSLFSDGDSSESEDTLSSSER	100;100	0.000850401	0.722		down-regulated	H	Safranal Effects on Triple-Negative Breast Cancer Cells		Safranal
36173113	Safranal(24h)/Control@MDA-MB-231 cells-AbsFC	TMT	TiO2		VRK3	Q8IV63	S82		LSLFSDGDSSESEDTLSSSER	100;100	0.00149366	0.753		down-regulated	H	Safranal Effects on Triple-Negative Breast Cancer Cells		Safranal
36173113	Safranal(24h)/Control@MDA-MB-231 cells-AbsFC	TMT	TiO2		VRK3	Q8IV63	S83		LSLFSDGDSSESEDTLSSSER	100;100	0.00149366	0.753		down-regulated	H	Safranal Effects on Triple-Negative Breast Cancer Cells		Safranal
36781298	Metformin(24h)/Control@C2bbe1-Log2FC		Fe-NTA	Orbitrap Fusion Lumos Tribrid	VRK3	Q8IV63	S75		LS(ph)LFSDGDSSESEDTLSSSER	> 0.75			0.632215	Up-regulated	H	Metformin signaling in colorectal cancer cells		Metformin
36781298	Metformin(24h)/Control@C2bbe1-Log2FC		Fe-NTA	Orbitrap Fusion Lumos Tribrid	VRK3	Q8IV63	S85		LSLFSDGDSSES(ph)EDTLSSSER	> 0.75			0.508188	Up-regulated	H	Metformin signaling in colorectal cancer cells		Metformin
36781298	Metformin(24h)/Control@C2bbe1-Log2FC		Fe-NTA	Orbitrap Fusion Lumos Tribrid	VRK3	Q8IV63	S67		WSS(ph)TVTSPR	> 0.75			-0.771792	down-regulated	H	Metformin signaling in colorectal cancer cells		Metformin
36781298	Metformin(24h)/Control@C2bbe1-Log2FC		Fe-NTA	Orbitrap Fusion Lumos Tribrid	VRK3	Q8IV63	S71		WSSTVTS(ph)PR	> 0.75			-0.948013	down-regulated	H	Metformin signaling in colorectal cancer cells		Metformin
36781298	Metformin(24h)/Control@COLO205-Log2FC		Fe-NTA	Orbitrap Fusion Lumos Tribrid	VRK3	Q8IV63	S75		LS(ph)LFSDGDSSESEDTLSSSER	> 0.75			0.677834	Up-regulated	H	Metformin signaling in colorectal cancer cells		Metformin
36781298	Metformin(24h)/Control@COLO205-Log2FC		Fe-NTA	Orbitrap Fusion Lumos Tribrid	VRK3	Q8IV63	S82		LSLFSDGDS(ph)SESEDTLSSSER	> 0.75			0.830927	Up-regulated	H	Metformin signaling in colorectal cancer cells		Metformin
36781298	Metformin(24h)/Control@COLO205-Log2FC		Fe-NTA	Orbitrap Fusion Lumos Tribrid	VRK3	Q8IV63	S67		WSS(ph)TVTSPR	> 0.75			1.15644	Up-regulated	H	Metformin signaling in colorectal cancer cells		Metformin
36781298	Metformin(24h)/Control@COLO205-Log2FC		Fe-NTA	Orbitrap Fusion Lumos Tribrid	VRK3	Q8IV63	S71		WSSTVTS(ph)PR	> 0.75			1.12344	Up-regulated	H	Metformin signaling in colorectal cancer cells		Metformin
36781298	Metformin(24h)/Control@HT115-Log2FC		Fe-NTA	Orbitrap Fusion Lumos Tribrid	VRK3	Q8IV63	S85		LSLFSDGDSSES(ph)EDTLSSSER	> 0.75			0.821158	Up-regulated	H	Metformin signaling in colorectal cancer cells		Metformin
36781298	Metformin(24h)/Control@HT115-Log2FC		Fe-NTA	Orbitrap Fusion Lumos Tribrid	VRK3	Q8IV63	S67		WSS(ph)TVTSPR	> 0.75			-0.963739	down-regulated	H	Metformin signaling in colorectal cancer cells		Metformin
36781298	Metformin(24h)/Control@HT115-Log2FC		Fe-NTA	Orbitrap Fusion Lumos Tribrid	VRK3	Q8IV63	S71		WSSTVTS(ph)PR	> 0.75			-0.815936	down-regulated	H	Metformin signaling in colorectal cancer cells		Metformin
36781298	Metformin(24h)/Control@MDST-Log2FC		Fe-NTA	Orbitrap Fusion Lumos Tribrid	VRK3	Q8IV63	S55		GLNSS(ph)FETS(ph)PK	> 0.75			-1.28208	down-regulated	H	Metformin signaling in colorectal cancer cells		Metformin
36781298	Metformin(24h)/Control@MDST-Log2FC		Fe-NTA	Orbitrap Fusion Lumos Tribrid	VRK3	Q8IV63	T58		GLNSSFET(ph)S(ph)PK	> 0.75			-1.12596	down-regulated	H	Metformin signaling in colorectal cancer cells		Metformin
36781298	Metformin(24h)/Control@NCIH747-Log2FC		Fe-NTA	Orbitrap Fusion Lumos Tribrid	VRK3	Q8IV63	S75		LS(ph)LFSDGDSSESEDTLSSSER	> 0.75			0.734658	Up-regulated	H	Metformin signaling in colorectal cancer cells		Metformin
36781298	Metformin(24h)/Control@NCIH747-Log2FC		Fe-NTA	Orbitrap Fusion Lumos Tribrid	VRK3	Q8IV63	S82		LSLFSDGDS(ph)SESEDTLSSSER	> 0.75			-1.31365	down-regulated	H	Metformin signaling in colorectal cancer cells		Metformin
36781298	Metformin(24h)/Control@NCIH747-Log2FC		Fe-NTA	Orbitrap Fusion Lumos Tribrid	VRK3	Q8IV63	S71		WSSTVTS(ph)PR	> 0.75			-0.55843	down-regulated	H	Metformin signaling in colorectal cancer cells		Metformin
36781298	Metformin(24h)/Control@RKO-Log2FC		Fe-NTA	Orbitrap Fusion Lumos Tribrid	VRK3	Q8IV63	S75		LS(ph)LFSDGDSSESEDTLSSSER	> 0.75			0.777624	Up-regulated	H	Metformin signaling in colorectal cancer cells		Metformin
36781298	Metformin(24h)/Control@RKO-Log2FC		Fe-NTA	Orbitrap Fusion Lumos Tribrid	VRK3	Q8IV63	S82		LSLFSDGDS(ph)SESEDTLSSSER	> 0.75			0.710749	Up-regulated	H	Metformin signaling in colorectal cancer cells		Metformin
36781298	Metformin(24h)/Control@RKO-Log2FC		Fe-NTA	Orbitrap Fusion Lumos Tribrid	VRK3	Q8IV63	S67		WSS(ph)TVTSPR	> 0.75			-0.725503	down-regulated	H	Metformin signaling in colorectal cancer cells		Metformin
36781298	Metformin(24h)/Control@RKO-Log2FC		Fe-NTA	Orbitrap Fusion Lumos Tribrid	VRK3	Q8IV63	S71		WSSTVTS(ph)PR	> 0.75			-0.839389	down-regulated	H	Metformin signaling in colorectal cancer cells		Metformin
36781298	Metformin(24h)/Control@SNU61-Log2FC		Fe-NTA	Orbitrap Fusion Lumos Tribrid	VRK3	Q8IV63	S82		LSLFSDGDS(ph)SESEDTLSSSER	> 0.75			-0.682866	down-regulated	H	Metformin signaling in colorectal cancer cells		Metformin
36781298	Metformin(24h)/Control@SNU61-Log2FC		Fe-NTA	Orbitrap Fusion Lumos Tribrid	VRK3	Q8IV63	S85		LSLFSDGDSSES(ph)EDTLSSSER	> 0.75			-0.551688	down-regulated	H	Metformin signaling in colorectal cancer cells		Metformin
36781298	Metformin(24h)/Control@SNU61-Log2FC		Fe-NTA	Orbitrap Fusion Lumos Tribrid	VRK3	Q8IV63	S67		WSS(ph)TVTSPR	> 0.75			-1.42118	down-regulated	H	Metformin signaling in colorectal cancer cells		Metformin
36781298	Metformin(24h)/Control@SNU61-Log2FC		Fe-NTA	Orbitrap Fusion Lumos Tribrid	VRK3	Q8IV63	S71		WSSTVTS(ph)PR	> 0.75			-1.51041	down-regulated	H	Metformin signaling in colorectal cancer cells		Metformin
36781298	Metformin(24h)/Control@SW48-Log2FC		Fe-NTA	Orbitrap Fusion Lumos Tribrid	VRK3	Q8IV63	S82		LSLFSDGDS(ph)SESEDTLSSSER	> 0.75			-0.390883	down-regulated	H	Metformin signaling in colorectal cancer cells		Metformin
36781298	Metformin(24h)/Control@SW48-Log2FC		Fe-NTA	Orbitrap Fusion Lumos Tribrid	VRK3	Q8IV63	S85		LSLFSDGDSSES(ph)EDTLSSSER	> 0.75			-0.528192	down-regulated	H	Metformin signaling in colorectal cancer cells		Metformin
36781298	Metformin(24h)/Control@SW837-Log2FC		Fe-NTA	Orbitrap Fusion Lumos Tribrid	VRK3	Q8IV63	S82		LSLFSDGDS(ph)SESEDTLSSSER	> 0.75			1.2513	Up-regulated	H	Metformin signaling in colorectal cancer cells		Metformin
36781298	Metformin(24h)/Control@SW837-Log2FC		Fe-NTA	Orbitrap Fusion Lumos Tribrid	VRK3	Q8IV63	S85		LSLFSDGDSSES(ph)EDTLSSSER	> 0.75			1.20176	Up-regulated	H	Metformin signaling in colorectal cancer cells		Metformin
36781298	Metformin(24h)/Control@SW837-Log2FC		Fe-NTA	Orbitrap Fusion Lumos Tribrid	VRK3	Q8IV63	S67		WSS(ph)TVTSPR	> 0.75			-0.662519	down-regulated	H	Metformin signaling in colorectal cancer cells		Metformin
36781298	Metformin(24h)/Control@SW837-Log2FC		Fe-NTA	Orbitrap Fusion Lumos Tribrid	VRK3	Q8IV63	S71		WSSTVTS(ph)PR	> 0.75			-1.62772	down-regulated	H	Metformin signaling in colorectal cancer cells		Metformin
36781298	Metformin(24h)/Control@SW948-Log2FC		Fe-NTA	Orbitrap Fusion Lumos Tribrid	VRK3	Q8IV63	S75		LS(ph)LFSDGDSSESEDTLSSSER	> 0.75			0.924687	Up-regulated	H	Metformin signaling in colorectal cancer cells		Metformin
36781298	Metformin(24h)/Control@SW948-Log2FC		Fe-NTA	Orbitrap Fusion Lumos Tribrid	VRK3	Q8IV63	S85		LSLFSDGDSSES(ph)EDTLSSSER	> 0.75			1.33926	Up-regulated	H	Metformin signaling in colorectal cancer cells		Metformin
36781298	Metformin(24h)/Control@SW948-Log2FC		Fe-NTA	Orbitrap Fusion Lumos Tribrid	VRK3	Q8IV63	S67		WSS(ph)TVTSPR	> 0.75			-2.55621	down-regulated	H	Metformin signaling in colorectal cancer cells		Metformin
36781298	Metformin(24h)/Control@SW948-Log2FC		Fe-NTA	Orbitrap Fusion Lumos Tribrid	VRK3	Q8IV63	S71		WSSTVTS(ph)PR	> 0.75			-2.6596	down-regulated	H	Metformin signaling in colorectal cancer cells		Metformin
36781298	Metformin(24h)/Control@T84-Log2FC		Fe-NTA	Orbitrap Fusion Lumos Tribrid	VRK3	Q8IV63	S67		WSS(ph)TVTSPR	> 0.75			1.40178	Up-regulated	H	Metformin signaling in colorectal cancer cells		Metformin
36781298	Metformin(24h)/Control@T84-Log2FC		Fe-NTA	Orbitrap Fusion Lumos Tribrid	VRK3	Q8IV63	S71		WSSTVTS(ph)PR	> 0.75			1.51314	Up-regulated	H	Metformin signaling in colorectal cancer cells		Metformin
36897912	Tirabrutinib/Control@TMD8 cells Exp1-AvgFC	SILAC		LTQ-Orbitrap Velos	VRK3	Q8IV63	S55	KRGLNSSFETSPK		Ã¢â€°Â¥0.75		1.64151		Up-regulated	H	BrutonÃ¢â‚¬â„¢s tyrosine kinase (BTK) inhibitor		BTKi
36897912	Tirabrutinib/Control@TMD8 cells Exp1-AvgFC	SILAC		LTQ-Orbitrap Velos	VRK3	Q8IV63	T58	LNSSFETSPKKVK		Ã¢â€°Â¥0.75		1.82708		Up-regulated	H	BrutonÃ¢â‚¬â„¢s tyrosine kinase (BTK) inhibitor		BTKi
36897912	Tirabrutinib/Control@TMD8 cells Exp2-AvgFC	SILAC		LTQ-Orbitrap Velos	VRK3	Q8IV63	S55	KRGLNSSFETSPK		Ã¢â€°Â¥0.75		1.8548		Up-regulated	H	BrutonÃ¢â‚¬â„¢s tyrosine kinase (BTK) inhibitor		BTKi
36897912	WG-307/Control@U2932 cells Exp1-AvgFC	SILAC		LTQ-Orbitrap Velos	VRK3	Q8IV63	S83	FSDGDSSESEDTL		Ã¢â€°Â¥0.75		2		Up-regulated	H	BrutonÃ¢â‚¬â„¢s tyrosine kinase (BTK) inhibitor		BTKi
36897912	WG-307/Control@U2932 cells Exp1-AvgFC	SILAC		LTQ-Orbitrap Velos	VRK3	Q8IV63	S55	KRGLNSSFETSPK		Ã¢â€°Â¥0.75		2.12226		Up-regulated	H	BrutonÃ¢â‚¬â„¢s tyrosine kinase (BTK) inhibitor		BTKi
36897912	WG-307/Control@U2932 cells Exp1-AvgFC	SILAC		LTQ-Orbitrap Velos	VRK3	Q8IV63	T58	LNSSFETSPKKVK		Ã¢â€°Â¥0.75		2.1688		Up-regulated	H	BrutonÃ¢â‚¬â„¢s tyrosine kinase (BTK) inhibitor		BTKi
36897912	WG-307/Control@U2932 cells Exp2-AvgFC	SILAC		LTQ-Orbitrap Velos	VRK3	Q8IV63	S83	FSDGDSSESEDTL		Ã¢â€°Â¥0.75		1.99889		Up-regulated	H	BrutonÃ¢â‚¬â„¢s tyrosine kinase (BTK) inhibitor		BTKi
36897912	WG-307/Control@U2932 cells Exp2-AvgFC	SILAC		LTQ-Orbitrap Velos	VRK3	Q8IV63	S55	KRGLNSSFETSPK		Ã¢â€°Â¥0.75		1.92626		Up-regulated	H	BrutonÃ¢â‚¬â„¢s tyrosine kinase (BTK) inhibitor		BTKi
36897912	WG-307/Control@U2932 cells Exp2-AvgFC	SILAC		LTQ-Orbitrap Velos	VRK3	Q8IV63	T58	LNSSFETSPKKVK		Ã¢â€°Â¥0.75		1.89709		Up-regulated	H	BrutonÃ¢â‚¬â„¢s tyrosine kinase (BTK) inhibitor		BTKi
38216124	4-OHT(d2)/4-OHT(d0)@IMR90-ER:RasG12V-AvgFC	Label free	PloyMAC	Orbitrap Fusion Lumos Tribrid	VRK3	Q8IV63	T58	SSFQGSKRGLNSSFETSPKKVKWSSTVTSPR		0.883142	0.00147131	5.31752		Up-regulated	H	Oncogene-induced senescence (OIS) upon RasG12V activation		4-OHT
38216124	4-OHT(d4)/4-OHT(d2)@IMR90-ER:RasG12V-AvgFC	Label free	PloyMAC	Orbitrap Fusion Lumos Tribrid	VRK3	Q8IV63	T58	SSFQGSKRGLNSSFETSPKKVKWSSTVTSPR		0.883142	0.00946315	0.302284		down-regulated	H	Oncogene-induced senescence (OIS) upon RasG12V activation		4-OHT
35011700	(IL-33 (10min)/Control)@THP-1 cells-Log2FC	TMT	TiO2	Orbitrap Fusion Tribrid	VRK3	Q8IV63	S59		GLNSSFETSPK	100	<0.05		-0.377017	down-regulated	H	IL-33 Signaling Network		IL33
35011700	(IL-33 (10min)/Control)@THP-1 cells-Log2FC	TMT	TiO2	Orbitrap Fusion Tribrid	VRK3	Q8IV63	S136		TRQSPQTLK	100	<0.05		-0.401767	down-regulated	H	IL-33 Signaling Network		IL33
35011700	(IL-33 (120min)/Control)@THP-1 cells-Log2FC	TMT	TiO2	Orbitrap Fusion Tribrid	VRK3	Q8IV63	S122		GSPQKTSCSPQK	100;100	<0.05		0.677342	Up-regulated	H	IL-33 Signaling Network		IL33
35011700	(IL-33 (120min)/Control)@THP-1 cells-Log2FC	TMT	TiO2	Orbitrap Fusion Tribrid	VRK3	Q8IV63	S59		GLNSSFETSPK	100;100	<0.05		-0.386121	down-regulated	H	IL-33 Signaling Network		IL33
35011700	(IL-33 (15min)/Control)@THP-1 cells-Log2FC	TMT	TiO2	Orbitrap Fusion Tribrid	VRK3	Q8IV63	S122		GSPQKTSCSPQK	100;100	<0.05		0.410679	Up-regulated	H	IL-33 Signaling Network		IL33
35011700	(IL-33 (15min)/Control)@THP-1 cells-Log2FC	TMT	TiO2	Orbitrap Fusion Tribrid	VRK3	Q8IV63	S136		TRQSPQTLK	100	<0.05		-0.477556	down-regulated	H	IL-33 Signaling Network		IL33
35011700	(IL-33 (240min)/Control)@THP-1 cells-Log2FC	TMT	TiO2	Orbitrap Fusion Tribrid	VRK3	Q8IV63	S122		GSPQKTSCSPQK	100;100	<0.05		0.412023	Up-regulated	H	IL-33 Signaling Network		IL33
35011700	(IL-33 (240min)/Control)@THP-1 cells-Log2FC	TMT	TiO2	Orbitrap Fusion Tribrid	VRK3	Q8IV63	S136		TRQSPQTLK	100	<0.05		0.667429	Up-regulated	H	IL-33 Signaling Network		IL33
35011700	(IL-33 (30min)/Control)@THP-1 cells-Log2FC	TMT	TiO2	Orbitrap Fusion Tribrid	VRK3	Q8IV63	S122		GSPQKTSCSPQK	100;100	<0.05		0.379099	Up-regulated	H	IL-33 Signaling Network		IL33
35011700	(IL-33 (30min)/Control)@THP-1 cells-Log2FC	TMT	TiO2	Orbitrap Fusion Tribrid	VRK3	Q8IV63	S136		TRQSPQTLK	100	<0.05		0.477016	Up-regulated	H	IL-33 Signaling Network		IL33
35011700	(IL-33 (45min)/Control)@THP-1 cells-Log2FC	TMT	TiO2	Orbitrap Fusion Tribrid	VRK3	Q8IV63	S122		GSPQKTSCSPQK	100;100	<0.05		0.562987	Up-regulated	H	IL-33 Signaling Network		IL33
35011700	(IL-33 (45min)/Control)@THP-1 cells-Log2FC	TMT	TiO2	Orbitrap Fusion Tribrid	VRK3	Q8IV63	S136		TRQSPQTLK	100	<0.05		1.09732	Up-regulated	H	IL-33 Signaling Network		IL33
35011700	(IL-33 (5min)/Control)@THP-1 cells-Log2FC	TMT	TiO2	Orbitrap Fusion Tribrid	VRK3	Q8IV63	S59		GLNSSFETSPK	100			-0.594645	down-regulated	H	IL-33 Signaling Network		IL33
35011700	(IL-33 (5min)/Control)@THP-1 cells-Log2FC	TMT	TiO2	Orbitrap Fusion Tribrid	VRK3	Q8IV63	S136		TRQSPQTLK	100	<0.05		-0.545903	down-regulated	H	IL-33 Signaling Network		IL33
35011700	(IL-33 (60min)/Control)@THP-1 cells-Log2FC	TMT	TiO2	Orbitrap Fusion Tribrid	VRK3	Q8IV63	S136		TRQSPQTLK	100	<0.05		-0.375759	down-regulated	H	IL-33 Signaling Network		IL33
35011700	(IL-33 (60min)/Control)@THP-1 cells-Log2FC	TMT	TiO2	Orbitrap Fusion Tribrid	VRK3	Q8IV63	S122		GSPQKTSCSPQK	100;97	<0.05		0.572729	Up-regulated	H	IL-33 Signaling Network		IL33
36781298	Metformin(24h)/Control@C2bbe1-Log2FC		Fe-NTA	Orbitrap Fusion Lumos Tribrid	VRK3	Q8IV63	S59		GLNSSFETS(ph)PK	> 0.75			-0.415751	down-regulated	H	Metformin signaling in colorectal cancer cells		Metformin
36781298	Metformin(24h)/Control@HT115-Log2FC		Fe-NTA	Orbitrap Fusion Lumos Tribrid	VRK3	Q8IV63	S136		TRQS(ph)PQTLK	> 0.75			-1.27811	down-regulated	H	Metformin signaling in colorectal cancer cells		Metformin
36781298	Metformin(24h)/Control@LOVO-Log2FC		Fe-NTA	Orbitrap Fusion Lumos Tribrid	VRK3	Q8IV63	S59		GLNSSFETS(ph)PK	> 0.75			-0.391744	down-regulated	H	Metformin signaling in colorectal cancer cells		Metformin
36781298	Metformin(24h)/Control@MDST-Log2FC		Fe-NTA	Orbitrap Fusion Lumos Tribrid	VRK3	Q8IV63	S59		GLNSS(ph)FETS(ph)PK	> 0.75			-1.28208	down-regulated	H	Metformin signaling in colorectal cancer cells		Metformin
36781298	Metformin(24h)/Control@MDST-Log2FC		Fe-NTA	Orbitrap Fusion Lumos Tribrid	VRK3	Q8IV63	S136		TRQS(ph)PQTLK	> 0.75			0.658837	Up-regulated	H	Metformin signaling in colorectal cancer cells		Metformin
36781298	Metformin(24h)/Control@RKO-Log2FC		Fe-NTA	Orbitrap Fusion Lumos Tribrid	VRK3	Q8IV63	S59		GLNSSFETS(ph)PK	> 0.75			-0.37246	down-regulated	H	Metformin signaling in colorectal cancer cells		Metformin
36781298	Metformin(24h)/Control@RKO-Log2FC		Fe-NTA	Orbitrap Fusion Lumos Tribrid	VRK3	Q8IV63	S136		TRQS(ph)PQTLK	> 0.75			-1.15825	down-regulated	H	Metformin signaling in colorectal cancer cells		Metformin
36781298	Metformin(24h)/Control@SNU61-Log2FC		Fe-NTA	Orbitrap Fusion Lumos Tribrid	VRK3	Q8IV63	S59		GLNSSFETS(ph)PK	> 0.75			-0.415683	down-regulated	H	Metformin signaling in colorectal cancer cells		Metformin
36781298	Metformin(24h)/Control@SW48-Log2FC		Fe-NTA	Orbitrap Fusion Lumos Tribrid	VRK3	Q8IV63	S59		GLNSSFETS(ph)PK	> 0.75			-1.08503	down-regulated	H	Metformin signaling in colorectal cancer cells		Metformin
36781298	Metformin(24h)/Control@SW837-Log2FC		Fe-NTA	Orbitrap Fusion Lumos Tribrid	VRK3	Q8IV63	S59		GLNSSFETS(ph)PK	> 0.75			-0.978245	down-regulated	H	Metformin signaling in colorectal cancer cells		Metformin
36781298	Metformin(24h)/Control@SW948-Log2FC		Fe-NTA	Orbitrap Fusion Lumos Tribrid	VRK3	Q8IV63	S136		TRQS(ph)PQTLK	> 0.75			-1.68993	down-regulated	H	Metformin signaling in colorectal cancer cells		Metformin
36781298	Metformin(24h)/Control@T84-Log2FC		Fe-NTA	Orbitrap Fusion Lumos Tribrid	VRK3	Q8IV63	S136		TRQS(ph)PQTLK	> 0.75			-0.749636	down-regulated	H	Metformin signaling in colorectal cancer cells		Metformin
36897912	Tirabrutinib/Control@TMD8 cells Exp1-AvgFC	SILAC		LTQ-Orbitrap Velos	VRK3	Q8IV63	S59	NSSFETSPKKVKW		â‰¥0.75		2.07613		Up-regulated	H	Brutonâ€™s tyrosine kinase (BTK) inhibitor		BTKi
36897912	Tirabrutinib/Control@TMD8 cells Exp2-AvgFC	SILAC		LTQ-Orbitrap Velos	VRK3	Q8IV63	S59	NSSFETSPKKVKW		â‰¥0.75		1.97012		Up-regulated	H	Brutonâ€™s tyrosine kinase (BTK) inhibitor		BTKi

## Sheet: Supplementary Table S3
Supplementary Table S3: Proteins co-regulated with the major phosphorylation sites of VRK3
Protein	Phosphorylation site of VRK3	Codifferentially regulated Protein	Phosphorylation site on co-differentially regulated protein	Frequency of co-regulation (No of PMID)	Associated PMID
VRK3	S59	VRK3	S59	23	20363803;21406692;22424773;23898821;24961811;25002506;25056879;25404012;28209619;28634298;31652541;32314919;32400009;32877642;33264461;33619172;33946525;34686321;34689152;35011700;35882839;36781298;36897912
VRK3	S59	RPS6	S236	17	20363803;21406692;22424773;23898821;24961811;25002506;25056879;28209619;32400009;32877642;33264461;33946525;34689152;35011700;35882839;36781298;36897912
VRK3	S59	AHNAK	S135	17	20363803;21406692;22424773;23898821;24961811;25002506;25056879;25404012;28209619;32877642;33619172;33946525;34686321;34689152;35011700;36781298
VRK3	S59	C2orf49	S189	16	20363803;21406692;22424773;24961811;25002506;25056879;25404012;28209619;33264461;33946525;34686321;34689152;35011700;35882839;36781298;36897912
VRK3	S59	CARHSP1	S32	16	20363803;21406692;22424773;23898821;25002506;25056879;25404012;28209619;32314919;32400009;32877642;33264461;33946525;34689152;35011700;36781298
VRK3	S59	RPS6	S240	16	20363803;21406692;23898821;24961811;25002506;25056879;25404012;28209619;32400009;32877642;33264461;33946525;34689152;35011700;35882839;36781298
VRK3	S59	STMN1	S25	16	20363803;21406692;22424773;23898821;24961811;25002506;25056879;25404012;31652541;32877642;33619172;33946525;34686321;34689152;35011700;36781298
VRK3	S59	CARHSP1	S30	16	20363803;21406692;22424773;25002506;25056879;28209619;28634298;32314919;32400009;32877642;33264461;33946525;34689152;35011700;36781298
VRK3	S59	LMNB1	S23	15	20363803;21406692;22424773;23898821;24961811;25002506;25404012;31652541;32314919;32400009;33619172;34686321;35011700;36781298;36897912
VRK3	S59	NOP58	S514	15	20363803;21406692;22424773;24961811;25002506;25056879;25404012;31652541;32314919;32877642;33264461;35011700;35882839;36781298;36897912
VRK3	S59	RPS6	S235	15	21406692;23898821;24961811;25002506;28634298;32400009;32877642;33264461;33619172;33946525;34689152;35011700;35882839;36781298;36897912
VRK3	S59	STMN1	S16	15	20363803;21406692;22424773;23898821;24961811;25002506;28209619;32314919;32400009;32877642;33619172;33946525;34689152;35011700;36781298
VRK3	S59	TMX1	S270	15	20363803;21406692;22424773;24961811;25002506;25056879;25404012;31652541;32400009;32877642;33264461;34686321;35011700;36781298;36897912
VRK3	S59	ACIN1	S710	15	20363803;21406692;22424773;23898821;24961811;25002506;25056879;28209619;33619172;33946525;34686321;34689152;35011700;36781298
VRK3	S59	C2orf49	S193	14	20363803;22424773;23898821;24961811;25002506;25056879;25404012;32314919;33619172;33946525;34689152;35011700;35882839;36781298
VRK3	S59	CARHSP1	S41	14	20363803;21406692;22424773;23898821;24961811;25002506;25056879;32400009;32877642;33264461;33946525;34689152;35011700;36781298
VRK3	S59	CHAMP1	S427	14	20363803;21406692;24961811;25002506;25056879;28209619;32314919;32400009;32877642;33264461;33946525;35011700;36781298;36897912
VRK3	S59	CTTN	T401	14	20363803;21406692;22424773;23898821;24961811;25002506;28209619;32400009;32877642;33619172;33946525;34686321;35011700;36781298
VRK3	S59	EIF4EBP1	T70	14	20363803;21406692;22424773;23898821;24961811;25002506;25056879;28209619;32877642;33264461;33946525;34689152;35011700;35882839
VRK3	S59	GIGYF2	S30	14	20363803;21406692;22424773;23898821;24961811;25002506;25056879;25404012;28634298;33946525;34686321;35011700;35882839;36781298
VRK3	S59	MKI67	S1131	14	20363803;22424773;23898821;24961811;25002506;25056879;28634298;33264461;33619172;33946525;35011700;35882839;36781298;36897912
VRK3	S59	MKI67	S584	14	22424773;24961811;25002506;25056879;28209619;28634298;32400009;32877642;33264461;33619172;33946525;35011700;36781298;36897912
VRK3	S59	NDRG1	S330	14	20363803;22424773;23898821;24961811;25002506;25404012;28209619;31652541;32400009;32877642;33619172;35011700;36781298;36897912
VRK3	S59	NUCKS1	S214	14	21406692;24961811;25002506;25056879;25404012;28209619;32400009;33264461;33619172;33946525;34689152;35011700;36781298;36897912
VRK3	S59	PYGO2	T302	14	22424773;24961811;25002506;25056879;25404012;28209619;32877642;33264461;33619172;33946525;34689152;35011700;36781298;36897912
VRK3	S59	RBM14	S618	14	22424773;23898821;24961811;25002506;25404012;28209619;28634298;32314919;32400009;32877642;33619172;34689152;36781298;36897912
VRK3	S59	THUMPD1	S86	14	21406692;22424773;23898821;24961811;25404012;28209619;32400009;32877642;33264461;33619172;33946525;35011700;36781298;36897912
VRK3	S59	UBAP2L	S609	14	20363803;21406692;24961811;25002506;25404012;28209619;32314919;32400009;32877642;33946525;35011700;35882839;36781298;36897912
VRK3	S59	UNG	T60	14	22424773;24961811;25002506;25056879;25404012;28209619;31652541;32314919;32400009;32877642;34689152;35011700;36781298;36897912
VRK3	S59	WIZ	S1017	14	20363803;21406692;22424773;24961811;25002506;25056879;28209619;32400009;32877642;33264461;33946525;35011700;35882839;36897912
VRK3	S59	ZBTB21	S411	14	20363803;21406692;22424773;23898821;24961811;25002506;25404012;28209619;32400009;32877642;33264461;33619172;35011700;36781298
VRK3	S59	ZC3H11A	S758	14	20363803;21406692;22424773;23898821;24961811;25002506;25056879;28209619;32400009;33264461;33619172;34689152;36781298;36897912
VRK3	S59	ACLY	S455	14	20363803;22424773;23898821;24961811;25002506;28209619;32400009;32877642;33619172;34686321;35011700;36781298;36897912
VRK3	S59	AHNAK	S5110	13	20363803;23898821;24961811;25002506;25056879;25404012;28209619;32314919;33619172;34689152;35011700;36781298;36897912
VRK3	S59	ATXN2L	S111	13	20363803;22424773;24961811;25002506;28209619;32400009;32877642;33619172;33946525;34686321;34689152;35011700;36781298
VRK3	S59	CAP1	S310	13	20363803;21406692;22424773;25002506;25056879;25404012;28209619;28634298;33619172;33946525;34689152;35011700;36781298
VRK3	S59	DIDO1	S1456	13	20363803;24961811;25002506;25056879;28209619;31652541;32877642;33619172;34686321;34689152;35011700;36781298;36897912
VRK3	S59	DNMT1	S714	13	21406692;22424773;24961811;25002506;25056879;25404012;28209619;32877642;33619172;33946525;35011700;36781298;36897912
VRK3	S59	FOXK1	S445	13	20363803;23898821;25002506;25404012;31652541;32314919;32400009;32877642;33946525;34689152;35011700;36781298;36897912
VRK3	S59	GIGYF2	S26	13	20363803;21406692;22424773;23898821;24961811;25002506;25056879;25404012;28634298;33619172;35011700;35882839;36781298
VRK3	S59	H1-10	S31	13	22424773;24961811;25002506;25056879;32400009;32877642;33619172;33946525;34686321;34689152;35011700;36781298;36897912
VRK3	S59	H1-4	T18	13	21406692;22424773;24961811;25002506;25056879;25404012;28209619;32314919;32877642;33619172;34686321;35011700;36781298
VRK3	S59	HIRIP3	S227	13	20363803;21406692;24961811;25002506;25056879;28209619;32314919;32400009;32877642;33619172;33946525;35011700;36781298
VRK3	S59	HMGA1	S36	13	21406692;22424773;24961811;25002506;25056879;25404012;32314919;32400009;33619172;34689152;35011700;36781298;36897912
VRK3	S59	HMGCS1	S495	13	21406692;22424773;24961811;25002506;25404012;28209619;32400009;32877642;33264461;33619172;34689152;35011700;36781298
VRK3	S59	HSP90AB1	S255	13	22424773;24961811;25002506;25056879;28209619;32400009;32877642;33264461;33946525;35011700;35882839;36781298;36897912
VRK3	S59	LARP1	S766	13	20363803;21406692;22424773;23898821;24961811;25002506;28209619;32400009;33619172;33946525;35011700;36781298;36897912
VRK3	S59	LARP7	S300	13	20363803;22424773;24961811;25002506;28209619;32314919;32400009;33264461;33619172;34686321;35011700;36781298;36897912
VRK3	S59	LMNA	S404	13	20363803;21406692;22424773;23898821;24961811;25002506;28209619;33264461;33619172;33946525;34686321;35011700;36781298
VRK3	S59	MAPK1	Y187	13	20363803;22424773;23898821;24961811;25002506;25404012;28209619;33619172;34686321;34689152;35011700;36781298;36897912
VRK3	S59	MAPK3	Y204	13	20363803;22424773;23898821;24961811;25002506;25404012;28209619;28634298;34686321;34689152;35011700;36781298;36897912
VRK3	S59	MEPCE	S217	13	20363803;21406692;22424773;23898821;24961811;25002506;25404012;28634298;32314919;32400009;32877642;33946525;36781298
VRK3	S59	NCK1	S85	13	20363803;23898821;24961811;25002506;25056879;25404012;28209619;31652541;32877642;33619172;34686321;35011700;36781298
VRK3	S59	NOC2L	S49	13	20363803;21406692;22424773;24961811;25002506;25056879;25404012;32877642;33264461;33619172;33946525;35011700;36781298
VRK3	S59	NOC2L	S56	13	20363803;21406692;22424773;24961811;25002506;25056879;28209619;32877642;33619172;33946525;35011700;36781298;36897912
VRK3	S59	NUMA1	T2000	13	20363803;22424773;24961811;25002506;28209619;31652541;32877642;33619172;33946525;34689152;35011700;36781298;36897912
VRK3	S59	PALLD	S893	13	20363803;21406692;23898821;24961811;25002506;25404012;28209619;31652541;32877642;33619172;34686321;36781298;36897912
VRK3	S59	PAXX	S148	13	20363803;24961811;25002506;25056879;25404012;28634298;32400009;32877642;33264461;33946525;35011700;36781298;36897912
VRK3	S59	PIK3C2A	S259	13	20363803;21406692;22424773;23898821;24961811;25002506;25056879;28209619;33619172;34686321;35011700;36781298;36897912
VRK3	S59	PPP1R12A	S507	13	21406692;23898821;24961811;25002506;25056879;25404012;32400009;32877642;33264461;33619172;33946525;35011700;36781298
VRK3	S59	PPP1R35	S52	13	20363803;22424773;24961811;25002506;25404012;32314919;32877642;33264461;33946525;34689152;35011700;36781298;36897912
VRK3	S59	RAB11FIP1	S435	13	20363803;21406692;23898821;24961811;25002506;25404012;28634298;32400009;33619172;34689152;35011700;36781298;36897912
VRK3	S59	RRM2	S20	13	20363803;24961811;25002506;25404012;28209619;32314919;32877642;33619172;33946525;34689152;35011700;35882839;36781298
VRK3	S59	SEC22B	S137	13	20363803;21406692;22424773;24961811;25002506;25404012;28209619;28634298;32400009;33619172;35011700;36781298;36897912
VRK3	S59	SPTBN1	S2165	13	20363803;22424773;24961811;25002506;25056879;28209619;32314919;32877642;33946525;34686321;35011700;36781298;36897912
VRK3	S59	SRRM1	S769	13	21406692;22424773;24961811;25002506;25056879;28209619;32314919;32877642;33946525;34689152;35011700;36781298;36897912
VRK3	S59	SYMPK	S1259	13	20363803;21406692;22424773;24961811;25002506;25056879;32400009;32877642;33946525;34689152;35011700;35882839;36781298
VRK3	S59	TACC2	S2317	13	20363803;21406692;23898821;24961811;25002506;25056879;32400009;32877642;33264461;33619172;33946525;35011700;36781298
VRK3	S59	TMF1	S77	13	20363803;23898821;24961811;25002506;25056879;31652541;32400009;32877642;33619172;33946525;34686321;35011700;36781298
VRK3	S59	TNKS1BP1	S1666	13	20363803;21406692;22424773;24961811;25002506;25056879;25404012;32877642;33264461;34686321;34689152;35011700;36781298
VRK3	S59	TOP2B	S1550	13	20363803;21406692;22424773;24961811;25002506;31652541;32400009;32877642;33264461;33619172;33946525;35011700;36781298
VRK3	S59	TRIM28	S473	13	20363803;22424773;24961811;25002506;28209619;32400009;32877642;33264461;33619172;34689152;35011700;36781298;36897912
VRK3	S59	UNG	S23	13	21406692;22424773;25002506;25056879;25404012;28209619;28634298;32877642;33619172;34689152;35011700;36781298;36897912
VRK3	S59	WRNIP1	S75	13	20363803;21406692;22424773;23898821;24961811;25002506;25404012;32877642;33619172;34686321;35011700;36781298;36897912
VRK3	S59	ZC3HC1	S344	13	20363803;22424773;24961811;25002506;28209619;32314919;32400009;33946525;34686321;34689152;35011700;36781298;36897912
VRK3	S59	AHNAK	S5731	13	20363803;21406692;22424773;24961811;25002506;25056879;32877642;33619172;33946525;35011700;36781298;36897912
VRK3	S59	AHNAK	S5749	13	20363803;22424773;24961811;25002506;25056879;25404012;28209619;32877642;33946525;35011700;36781298;36897912
VRK3	S59	AHNAK	S5752	13	20363803;21406692;24961811;25002506;25056879;25404012;28209619;32877642;33946525;34689152;35011700;36781298
VRK3	S59	AKT1S1	T246	13	20363803;22424773;23898821;24961811;25002506;25404012;28209619;32400009;33264461;33946525;36781298;36897912
VRK3	S59	ANLN	S323	13	20363803;22424773;24961811;25002506;25404012;32314919;33264461;33619172;33946525;35011700;36781298;36897912
VRK3	S59	BAZ1A	S1413	12	20363803;21406692;22424773;24961811;25002506;28209619;31652541;32400009;33264461;35011700;36781298;36897912
VRK3	S59	CCDC6	S240	12	20363803;21406692;24961811;25002506;25056879;33264461;33619172;33946525;34686321;35011700;36781298;36897912
VRK3	S59	CHAMP1	S204	12	21406692;24961811;25002506;25056879;32314919;32400009;32877642;33264461;33946525;34689152;35011700;36781298
VRK3	S59	CHD4	S1531	12	20363803;22424773;25002506;25056879;28209619;32877642;33264461;33619172;33946525;35011700;35882839;36781298
VRK3	S59	CTTN	S405	12	20363803;21406692;22424773;24961811;25002506;28209619;32400009;32877642;33619172;33946525;35011700;36781298
VRK3	S59	DDX21	S71	12	24961811;25002506;25056879;25404012;31652541;32314919;32877642;33619172;33946525;35011700;36781298;36897912
VRK3	S59	DENR	S73	12	20363803;22424773;24961811;25002506;28209619;32314919;32877642;33946525;35011700;35882839;36781298;36897912
VRK3	S59	DKC1	S494	12	21406692;22424773;24961811;25002506;25404012;28209619;32877642;33619172;33946525;35011700;36781298;36897912
VRK3	S59	EIF4EBP1	S65	12	21406692;22424773;23898821;24961811;25002506;25056879;28209619;32400009;32877642;33264461;35011700;35882839
VRK3	S59	EIF5B	S107	12	20363803;21406692;22424773;24961811;25056879;28209619;32877642;33264461;33619172;33946525;35011700;36781298
VRK3	S59	EML4	S144	12	20363803;21406692;22424773;24961811;25002506;25056879;28209619;32877642;33264461;33946525;36781298;36897912
VRK3	S59	EML4	S146	12	20363803;21406692;22424773;24961811;25002506;25056879;32314919;32400009;32877642;33946525;35011700;36781298
VRK3	S59	FHOD1	S523	12	23898821;24961811;25002506;25404012;28209619;31652541;32877642;33264461;33619172;35011700;36781298;36897912
VRK3	S59	FOXK1	S257	12	20363803;22424773;23898821;24961811;25404012;32314919;33619172;33946525;35011700;35882839;36781298;36897912
VRK3	S59	GTF2F1	S433	12	20363803;22424773;23898821;25002506;28209619;32400009;32877642;33264461;33619172;33946525;35011700;36781298
VRK3	S59	HEATR6	S643	12	21406692;22424773;23898821;24961811;25002506;28209619;32877642;33264461;33619172;35011700;36781298;36897912
VRK3	S59	HMGA1	T53	12	21406692;24961811;25002506;25056879;25404012;32314919;32877642;33619172;33946525;34689152;35011700;36781298
VRK3	S59	HSPB1	S82	12	22424773;24961811;25002506;25404012;28209619;32314919;32400009;33619172;34686321;35011700;36781298;36897912
VRK3	S59	ILF3	S382	12	20363803;24961811;25002506;25056879;25404012;32314919;32877642;33619172;33946525;34686321;35011700;36781298
VRK3	S59	INCENP	S263	12	20363803;22424773;23898821;24961811;25002506;32400009;32877642;33264461;33619172;35882839;36781298;36897912
VRK3	S59	JPT1	S87	12	20363803;21406692;22424773;24961811;25002506;32877642;33264461;33619172;33946525;35011700;36781298;36897912
VRK3	S59	KDM2A	S692	12	21406692;22424773;23898821;24961811;25056879;25404012;28209619;31652541;33264461;33619172;35011700;36781298
VRK3	S59	LARP1	S521	12	20363803;21406692;23898821;24961811;25002506;25056879;28209619;32400009;32877642;35011700;36781298;36897912
VRK3	S59	LIG1	S51	12	20363803;22424773;24961811;25002506;25056879;28209619;28634298;32877642;33619172;35011700;36781298;36897912
VRK3	S59	LIG1	S66	12	22424773;24961811;25002506;25056879;25404012;32314919;32877642;33264461;33946525;35011700;36781298;36897912
VRK3	S59	LIN54	S310	12	20363803;24961811;25002506;25056879;25404012;32400009;32877642;33264461;33619172;33946525;35011700;36781298
VRK3	S59	LRRC47	S520	12	20363803;21406692;24961811;25002506;25056879;28209619;32877642;33264461;33946525;35011700;35882839;36781298
VRK3	S59	LRWD1	S243	12	22424773;24961811;25002506;25056879;25404012;28209619;32400009;32877642;33264461;33619172;35011700;36781298
VRK3	S59	MAP1B	S1265	12	20363803;21406692;22424773;24961811;25002506;25404012;32314919;33264461;33946525;34686321;35882839;36781298
VRK3	S59	MARK3	S469	12	21406692;22424773;23898821;24961811;25002506;25404012;32877642;33619172;33946525;35011700;36781298;36897912
VRK3	S59	MDC1	S1775	12	20363803;24961811;25002506;28209619;28634298;31652541;32314919;32877642;34686321;35011700;36781298;36897912
VRK3	S59	MEPCE	T213	12	20363803;21406692;23898821;24961811;25002506;25404012;28209619;32314919;32877642;33619172;35011700;36781298
VRK3	S59	MKI67	S2344	12	20363803;21406692;24961811;25002506;25056879;32314919;33264461;33619172;33946525;35011700;36781298;36897912
VRK3	S59	MORC2	S743	12	20363803;21406692;22424773;24961811;25002506;32400009;32877642;34686321;35011700;35882839;36781298;36897912
VRK3	S59	MTA1	S576	12	22424773;24961811;25002506;25056879;25404012;28209619;32314919;33619172;33946525;35011700;36781298;36897912
VRK3	S59	MYBBP1A	S1163	12	20363803;21406692;24961811;25002506;25056879;28209619;32877642;33264461;33619172;33946525;35011700;36781298
VRK3	S59	MYO18A	S1970	12	20363803;21406692;24961811;25002506;25056879;25404012;32400009;33946525;34686321;35011700;35882839;36781298
VRK3	S59	NASP	S421	12	20363803;22424773;24961811;25002506;25056879;28209619;32400009;33264461;33619172;34686321;35011700;36781298
VRK3	S59	NCBP1	S22	12	20363803;23898821;24961811;25002506;25056879;25404012;31652541;33264461;33619172;34689152;36781298;36897912
VRK3	S59	NCBP3	S415	12	22424773;24961811;25002506;25056879;28209619;32877642;33264461;33619172;33946525;35011700;36781298;36897912
VRK3	S59	NCL	S67	12	22424773;24961811;25002506;25056879;25404012;28209619;32877642;33264461;33619172;35011700;36781298;36897912
VRK3	S59	NOLC1	S643	12	20363803;21406692;22424773;24961811;25002506;25056879;32400009;33619172;33946525;34686321;35011700;36781298
VRK3	S59	NOLC1	T607	12	20363803;22424773;24961811;25002506;25056879;25404012;32400009;33619172;33946525;34689152;35011700;36781298
VRK3	S59	NOP58	S502	12	20363803;21406692;22424773;24961811;25056879;25404012;32877642;33264461;35011700;35882839;36781298;36897912
VRK3	S59	NUCKS1	S181	12	22424773;24961811;25002506;25056879;25404012;28209619;32877642;33619172;33946525;35011700;36781298;36897912
VRK3	S59	NUP133	S50	12	22424773;24961811;25002506;25404012;32314919;33619172;33946525;34686321;34689152;35011700;36781298;36897912
VRK3	S59	NUP153	S614	12	20363803;21406692;23898821;24961811;25002506;25056879;25404012;33264461;33619172;34686321;34689152;36781298
VRK3	S59	NUP188	S1717	12	20363803;21406692;22424773;23898821;24961811;25002506;25404012;33619172;33946525;35882839;36781298;36897912
VRK3	S59	NUP35	S73	12	20363803;21406692;22424773;24961811;25002506;25056879;25404012;33264461;35011700;35882839;36781298;36897912
VRK3	S59	NUP98	S612	12	20363803;22424773;24961811;25002506;31652541;32877642;33619172;33946525;34686321;34689152;36781298;36897912
VRK3	S59	PAXX	S152	12	20363803;21406692;24961811;25002506;25404012;28209619;32314919;33264461;33619172;35011700;36781298;36897912
VRK3	S59	PDS5B	S1182	12	20363803;21406692;22424773;24961811;25002506;32877642;33264461;33946525;35011700;35882839;36781298;36897912
VRK3	S59	PLEC	S1435	12	21406692;22424773;24961811;25002506;25056879;25404012;28209619;31652541;32877642;34686321;35011700;36781298
VRK3	S59	PML	S527	12	20363803;21406692;24961811;25002506;25056879;32314919;32400009;32877642;33946525;35011700;36781298;36897912
VRK3	S59	PNKP	T118	12	22424773;23898821;24961811;25002506;25404012;32400009;32877642;33946525;35011700;35882839;36781298;36897912
VRK3	S59	PNN	S66	12	20363803;22424773;23898821;24961811;25002506;25404012;32400009;33619172;34686321;35011700;36781298;36897912
VRK3	S59	PRRC2B	S1136	12	21406692;22424773;23898821;24961811;25002506;25056879;33619172;33946525;35011700;35882839;36781298;36897912
VRK3	S59	PUM1	S709	12	20363803;21406692;22424773;24961811;25002506;25404012;28209619;32877642;33619172;35011700;36781298;36897912
VRK3	S59	RNF25	S450	12	22424773;23898821;24961811;25002506;25404012;32400009;33264461;33619172;34686321;35011700;36781298;36897912
VRK3	S59	RPS6	S244	12	20363803;21406692;22424773;23898821;24961811;25002506;25404012;33264461;33619172;35011700;36781298;36897912
VRK3	S59	RRP1B	S732	12	21406692;22424773;23898821;24961811;25002506;28209619;33264461;33619172;34686321;35011700;36781298;36897912
VRK3	S59	RSF1	S397	12	20363803;21406692;22424773;24961811;25002506;25404012;32877642;33264461;33619172;35011700;36781298;36897912
VRK3	S59	SART1	S448	12	20363803;21406692;23898821;24961811;25002506;28209619;32400009;32877642;33619172;35011700;36781298;36897912
VRK3	S59	SET	S7	12	20363803;21406692;24961811;25002506;28209619;32400009;33264461;33619172;33946525;35011700;36781298;36897912
VRK3	S59	SETD2	S754	12	20363803;22424773;24961811;25002506;25056879;28209619;31652541;33619172;33946525;35011700;36781298;36897912
VRK3	S59	SIN3A	S832	12	24961811;25002506;25056879;28209619;28634298;32314919;33619172;33946525;34686321;35011700;36781298;36897912
VRK3	S59	SLC9A1	S703	12	22424773;23898821;24961811;25002506;25056879;25404012;32877642;33619172;34686321;35011700;36781298;36897912
VRK3	S59	SMARCC1	S328	12	20363803;21406692;22424773;24961811;25002506;25056879;32314919;32877642;33946525;35011700;36781298;36897912
VRK3	S59	SMARCC1	S330	12	20363803;22424773;24961811;25002506;25056879;32314919;32877642;33946525;34686321;35011700;36781298;36897912
VRK3	S59	SPEN	S1278	12	20363803;21406692;22424773;23898821;24961811;25002506;32314919;32400009;33619172;35011700;35882839;36781298
VRK3	S59	SPTBN1	S2138	12	20363803;21406692;22424773;24961811;25002506;25056879;32314919;32877642;33946525;35011700;36781298;36897912
VRK3	S59	SRRM2	S297	12	21406692;22424773;23898821;24961811;25002506;28209619;32314919;32877642;33946525;35011700;35882839;36781298
VRK3	S59	SUDS3	S234	12	20363803;21406692;22424773;25002506;25056879;25404012;32877642;33946525;34689152;35011700;36781298;36897912
VRK3	S59	TFDP1	S23	12	20363803;24961811;25002506;25056879;28209619;32877642;33264461;33619172;33946525;35011700;36781298;36897912
VRK3	S59	TFE3	S556	12	20363803;21406692;23898821;24961811;25002506;32400009;32877642;33264461;33946525;35011700;36781298;36897912
VRK3	S59	THRAP3	S253	12	20363803;22424773;24961811;25002506;28209619;32400009;33264461;33946525;34686321;34689152;35011700;36781298
VRK3	S59	THRAP3	S575	12	20363803;21406692;22424773;24961811;25002506;25404012;28209619;32314919;32877642;34689152;35011700;36781298
VRK3	S59	TNKS1BP1	S872	12	20363803;24961811;25002506;25056879;25404012;32400009;32877642;33264461;33619172;35011700;36781298;36897912
VRK3	S59	TOMM70	S91	12	20363803;21406692;24961811;25002506;25056879;28634298;32400009;32877642;33619172;33946525;35011700;36781298
VRK3	S59	TOP2A	S1247	12	21406692;22424773;24961811;25002506;28209619;31652541;32314919;33619172;33946525;35011700;35882839;36781298
VRK3	S59	TPR	S2155	12	20363803;23898821;24961811;25002506;25404012;28209619;31652541;33264461;33619172;34686321;35011700;36781298
VRK3	S59	UBE2O	S839	12	20363803;22424773;25002506;25404012;31652541;32877642;33264461;33619172;34689152;35011700;36781298;36897912
VRK3	S59	WIZ	S1134	12	20363803;22424773;24961811;25002506;28209619;32314919;33264461;33619172;33946525;35011700;36781298;36897912
VRK3	S59	XPC	S94	12	21406692;22424773;24961811;25002506;25056879;31652541;32877642;33619172;33946525;34689152;35011700;36781298
VRK3	S59	ZC3HC1	S335	12	20363803;22424773;25002506;25056879;28209619;32400009;33264461;33619172;33946525;34689152;35011700;36781298
VRK3	S59	ACIN1	S243	12	20363803;22424773;23898821;24961811;25002506;25056879;28209619;32877642;33946525;35011700;36781298
VRK3	S59	ADD3	S677	12	20363803;21406692;23898821;24961811;25002506;28209619;32400009;32877642;33946525;36781298;36897912
VRK3	S59	ADD3	S681	12	20363803;21406692;22424773;24961811;25002506;32400009;32877642;33619172;35011700;36781298;36897912
VRK3	S59	AEBP2	S24	12	21406692;22424773;24961811;25002506;25404012;32877642;33946525;34689152;35011700;36781298;36897912
VRK3	S59	AFF4	S836	12	20363803;21406692;23898821;24961811;25002506;25056879;25404012;33619172;34686321;35011700;36781298
VRK3	S59	AHNAK	S210	12	20363803;21406692;22424773;24961811;25002506;25056879;28209619;32314919;33619172;35011700;36781298
VRK3	S59	AHNAK	S5448	12	20363803;22424773;24961811;25002506;25056879;25404012;28209619;32400009;35011700;36781298;36897912
VRK3	S59	AKT1S1	S183	12	20363803;22424773;23898821;24961811;25002506;28209619;32877642;33264461;34689152;36781298;36897912
VRK3	S59	ARFGEF1	S1569	12	20363803;23898821;24961811;25002506;25056879;25404012;33264461;33619172;35011700;36781298;36897912
VRK3	S59	ARFGEF2	S227	12	21406692;25002506;25056879;28209619;28634298;32400009;33946525;34689152;35011700;36781298;36897912
VRK3	S59	ARHGEF11	T672	12	20363803;22424773;24961811;25002506;25056879;32400009;32877642;33946525;35011700;35882839;36781298
VRK3	S59	ARID1A	S696	12	20363803;21406692;22424773;24961811;25002506;32400009;32877642;33619172;35011700;35882839;36781298
VRK3	S59	ARID3A	S77	12	21406692;22424773;23898821;25002506;28209619;32314919;33946525;35011700;35882839;36781298;36897912
VRK3	S59	ATRX	S598	12	20363803;23898821;24961811;25002506;32877642;33264461;33619172;33946525;35011700;36781298;36897912
VRK3	S59	ATXN2	S772	12	20363803;22424773;24961811;25002506;25056879;28209619;33619172;34686321;35011700;36781298;36897912
VRK3	S59	BAZ1B	S349	12	20363803;21406692;22424773;24961811;25404012;32877642;33264461;33619172;33946525;35011700;36781298
VRK3	S59	BCL9L	S118	12	20363803;21406692;23898821;24961811;32400009;32877642;33264461;33619172;34686321;35011700;36781298
VRK3	S59	BOD1L1	S3019	12	22424773;24961811;25056879;28209619;32400009;32877642;33264461;34686321;35011700;36781298;36897912
VRK3	S59	CAP1	S308	12	20363803;21406692;22424773;24961811;25002506;25056879;28209619;33946525;34689152;35011700;36781298
VRK3	S59	CAP1	T307	12	21406692;22424773;23898821;25002506;25056879;28209619;28634298;33619172;34689152;35011700;36781298
VRK3	S59	CARHSP1	S52	12	20363803;21406692;23898821;24961811;25002506;25404012;28209619;28634298;33264461;35011700;36781298
VRK3	S59	CCDC86	S91	12	21406692;22424773;24961811;25002506;28634298;32314919;32877642;33946525;35011700;36781298;36897912
VRK3	S59	CHAF1B	S429	12	20363803;21406692;24961811;25002506;25056879;25404012;32877642;33264461;33619172;35011700;36781298
VRK3	S59	CHAMP1	S386	12	20363803;21406692;22424773;23898821;24961811;25002506;25056879;32877642;34686321;35011700;36781298
VRK3	S59	CHAMP1	S507	12	21406692;22424773;24961811;25002506;25056879;32314919;32877642;33264461;33619172;35011700;36781298
VRK3	S59	CHAMP1	S627	12	22424773;24961811;25002506;28209619;32314919;32877642;33264461;33946525;35011700;36781298;36897912
VRK3	S59	CHD4	S1535	12	20363803;24961811;25002506;25056879;28209619;32877642;33264461;33946525;35011700;35882839;36781298
VRK3	S59	CHD8	S1995	12	22424773;23898821;25002506;28209619;32400009;32877642;33946525;34689152;35011700;35882839;36781298
VRK3	S59	CHTF18	S871	12	21406692;22424773;24961811;25002506;25056879;25404012;28209619;32314919;33946525;35011700;36781298
VRK3	S59	CPD	T1368	12	20363803;22424773;24961811;25002506;28209619;32877642;33619172;33946525;35011700;36781298;36897912
VRK3	S59	CPD	T1370	12	20363803;22424773;24961811;25002506;28209619;32877642;33619172;33946525;35011700;36781298;36897912
VRK3	S59	CTNND1	S352	12	24961811;25002506;25404012;32400009;32877642;33619172;33946525;34686321;35011700;36781298;36897912
VRK3	S59	CTTNBP2NL	S568	12	21406692;22424773;23898821;24961811;25002506;25056879;32400009;32877642;34689152;35011700;36781298
VRK3	S59	CUL4A	S10	11	20363803;22424773;23898821;24961811;25002506;25404012;28634298;32877642;33619172;35011700;36781298
VRK3	S59	DBNL	S269	11	22424773;23898821;24961811;25002506;25056879;28209619;32400009;32877642;35011700;36781298;36897912
VRK3	S59	DCP1A	S525	11	20363803;22424773;24961811;25002506;25056879;25404012;28209619;33619172;33946525;35011700;36781298
VRK3	S59	DDB2	S26	11	22424773;24961811;25002506;28209619;28634298;31652541;32877642;33946525;35011700;36781298;36897912
VRK3	S59	DDX21	S121	11	21406692;24961811;25002506;25056879;25404012;28209619;32877642;33946525;35011700;36781298;36897912
VRK3	S59	DDX21	S89	11	21406692;22424773;24961811;25002506;25056879;25404012;32314919;33946525;35011700;36781298;36897912
VRK3	S59	DDX24	S82	11	22424773;25404012;32400009;32877642;33264461;33619172;33946525;35011700;35882839;36781298;36897912
VRK3	S59	DFFA	S315	11	22424773;24961811;25002506;25056879;28209619;32400009;32877642;33946525;35011700;36781298;36897912
VRK3	S59	DKC1	S21	11	21406692;22424773;23898821;25002506;25056879;28634298;32877642;33619172;35011700;36781298;36897912
VRK3	S59	DYNC1LI1	S207	11	23898821;24961811;25002506;25056879;28209619;28634298;32877642;33264461;35011700;36781298;36897912
VRK3	S59	EFHD2	S74	11	20363803;24961811;25002506;25404012;28634298;31652541;32877642;33619172;34689152;35011700;36781298
VRK3	S59	EI24	S326	11	22424773;24961811;25002506;25056879;25404012;32400009;33264461;33619172;33946525;35011700;36781298
VRK3	S59	EI24	S330	11	22424773;23898821;25002506;25056879;32400009;33264461;33946525;34686321;35011700;36781298;36897912
VRK3	S59	EIF4B	S422	11	20363803;21406692;23898821;25002506;32314919;33264461;33619172;34689152;35011700;36781298;36897912
VRK3	S59	EIF4G1	S1231	11	22424773;23898821;24961811;25002506;33264461;33619172;33946525;34686321;34689152;35011700;36781298
VRK3	S59	EIF4G2	T508	11	22424773;23898821;24961811;25002506;28209619;32400009;32877642;34689152;35011700;36781298;36897912
VRK3	S59	EIF5B	S113	11	20363803;21406692;22424773;24961811;28209619;32877642;33264461;33946525;35011700;36781298;36897912
VRK3	S59	EML3	S176	11	20363803;21406692;22424773;24961811;25002506;25404012;28209619;32400009;33264461;35011700;36781298
VRK3	S59	EPB41L1	S546	11	20363803;22424773;24961811;25002506;25056879;25404012;32400009;32877642;33619172;36781298;36897912
VRK3	S59	ESF1	S153	11	24961811;25002506;25056879;25404012;31652541;32877642;33264461;33619172;35011700;36781298;36897912
VRK3	S59	FOXK1	S441	11	20363803;23898821;24961811;25002506;31652541;32877642;33946525;34689152;35011700;36781298;36897912
VRK3	S59	FOXK2	S428	11	20363803;22424773;23898821;24961811;25002506;31652541;32314919;33946525;35882839;36781298;36897912
VRK3	S59	GIT1	S592	11	20363803;22424773;24961811;25002506;28209619;31652541;33619172;33946525;34689152;35011700;36781298
VRK3	S59	GPATCH8	S1107	11	20363803;23898821;24961811;25002506;28209619;32877642;33619172;34686321;35011700;36781298;36897912
VRK3	S59	HDGF	S132	11	20363803;23898821;25002506;28209619;28634298;32877642;33264461;33619172;33946525;35011700;36781298
VRK3	S59	HNRNPA1	S6	11	22424773;24961811;25002506;28209619;32314919;33619172;33946525;34686321;35011700;36781298;36897912
VRK3	S59	ITPR3	S1832	11	22424773;23898821;24961811;25002506;28209619;28634298;32400009;32877642;33619172;36781298;36897912
VRK3	S59	KIF4A	S801	11	20363803;22424773;23898821;24961811;25002506;25404012;33619172;34689152;35011700;36781298;36897912
VRK3	S59	KPNA3	S60	11	20363803;24961811;25002506;25056879;28209619;32314919;32877642;33946525;35011700;36781298;36897912
VRK3	S59	LARP1	S90	11	20363803;22424773;25002506;32314919;32400009;32877642;33946525;34689152;35011700;36781298;36897912
VRK3	S59	LARP1	T785	11	21406692;22424773;23898821;24961811;25002506;32400009;32877642;33619172;33946525;35011700;36897912
VRK3	S59	LARP7	S337	11	21406692;24961811;25056879;28209619;32314919;33619172;33946525;35011700;35882839;36781298;36897912
VRK3	S59	LIG1	T183	11	20363803;21406692;22424773;24961811;25002506;25056879;28209619;32877642;35011700;36781298;36897912
VRK3	S59	LIG3	S210	11	22424773;23898821;24961811;25002506;25404012;28209619;32877642;33619172;35011700;36781298;36897912
VRK3	S59	LIMA1	S362	11	20363803;21406692;22424773;24961811;25002506;25056879;32314919;34686321;35011700;35882839;36781298
VRK3	S59	LIMA1	S374	11	20363803;21406692;22424773;24961811;25002506;25404012;28209619;32314919;33264461;33619172;36781298
VRK3	S59	LIMA1	S609	11	23898821;24961811;25002506;25056879;28209619;32314919;32877642;33264461;34686321;35011700;36781298
VRK3	S59	LIN54	S314	11	20363803;23898821;24961811;25002506;25056879;32400009;33619172;33946525;35011700;36781298;36897912
VRK3	S59	LMO7	S246	11	20363803;22424773;24961811;25002506;25056879;28209619;31652541;32314919;35011700;36781298;36897912
VRK3	S59	MAP1B	S1396	11	20363803;21406692;22424773;23898821;24961811;32314919;33264461;33619172;35882839;36781298;36897912
VRK3	S59	MAP1B	S1793	11	20363803;21406692;22424773;24961811;25404012;28209619;33264461;33619172;33946525;35882839;36781298
VRK3	S59	MAP2K2	T394	11	20363803;24961811;25002506;25056879;28634298;32877642;33264461;33946525;35011700;36781298;36897912
VRK3	S59	MAP3K7	S439	11	20363803;24961811;25002506;32400009;32877642;33264461;33619172;34689152;35011700;36781298;36897912
VRK3	S59	MAP4	S636	11	21406692;22424773;24961811;25002506;25056879;32314919;32877642;33619172;35011700;36781298;36897912
VRK3	S59	MAP7D1	S113	11	20363803;21406692;22424773;24961811;25002506;25056879;32400009;33619172;33946525;35011700;36781298
VRK3	S59	MAP7D1	S544	11	21406692;22424773;24961811;25002506;32400009;32877642;33946525;35011700;35882839;36781298;36897912
VRK3	S59	MAPK1	T185	11	20363803;21406692;22424773;23898821;24961811;25002506;25404012;33619172;35011700;36781298;36897912
VRK3	S59	MARCKSL1	S104	11	20363803;21406692;22424773;24961811;25002506;28209619;32400009;33264461;35011700;35882839;36781298
VRK3	S59	MATR3	S188	11	20363803;22424773;23898821;24961811;25002506;28209619;33619172;34689152;35011700;36781298;36897912
VRK3	S59	MED1	S1207	11	21406692;22424773;25002506;25056879;25404012;28209619;33264461;33619172;33946525;35011700;36781298
VRK3	S59	MED1	T1051	11	21406692;22424773;24961811;25002506;25056879;28209619;33619172;33946525;34689152;36781298;36897912
VRK3	S59	MED24	S862	11	20363803;21406692;22424773;23898821;24961811;25002506;25404012;33619172;34686321;34689152;36781298
VRK3	S59	MKI67	S1861	11	21406692;24961811;25002506;25056879;25404012;33264461;33619172;35011700;35882839;36781298;36897912
VRK3	S59	MKI67	S357	11	22424773;24961811;25002506;25056879;32400009;32877642;33264461;33946525;35011700;36781298;36897912
VRK3	S59	MORC2	S725	11	20363803;22424773;25002506;25404012;32877642;33619172;33946525;34686321;35011700;36781298;36897912
VRK3	S59	NBN	S432	11	20363803;22424773;24961811;25002506;25056879;25404012;32877642;33264461;33619172;35011700;36781298
VRK3	S59	NCL	S28	11	20363803;21406692;24961811;25002506;28209619;32877642;33946525;35011700;35882839;36781298;36897912
VRK3	S59	NKTR	S463	11	20363803;22424773;24961811;25002506;28209619;32314919;33619172;33946525;34689152;36781298;36897912
VRK3	S59	NMT1	S47	11	22424773;24961811;25002506;25056879;28209619;32314919;33619172;33946525;35011700;36781298;36897912
VRK3	S59	NOP14	S96	11	21406692;22424773;24961811;25002506;31652541;33264461;33619172;33946525;35011700;36781298;36897912
VRK3	S59	NOP56	S519	11	21406692;22424773;24961811;25002506;25056879;32314919;32877642;33946525;35011700;35882839;36781298
VRK3	S59	NRDC	S94	11	20363803;22424773;24961811;25002506;25056879;28634298;31652541;33946525;34689152;35011700;36781298
VRK3	S59	NUCKS1	S19	11	20363803;22424773;24961811;25002506;33264461;33619172;33946525;34686321;35011700;36781298;36897912
VRK3	S59	NUCKS1	S223	11	21406692;22424773;24961811;25056879;28209619;33264461;33619172;33946525;35011700;36781298;36897912
VRK3	S59	NUCKS1	S54	11	21406692;25002506;32314919;32877642;33264461;33619172;33946525;34686321;35011700;36781298;36897912
VRK3	S59	NUP214	S433	11	20363803;21406692;23898821;24961811;25002506;32877642;33619172;33946525;34686321;35011700;36781298
VRK3	S59	PAK2	T169	11	21406692;25002506;25056879;28209619;28634298;33264461;33619172;34689152;35011700;36781298;36897912
VRK3	S59	PDS5B	S1166	11	21406692;22424773;23898821;24961811;25002506;25056879;32877642;33264461;35011700;36781298;36897912
VRK3	S59	PDS5B	S1176	11	20363803;21406692;22424773;25002506;25056879;33264461;33619172;33946525;35011700;35882839;36781298
VRK3	S59	PDS5B	S1257	11	20363803;21406692;22424773;24961811;25002506;32877642;33619172;34686321;35011700;36781298;36897912
VRK3	S59	PDS5B	S1283	11	24961811;25002506;25056879;31652541;32400009;32877642;33619172;33946525;35011700;36781298;36897912
VRK3	S59	PDS5B	S1383	11	21406692;22424773;24961811;25002506;25056879;33264461;33619172;33946525;35011700;36781298;36897912
VRK3	S59	PKN2	S583	11	20363803;22424773;23898821;24961811;25002506;31652541;32400009;33619172;34686321;35011700;36781298
VRK3	S59	PLEC	S4386	11	22424773;23898821;24961811;25002506;25056879;25404012;32400009;33619172;33946525;35011700;36781298
VRK3	S59	PNN	S100	11	20363803;25002506;25056879;32314919;32400009;32877642;33946525;35011700;35882839;36781298;36897912
VRK3	S59	PPIP5K2	S1006	11	20363803;22424773;23898821;24961811;25002506;32400009;33619172;33946525;35011700;36781298;36897912
VRK3	S59	PPP1R10	S313	11	20363803;23898821;24961811;25002506;28209619;33619172;34686321;34689152;35011700;36781298;36897912
VRK3	S59	PRPF38B	S529	11	20363803;21406692;24961811;25056879;28209619;32400009;32877642;33946525;35011700;36781298;36897912
VRK3	S59	PRRC2A	S1092	11	20363803;23898821;24961811;25002506;28209619;32400009;32877642;33946525;35011700;35882839;36781298
VRK3	S59	PRRC2A	S380	11	20363803;21406692;22424773;23898821;24961811;25056879;32877642;33946525;34689152;35011700;36781298
VRK3	S59	PRRC2B	S416	11	20363803;21406692;23898821;24961811;25056879;28209619;32400009;33619172;35011700;36781298;36897912
VRK3	S59	RABEP1	S410	11	20363803;24961811;25002506;25056879;28209619;32877642;33264461;33946525;35011700;35882839;36781298
VRK3	S59	RANBP2	S21	11	20363803;22424773;25002506;25056879;25404012;28634298;32877642;33946525;35011700;36781298;36897912
VRK3	S59	RANBP2	S955	11	24961811;25002506;32314919;32877642;33264461;33946525;34689152;35011700;35882839;36781298;36897912
VRK3	S59	RANGAP1	S442	11	21406692;22424773;24961811;25056879;25404012;33946525;34689152;35011700;35882839;36781298;36897912
VRK3	S59	RBL1	S1041	11	20363803;24961811;25002506;25056879;32877642;33619172;33946525;35011700;35882839;36781298;36897912
VRK3	S59	RBM15B	S562	11	21406692;22424773;23898821;24961811;25002506;32314919;32877642;33619172;35011700;36781298;36897912
VRK3	S59	RBM33	S765	11	21406692;23898821;24961811;25002506;25056879;25404012;28209619;32400009;35011700;36781298;36897912
VRK3	S59	RBM4	S86	11	21406692;22424773;24961811;25002506;28209619;28634298;32314919;33946525;35011700;36781298;36897912
VRK3	S59	REPS1	S709	11	20363803;23898821;24961811;25002506;25056879;33264461;33619172;34686321;35011700;36781298;36897912
VRK3	S59	RIOK2	S380	11	20363803;25002506;25056879;32400009;33264461;33619172;33946525;35011700;35882839;36781298;36897912
VRK3	S59	RMDN3	S46	11	20363803;22424773;24961811;25002506;28634298;32314919;33946525;34689152;35011700;36781298;36897912
VRK3	S59	SAFB	S601	11	21406692;22424773;24961811;25002506;25056879;28209619;32877642;33619172;33946525;35011700;36781298
VRK3	S59	SMARCC2	S283	11	20363803;21406692;22424773;24961811;25002506;25056879;33946525;35011700;35882839;36781298;36897912
VRK3	S59	SOS1	S1134	11	20363803;21406692;22424773;23898821;24961811;25002506;25404012;33264461;35011700;36781298;36897912
VRK3	S59	SOWAHC	S213	11	20363803;22424773;23898821;25404012;28209619;32400009;32877642;33264461;35011700;35882839;36781298
VRK3	S59	SPTBN1	S2102	11	20363803;21406692;22424773;23898821;24961811;25002506;32877642;33946525;35011700;36781298;36897912
VRK3	S59	SPTBN1	S2169	11	22424773;24961811;25002506;25056879;28209619;32877642;33946525;34686321;34689152;35011700;36781298
VRK3	S59	SPTBN1	T2328	11	22424773;24961811;25002506;25056879;25404012;32877642;33619172;33946525;35882839;36781298;36897912
VRK3	S59	SRRM1	T614	11	21406692;23898821;24961811;25002506;25056879;25404012;32400009;32877642;33946525;35011700;36781298
VRK3	S59	SRRM2	T983	11	20363803;21406692;24961811;25002506;25056879;32877642;33264461;33946525;34689152;35011700;36781298
VRK3	S59	STAT1	S727	11	22424773;24961811;25002506;25404012;28634298;32877642;33619172;33946525;34686321;35011700;36781298
VRK3	S59	STMN1	S46	11	20363803;21406692;22424773;25002506;25056879;31652541;32877642;34686321;34689152;35011700;36781298
VRK3	S59	STMN1	S63	11	20363803;21406692;23898821;25002506;28209619;28634298;32400009;32877642;33619172;35011700;36781298
VRK3	S59	STT3B	S498	11	21406692;25002506;25056879;32877642;33264461;33946525;34689152;35011700;35882839;36781298;36897912
VRK3	S59	SURF2	T195	11	20363803;21406692;24961811;25056879;28209619;32877642;33264461;33619172;33946525;35011700;36781298
VRK3	S59	TCEA1	S100	11	22424773;24961811;25002506;32877642;33264461;33619172;33946525;35011700;35882839;36781298;36897912
VRK3	S59	TERF2	S365	11	20363803;21406692;22424773;25056879;25404012;28209619;32314919;33619172;35011700;36781298;36897912
VRK3	S59	TERF2IP	S203	11	20363803;21406692;22424773;24961811;25002506;25056879;28209619;34686321;35011700;36781298;36897912
VRK3	S59	THRAP3	S243	11	24961811;25002506;25056879;28209619;28634298;32314919;32400009;33946525;35011700;35882839;36781298
VRK3	S59	THRAP3	S248	11	20363803;22424773;24961811;25056879;32400009;32877642;33946525;34686321;34689152;35011700;36781298
VRK3	S59	THUMPD1	S88	11	21406692;24961811;25002506;25404012;28209619;32400009;32877642;33946525;35011700;36781298;36897912
VRK3	S59	TNS3	S776	11	21406692;22424773;23898821;24961811;25002506;25404012;28209619;32400009;33619172;35011700;36897912
VRK3	S59	TPX2	S738	11	20363803;24961811;25002506;25056879;25404012;32877642;33264461;33619172;33946525;35011700;36781298
VRK3	S59	TRIM33	S1119	11	20363803;21406692;23898821;24961811;25002506;28209619;33619172;34686321;34689152;35011700;36781298
VRK3	S59	TSC2	S1411	11	20363803;21406692;24961811;25002506;32877642;33264461;33619172;33946525;35011700;36781298;36897912
VRK3	S59	TSC22D4	S279	11	20363803;22424773;23898821;24961811;25002506;25056879;28209619;32400009;33264461;34686321;36781298
VRK3	S59	UBA1	S13	11	20363803;21406692;25002506;28209619;32877642;33619172;34686321;35011700;35882839;36781298;36897912
[truncated: 153,224 more rows]

## Sheet: Supplementary Table S4
Supplementary Table S4: Upstream kinases that phosphorylate major phosphorylation sites of VRK3
[truncated: 1,177 more rows]
